# Supplementary material for: Notch1 Phase Separation Coupled Percolation facilitates target gene expression and enhancer looping
Source: Sci Rep. 2024 Sep 19;14:21912. doi: 10.1038/s41598-024-71634-6 (PMC11413390; doi:10.1038/s41598-024-71634-6)
Supplement: Supplementary file 25 — Supplementary Information 17. [file 41598_2024_71634_MOESM25_ESM.xlsx]

## Sheet: qPCR primers
Target gene	Primer sequence	Reference
RPL13A Forward	CCTGGAGGAGAAGAGGAAAGAGA	Zhang, Chuanxia, et al, Oncology Letters, 2017
RPL13A Reverse	TTGAGGACCTCTGTGTATTTGTCAA	Zhang, Chuanxia, et al, Oncology Letters, 2017
UBC Forward	GATTTGGGTCGCAGTTCTT	Zhang, Chuanxia, et al, Oncology Letters, 2017
UBC Reverse	TGCCTTGACATTCTCGATGGT	Zhang, Chuanxia, et al, Oncology Letters, 2017
GAPDH Forward	TCTCCTCTGACTTCAACAGCGAC	Zhang, Chuanxia, et al, Oncology Letters, 2017
GAPDH Reverse	CCCTGTTGCTGTAGCCAAATTC	Zhang, Chuanxia, et al, Oncology Letters, 2017
MYC Forward	CCTGGTGCTCCATGAGGAGAC	Horiguchi, Haruki, et al, Oncogene, 2022
MYC Reverse	CAGACTCTGACCTTTTGCCAGG	Horiguchi, Haruki, et al, Oncogene, 2022
HES1 Forward	TACCCCAGCCAGTGTCAACA	Kim, Juwan, et al, EMBO Reports, 2018
HES1 Reverse	TCTTGCCCTTCGCCTCTTC	Kim, Juwan, et al, EMBO Reports, 2018
HES5 Forward	CAAGGAGAAAAACCGACTGC	Kim, Juwan, et al, EMBO Reports, 2018
HES5 Reverse	GCTGGAAGTGGTAAAGCAGC	Kim, Juwan, et al, EMBO Reports, 2018
HEY1 Forward	TGAGCTGAGAAGGCTGGTAC	Kim, Juwan, et al, EMBO Reports, 2018
HEY1 Reverse	ACCCCAAACTCCGATAGTCC	Kim, Juwan, et al, EMBO Reports, 2018

## Sheet: 3C-qPCR primers
Target	Sequence	Reference	Chromosome	5'	3'	strand
MYC Forward probe	CCCAGAAATGCTGGCTTTGCCA	Yumi.Y-O , et al. ,PNAS,2014	8	127744633	127744654	+
MYC Reverse probe	TGGCAAAGCCAGCATTTCTGGG	Yumi.Y-O , et al. ,PNAS,2014	8	127744654	127744633	-
NDME	CTCCAGAGACAACAAGAGTGAGAAGAA	Yumi.Y-O , et al. ,PNAS,2014	8	129172733	129172764	+
NDME-80K	TCTCCAGAATGCTGTAAAGTAGACCA	Yumi.Y-O , et al. ,PNAS,2014	8	129088395	129088421	+
Myc positive control	CTGCTACCTACCTCCAAAGCCTTA	Yumi.Y-O , et al. ,PNAS,2014	8	127744542	127744565	+

## Sheet: Moleculare cloning PCR primers
Target for amplification	Primer Sequence
MXS CMV Forward	CCCCGAATTACGCGTAACTCG
MXS CMV Reverse	AAGCTTAGTCAATCAATCTAGACTGAGATCCCTAGCGGATCTG
MXS BGHpa Forward	TCTAGATTGATTGACTAAGCTTGTGAATGAATGACTGTGCC
MXS BGHpa Reverse	ATGCGGTGGGCTCTATGGTCGACCAATTCGGGGAAAT
Blitz C-TEV With CMV Homology Forward	CCGCTAGGGATCTCAGTCCACCATGCTTCAACTTCCTCCTCTTG
Blitz C-TEV With BGHpa Homology Reverse	TAGAAGGCACAGTCATTCATTCACATCACACCATAAACACCTTGTGC
Lyn11 With CMV Homology Forward	CAGATCCGCTAGGGATCTCAGTCACCATGGGATGTATTAAATCAAAAAGG
CIBN With N-Tev Homology Reverse	AGCTCCTGAAAGTTTGTGGTCACAAGACATATGCGCTCTTC
N-TEV-Aslov With CIBN Homology Forward	CCGCTAGGGATCTCAGTCCACCATGGAGACAGACACACTCCT
AsLOV2 With N1ICD Homology Reverse	CCATGCTGCCGCCGACTGCCCTGGAAGTACAGGTTCTC:
AsLOV2 With Δankyrin Homology Reverse	TCCTTGGCCTCCTTGCTACTGCCCTGGAAGTACAGGTTCTC
N1ICD With AsLOV2 Homology Forward	GAGAACCTGTACTTCCAGGGCAGTAGCAAGGAGGCCAAGGA
ΔAnkyrin With AsLOV2 Homology Forward	GAGAACCTGTACTTCCAGGGCAGTCGGCGGCAGCATGG
N1ICD With mEmerald Homology Reverse	TCCTCGCCCTTGCTCACCTTGAACGCCTCCGGGAT 6
ΔTAD With mEmerald Homology Reverse	CGCCCTTGCTACCATGCTTCCTCCCACGCCGGGCTTGA
mEmerald N1ICD homolgy Forward	CATCCCGGAGGCGTTCAAGGTGAGCAAGGGCGAGG
mEmerald With ΔTAD Homology Forward	TGAAGCCCGGCGTGGGAGGAAGCATGGTGAGCAAGGGCG
mEmerald With BGHpa Homology Reverse	AGTCATTCATTCACAAGCTTTACTTGTACAGCTCGTCCATG
CMV Forward	TGAGTAAAGTTAGAAGCCATGATCTGACGGTTCACTAAACCAG
CMV Reverse	GTTTCTCCAGGCCACATATGCGTTACATAACTTACGGTAAATGGCC
MCP Forward	GCCTCGCCCTTGCTCACCATTCTAGAATCCGCGTAGATGCC
MCP Reverse	GTTTAGTGAACCGTCAGATCATGGCTTCTAACTTTACTCAGTTCGT
mScarlet With MCP Homology Forward	AGGCACAGTCATTCATTCACCTTGTACAGCTCGTCCATGC
mScarlet With BGHpa homolgy Reverse	GCATCTACGCGGATTCTAGAATGGTGAGCAAGGGCGA
BGHpa With Mscarlet Homology Forward	GGTGGCAGCTCGAGGTCGACACCATAGAGCCCACCGCATC
BGHpa With Plasmid Backbone Homology Reverse	GCATGGACGAGCTGTACAAGGTGAATGAATGACTGTGCCTTCTAGT
Hes-1 Forward	TAATACGCGTCCGCGAGGTGGCAGGGTACCCTGAGCGGGAACTTTAGATGTG
Hes-1 Reverse	ATTAGTCGACCTCGAGGCGGCCGCATTAACTAGTGAGCTCGGTTTATCCGGTGTCGTGTTGA
Hes-1 + Mlu1,Xhol,and Kpn1	TAATACGCGTCTCGAGCCGCGAGGTGGCAGGGTACCCTGAGCGGGAACTTTAGATGTGTC
Hes-1 + Sal1 Reverse	ATTAGTCGACTTAATTAACTGCCACCTCGCGGACCATAGAGCCCACCGCA
BGHpa With Not1 Forward	TAATGCGGCCGCGTGAATGAATGACTGTGCCTTCTAG
BGHpa With Xho1 Reverse	ATTACTCGAGCTGCCACCTCGCGGACCATAGAGCCCACCGC
CMV + Xho1 Reverse	ATTACTCGAGCGTTACATAACTTACGGTAAATGGCC
BGH + Nhe1 Forward	TAATGCTAGCACCATAGAGCCCACCGCATC
Puromycin With CMV Homology Forward	CCGCTAGGGATCTCAGTCTAGAATGACCGAGTACAAGCCC
Puromycin With Sal1 Reverse	GAGTCAGTGAGCCATGGTCGACTCAGGCACCGGGCT
EF1⍺-MS2 FWD	TTAATATAATTACTAGTGGGAATTGGCTCCGGT
EF1⍺ -MS2 REV	TATATATAGGATCCTCACGACACCTGAAATG

## Sheet: In-situ primers
Insitu primer target	Primer seqeunce
HES1 Forward	TCAACACGACACCGGATAAA
HES1 Reverse	ATCAATGCCATGACCTACCCCTATAGTGAGTCGTATTA
HES5 Forward	CTCAGCCCCAAAGAGAAAAACC
HES5 Reverse	TAATACGACTCACTATAGAGCAGCTTCATCTGCGTG
HEY1 Forward	CGAGGTGGAGAAGGAGAGT
HEY1 Reverse	TAATACGACTCACTATAGAGATGCGAAACCAGTCGAAC

## Sheet: DNA paint probes
chromosome	start	stop	sequence of probe (CGGGTTTAGCGCCGGAAATGTTT-Myc Barcode sequence, GCGTTAGGGTGCTTACGTCTGTTT-NDME barcode sequence)	Tm( 0C)	On	Off	Genetic regional target	Probe length(bp)
chr8	127730047	127730083	CGGGTTTAGCGCCGGAAATGTTTATAAACCAAGCCTTTGAAGGGGTTCAACAAAGGAACC	42.33	100	0	myc	36
chr8	127730087	127730123	CGGGTTTAGCGCCGGAAATGTTTTGTCCACTCTAGTAGCTACAAAGTAAGGCAGGGTTGC	43.21	100	0	myc	36
chr8	127730143	127730179	CGGGTTTAGCGCCGGAAATGTTTAAAGAAGGCCAAGCTGGAGGTATGACCAAAGTTTACT	42.45	100	0	myc	36
chr8	127730180	127730212	CGGGTTTAGCGCCGGAAATGTTTAGGTCCATTCTGAGACCTTCTGCTAGGGTCTGA	42.63	98.78	0	myc	32
chr8	127730230	127730266	CGGGTTTAGCGCCGGAAATGTTTATAAGGAAACAAACCCAAAACTCAACGCAACACAGGA	42.15	100	0	myc	36
chr8	127730267	127730298	CGGGTTTAGCGCCGGAAATGTTTTATGGAAGCTCTCAGGCCTGACGTTAACAGCA	42.46	100	0	myc	31
chr8	127730326	127730362	CGGGTTTAGCGCCGGAAATGTTTAATGAATGCAGTATACTAAAAGCCAGGAGGGGAAGGG	42.31	98.869	0	myc	36
chr8	127730461	127730497	CGGGTTTAGCGCCGGAAATGTTTTTTTCTCATCTGCTGAAGAGCTTTCCTGTGTTCCTCT	42.17	100	0	myc	36
chr8	127730498	127730534	CGGGTTTAGCGCCGGAAATGTTTCGTTGGAACACATGCTTGGCATTAAAATGCTTGTGAG	42.2	100	0	myc	36
chr8	127730535	127730570	CGGGTTTAGCGCCGGAAATGTTTAACTTCTCTTCCTTTAACGTTCCCTGGCTAGCTTGG	42.59	100	0	myc	35
chr8	127730581	127730617	CGGGTTTAGCGCCGGAAATGTTTAACAGCCCTTCTTTCAAAATGATCCTTCCACTGGAGA	42.46	100	0	myc	36
chr8	127730627	127730662	CGGGTTTAGCGCCGGAAATGTTTATCATTCTCTTCCTTCACCTCATCTCTTGACAGGCC	42.08	100	0	myc	35
chr8	127730682	127730712	CGGGTTTAGCGCCGGAAATGTTTTTTTCAAATAGCAGCTCAGCCACCCTGAGGG	42.2	100	0	myc	30
chr8	127730713	127730742	CGGGTTTAGCGCCGGAAATGTTTGCTTCAGTCTCACCCCTAAGTTCGCTGGCT	43.23	100	0	myc	29
chr8	127730749	127730785	CGGGTTTAGCGCCGGAAATGTTTTCACCACGTCCAGTTGCTTTCCATCTTATTAACTGCT	42.49	100	0	myc	36
chr8	127730824	127730860	CGGGTTTAGCGCCGGAAATGTTTAGAGGTGGAGAAAGAGATGTTCAAAGAAGGTGTTGGG	42.36	96.466	0	myc	36
chr8	127730892	127730928	CGGGTTTAGCGCCGGAAATGTTTTCACACATTCTGAATCTTCCCTTTTGTGTCTCTGGGG	42.53	100	0	myc	36
chr8	127731384	127731420	CGGGTTTAGCGCCGGAAATGTTTTTCCTCTAGCTACACACTATTCTGTTCTGTGAGGCCG	42.86	100	0	myc	36
chr8	127731421	127731452	CGGGTTTAGCGCCGGAAATGTTTCCCCATCAGACTGTTGACCTAGAGTCCCAACC	42.56	98.499	0	myc	31
chr8	127731453	127731482	CGGGTTTAGCGCCGGAAATGTTTCCGGCCCTCCAGGAGACCTGCCTGTTCTTA	45.79	100	0	myc	29
chr8	127731483	127731512	CGGGTTTAGCGCCGGAAATGTTTGAAGCCCAACCCACTCAGCAGCAGCTCCAA	45.71	99.92	0	myc	29
chr8	127731533	127731564	CGGGTTTAGCGCCGGAAATGTTTAAAAGAGTGCTGCTAGAGCAACAAGCAAGGGG	42.52	100	0	myc	31
chr8	127732569	127732605	CGGGTTTAGCGCCGGAAATGTTTAAATCAGTTATGTCCTTTAACCTGGCTGAGGTCTGGC	42.61	100	0	myc	36
chr8	127732627	127732663	CGGGTTTAGCGCCGGAAATGTTTATGGAGATGGCACAAAACAACTCCAAGCTGTTACTTG	42.22	100	0	myc	36
chr8	127732664	127732696	CGGGTTTAGCGCCGGAAATGTTTAAAGTAACACCTCAGGTGATGTCACCAGCCTGA	42.38	99.905	0	myc	32
chr8	127732697	127732729	CGGGTTTAGCGCCGGAAATGTTTGGGAGAGTGAGGTTAAGTTCTGAACCCACAGGC	42.89	100	0	myc	32
chr8	127732730	127732763	CGGGTTTAGCGCCGGAAATGTTTATTATATCTGCCTGGGGTTCACATGCCCTACACT	42.1	100	0	myc	33
chr8	127732776	127732812	CGGGTTTAGCGCCGGAAATGTTTTTTGAGAGTCAGATCCGAAGATGTGGTATATCCGCCA	42.7	96.537	0	myc	36
chr8	127732831	127732867	CGGGTTTAGCGCCGGAAATGTTTAACTACCCTATGAGGTCAAGCTGGACCTACTTTTGGT	42.74	100	0	myc	36
chr8	127732914	127732943	CGGGTTTAGCGCCGGAAATGTTTGGGGAGTGCATGCCCCTGTGGAGAGCACTC	46.89	98.569	0	myc	29
chr8	127732958	127732994	CGGGTTTAGCGCCGGAAATGTTTAGAGTAATGCCAAAAGTGCCAGATTCCTGGGAAATCA	42.68	100	0	myc	36
chr8	127732995	127733024	CGGGTTTAGCGCCGGAAATGTTTGCCTACAAGGCTCCTGCGGGAAGGAACCTC	45.16	99.933	0	myc	29
chr8	127733025	127733059	CGGGTTTAGCGCCGGAAATGTTTCACTGCCAGAAGTCCTTAGGGCATCTAAGTGATCA	42.12	99.776	0	myc	34
chr8	127733060	127733089	CGGGTTTAGCGCCGGAAATGTTTGACACCGTCAGGGATTCTTTGCCCCGTAAA	42.15	99.946	0	myc	29
chr8	127733090	127733119	CGGGTTTAGCGCCGGAAATGTTTAACCTACTTGACCAGGGACACGTGCCAGGT	44.36	97.779	0	myc	29
chr8	127733658	127733690	CGGGTTTAGCGCCGGAAATGTTTGCCTCCCCTTTCCCCAATAAATCCAGTGTCTTG	42.12	100	0	myc	32
chr8	127733737	127733767	CGGGTTTAGCGCCGGAAATGTTTGGGGCTAAAGCTTGTTTGGCCGTTTTAGGGT	42.91	100	0	myc	30
chr8	127733804	127733840	CGGGTTTAGCGCCGGAAATGTTTTTATTTCACGTTTGCCATTACCGGTTCTCCATAGGGT	42.44	100	0	myc	36
chr8	127733875	127733911	CGGGTTTAGCGCCGGAAATGTTTACCATCTCTTATGCGGTTGAATAGTCACCTCTGAACC	42.08	100	0	myc	36
chr8	127733916	127733952	CGGGTTTAGCGCCGGAAATGTTTTTTCCTCCAGTAACTCCTCTTTCTTCGGACCTTCTGC	43.19	100	0	myc	36
chr8	127733953	127733986	CGGGTTTAGCGCCGGAAATGTTTAGCCAACCTGAAAGAATAACAAGGAGGTGGCTGG	43.25	96.143	0	myc	33
chr8	127733987	127734019	CGGGTTTAGCGCCGGAAATGTTTAAACTTGTTTTAAGGAACCGCCTGTCCTTCCCC	42.28	100	0	myc	32
chr8	127734020	127734049	CGGGTTTAGCGCCGGAAATGTTTCGCTGGAAACCTTGCACCTCGGACGCTCCT	46.91	98.456	0	myc	29
chr8	127734072	127734101	CGGGTTTAGCGCCGGAAATGTTTCGCCCTCGTTGACATCCAGGCGCGATGATC	45.82	99.594	0	myc	29
chr8	127734102	127734134	CGGGTTTAGCGCCGGAAATGTTTTCTGCTGCCAGTAGAGGGCACACTTACTTTACT	42.02	100	0	myc	32
chr8	127734139	127734168	CGGGTTTAGCGCCGGAAATGTTTCAAACCTGAACGCGGGTGCTGCCCAGAGAG	46.02	97.36	0	myc	29
chr8	127734169	127734198	CGGGTTTAGCGCCGGAAATGTTTGGGGCGGAGGGAAAGACGCTTTGCAGCAAA	46.36	99.183	0	myc	29
chr8	127734199	127734228	CGGGTTTAGCGCCGGAAATGTTTATCCAGCATAGCGATTGGTTGCTCCCCGCG	45.71	98.136	0	myc	29
chr8	127734259	127734295	CGGGTTTAGCGCCGGAAATGTTTTTTGCAATCCTTAAAGCTGAATTGTGCAGTGCATCGG	42.98	100	0	myc	36
chr8	127734312	127734348	CGGGTTTAGCGCCGGAAATGTTTATTCACTTAACACTTGAACGCTGAGCTGCAAACTCAA	42.05	100	0	myc	36
chr8	127734355	127734391	CGGGTTTAGCGCCGGAAATGTTTATAACCCATCTTGAACAGCGTACATGCTATACACGCA	42.36	100	0	myc	36
chr8	127734400	127734432	CGGGTTTAGCGCCGGAAATGTTTCCCCGAATTGTTTTCTCTTTTGGAGGTGGTGGA	42.12	100	0	myc	32
chr8	127734443	127734479	CGGGTTTAGCGCCGGAAATGTTTAGTTTACTTAAAATGCCTTTGGGTGAGGGACCAAGGA	42.49	100	0	myc	36
chr8	127734564	127734599	CGGGTTTAGCGCCGGAAATGTTTAGATCATTTCAGGGAGCAAACAAATCATGTGTGGGG	42.16	99.487	0	myc	35
chr8	127734632	127734668	CGGGTTTAGCGCCGGAAATGTTTAATGTGAATACACGTTTGCGGGTTACATACAGTGCAC	42.25	100	0	myc	36
chr8	127734853	127734889	CGGGTTTAGCGCCGGAAATGTTTAAAGGGGAAAGAGGACCTGGAAAGGAATTAAACGTCC	42.61	98.83	0	myc	36
chr8	127734890	127734922	CGGGTTTAGCGCCGGAAATGTTTGGTTTGTCCGGGGAGGAAAGAGTTAACGGTTTT	42.03	100	0	myc	32
chr8	127734947	127734976	CGGGTTTAGCGCCGGAAATGTTTCCCCGGCTCGGTCCACAAGCTCTCCACTTG	46.84	100	0	myc	29
chr8	127734977	127735006	CGGGTTTAGCGCCGGAAATGTTTCCCCTTTTAGGAAGTCCGGTCCCGCGGTTC	45.26	98.475	0	myc	29
chr8	127735013	127735042	CGGGTTTAGCGCCGGAAATGTTTCCCCTGCCCCTCCCATATTCTCCCGTCTAG	43.96	95.165	0	myc	29
chr8	127735043	127735072	CGGGTTTAGCGCCGGAAATGTTTCACCTTTGATTTCTCCCAAACCCGGCAGCC	43.38	100	0	myc	29
chr8	127735091	127735120	CGGGTTTAGCGCCGGAAATGTTTGCGCCACAGGGCGCAAAGGGGATTTGTCTC	46.7	99.622	0	myc	29
chr8	127735121	127735154	CGGGTTTAGCGCCGGAAATGTTTTTCTGAAACCTGGCTGAGAAATTGGGAACTCCGT	42.81	99.737	0	myc	33
chr8	127735169	127735198	CGGGTTTAGCGCCGGAAATGTTTGGTGGGACGGTGGGGTACAGACTGGCAGAG	46.19	99.738	0	myc	29
chr8	127735205	127735234	CGGGTTTAGCGCCGGAAATGTTTCAACCTCCCTCTCGCCCTAGCCCAGCTCTG	46.1	100	0	myc	29
chr8	127735235	127735268	CGGGTTTAGCGCCGGAAATGTTTGAACAGGCAGACACATCTCAGGGCTAAACAGACG	43.15	99.584	0	myc	33
chr8	127735309	127735338	CGGGTTTAGCGCCGGAAATGTTTCAGGAGGGGCGGTATCTGCTGCTTTGGCAG	45.74	100	0	myc	29
chr8	127735346	127735375	CGGGTTTAGCGCCGGAAATGTTTGGGGACTCAGTCTGGGTGGAAGGTATCCAA	42.3	98.527	0	myc	29
chr8	127735417	127735453	CGGGTTTAGCGCCGGAAATGTTTCCCCAACAAATGCAATGGGAGTTTATTCATAACGCGC	43.2	99.711	0	myc	36
chr8	127735454	127735484	CGGGTTTAGCGCCGGAAATGTTTTCTCCAAGTATACGTGGCAATGCGTTGCTGG	42.37	100	0	myc	30
chr8	127735502	127735538	CGGGTTTAGCGCCGGAAATGTTTAGGCATCGTTTTCCTCCTTATGCCTCTATCATTCCTC	42.09	100	0	myc	36
chr8	127735539	127735572	CGGGTTTAGCGCCGGAAATGTTTCCTATCTACACTAACATCCCACGCTCTGAACGCG	42.64	100	0	myc	33
chr8	127735573	127735606	CGGGTTTAGCGCCGGAAATGTTTCGCCCATTAATACCCTTCTTTCCTCCACTCTCCC	42.64	99.343	0	myc	33
chr8	127735607	127735636	CGGGTTTAGCGCCGGAAATGTTTTGGGACTCTTGATCAAAGCGCGGCCCTTTC	44.18	100	0	myc	29
chr8	127735695	127735724	CGGGTTTAGCGCCGGAAATGTTTCAGTGCGTTCTCGGTGTGGAGGGCAGCTGT	46.89	100	0	myc	29
chr8	127735725	127735758	CGGGTTTAGCGCCGGAAATGTTTTCCGCCTGCGATGATTTATACTCACAGGACAAGG	42.65	96.61	0	myc	33
chr8	127735759	127735790	CGGGTTTAGCGCCGGAAATGTTTATGCGGTTTGTCAAACAGTACTGCTACGGAGG	42.03	100	0	myc	31
chr8	127735791	127735821	CGGGTTTAGCGCCGGAAATGTTTAGCAGCAGAGAAAGGGAGAGGGTTTGAGAGG	42.67	100	0	myc	30
chr8	127735822	127735858	CGGGTTTAGCGCCGGAAATGTTTGAGCAAAAGAAAATGGTAGGCGCGCGTAGTTAATTCA	42.42	100	0	myc	36
chr8	127735869	127735905	CGGGTTTAGCGCCGGAAATGTTTTTACTCTGTTTACATCCTAGAGCTAGAGTGCTCGGCT	42.14	100	0	myc	36
chr8	127736003	127736034	CGGGTTTAGCGCCGGAAATGTTTAAAAGATCCTCTCTCGCTAATCTCCGCCCACC	42.57	100	0	myc	31
chr8	127736035	127736064	CGGGTTTAGCGCCGGAAATGTTTGGCCCTTTATAATGCGAGGGTCTGGACGGC	43.95	99.418	0	myc	29
chr8	127736128	127736157	CGGGTTTAGCGCCGGAAATGTTTCCTCCTGCCTCGAGAAGGGCAGGGCTTCTC	46.29	99.765	0	myc	29
chr8	127736173	127736202	CGGGTTTAGCGCCGGAAATGTTTAAAAGAACGGAGGGAGGGATCGCGCTGAGT	44.52	99.479	0	myc	29
chr8	127736203	127736237	CGGGTTTAGCGCCGGAAATGTTTATAAAAGCCGGTTTTCGGGGCTTTATCTAACTCGC	42.11	100	0	myc	34
chr8	127736321	127736352	CGGGTTTAGCGCCGGAAATGTTTGGCGTCCTGGGAAGGGAGATCCGGAGCGAATA	46.73	97.36	0	myc	31
chr8	127736400	127736429	CGGGTTTAGCGCCGGAAATGTTTGGTCCGCAACCCTTGCCGCATCCACGAAAC	46.74	99.621	0	myc	29
chr8	127736441	127736470	CGGGTTTAGCGCCGGAAATGTTTCAGCGGGCGGGCACTTTGCACTGGAACTTA	46.09	100	0	myc	29
chr8	127736471	127736500	CGGGTTTAGCGCCGGAAATGTTTCAACACCCGAGCAAGGACGCGACTCTCCCG	46.9	100	0	myc	29
chr8	127736502	127736531	CGGGTTTAGCGCCGGAAATGTTTCGCGGGGAGGCTATTCTGCCCATTTGGGGA	46.85	97.742	0	myc	29
chr8	127736543	127736572	CGGGTTTAGCGCCGGAAATGTTTCGCTGCCAGGACCCGCTTCTCTGAAAGGCT	46.88	98.92	0	myc	29
chr8	127736602	127736633	CGGGTTTAGCGCCGGAAATGTTTTTTTCGGGTAGTGGAAAACCAGGTAAGCACCG	42.08	100	0	myc	31
chr8	127736689	127736725	CGGGTTTAGCGCCGGAAATGTTTAATGCCTAAATAGGGTGTCTTTTCTCCCATTCCTGCG	42.83	100	0	myc	36
chr8	127736733	127736769	CGGGTTTAGCGCCGGAAATGTTTCACTTTTCTCAGAGTAGTTATGGTAACTGGGGCTGGG	42.25	100	0	myc	36
chr8	127736774	127736806	CGGGTTTAGCGCCGGAAATGTTTGGGGTAATCCAGAACTGGATCGGGGTAAAGTGA	42.2	97.188	0	myc	32
chr8	127736807	127736838	CGGGTTTAGCGCCGGAAATGTTTCTTGTCAAGATGGGAGAGGAGAAGGCAGAGGG	42.59	99.726	0	myc	31
chr8	127736875	127736911	CGGGTTTAGCGCCGGAAATGTTTTTTCTGCCTTATGAATATATTCACGCTGACTCCCGGC	42.6	100	0	myc	36
chr8	127736969	127736998	CGGGTTTAGCGCCGGAAATGTTTGGTTGCTTTGCGGTGGGCAGAAAGCCCCTT	46.69	98.968	0	myc	29
chr8	127736999	127737028	CGGGTTTAGCGCCGGAAATGTTTGCATCCTGAGCTCCTTGGAGTAGGGACCGC	44.8	99.594	0	myc	29
chr8	127737029	127737058	CGGGTTTAGCGCCGGAAATGTTTATATCGCCTGTGTGAGCCAGATCGCTCCGC	45.04	98.527	0	myc	29
chr8	127737063	127737095	CGGGTTTAGCGCCGGAAATGTTTGCTGACTTGTCCCCGTCTCCGGGAGGGCATTTA	46.99	99.86	0	myc	32
chr8	127737096	127737125	CGGGTTTAGCGCCGGAAATGTTTAATTTCGGCTCACCGCATTTCTGACAGCCG	43.19	100	0	myc	29
chr8	127737163	127737194	CGGGTTTAGCGCCGGAAATGTTTCGCGGCGATTCCAACCCGCCCTGATCCTTTTA	46.77	100	0	myc	31
chr8	127737234	127737270	CGGGTTTAGCGCCGGAAATGTTTTTTAAAACCTGGGTCTCTAGAGGTGTTAGGACGTGGT	42.6	99.503	0	myc	36
chr8	127737271	127737300	CGGGTTTAGCGCCGGAAATGTTTGTTGGGTAGGCGCAGGCAGGGGAAAAGGGA	46.97	99.488	0	myc	29
chr8	127737301	127737331	CGGGTTTAGCGCCGGAAATGTTTGGCGAGGATGTGTCCGATTCTCCTGGAATCG	43.28	100	0	myc	30
chr8	127737353	127737382	CGGGTTTAGCGCCGGAAATGTTTGAATCTCCGCACCCAGCCCTGACTCCCCTG	46.52	100	0	myc	29
chr8	127737439	127737468	CGGGTTTAGCGCCGGAAATGTTTGGGCTCTGGGCGGTTCCAGAACAGCTGCTA	46.62	100	0	myc	29
chr8	127737504	127737533	CGGGTTTAGCGCCGGAAATGTTTCGGGGTCTCTGGCGCAGTTGCATCTCCGTA	46.41	99.452	0	myc	29
chr8	127737534	127737569	CGGGTTTAGCGCCGGAAATGTTTTTGAGTGCGAAGGGAGGTGCCCCTATTATTATTTGA	42.15	100	0	myc	35
chr8	127737574	127737607	CGGGTTTAGCGCCGGAAATGTTTCCCCTTGTATTTATGGAGGGGTGTTAAAGCCCGC	43.51	100	0	myc	33
chr8	127737612	127737641	CGGGTTTAGCGCCGGAAATGTTTGAGCTCGCCACTCCAGCCGGCGAGAGAAAG	46.84	98.915	0	myc	29
chr8	127737642	127737673	CGGGTTTAGCGCCGGAAATGTTTAAGAAAAGCTGGCAAAAGGAGTGTTGGACGGG	42.83	100	0	myc	31
chr8	127737827	127737856	CGGGTTTAGCGCCGGAAATGTTTCCAGGCGCCTCTCGCCTTCTCCTTCAGGTG	46.67	100	0	myc	29
chr8	127737857	127737891	CGGGTTTAGCGCCGGAAATGTTTGCGCAAAACTTTGTGCCTTGGATTTTGGCAAATTG	42.26	100	0	myc	34
chr8	127737896	127737925	CGGGTTTAGCGCCGGAAATGTTTCCTCACCGCCACCTCCCGCGGCTTCTTAAG	46.99	99.842	0	myc	29
chr8	127737930	127737959	CGGGTTTAGCGCCGGAAATGTTTCCAGGGCCGATTTCGATTCCTCTGCCGCTG	45.82	100	0	myc	29
chr8	127738013	127738042	CGGGTTTAGCGCCGGAAATGTTTGCGGGCACCAAGCCGCTGGTTCACTAAGTG	46.38	100	0	myc	29
chr8	127738043	127738072	CGGGTTTAGCGCCGGAAATGTTTCGTCTCCGAGATAGCAGGGGACTGTCCAAA	42.47	99.862	0	myc	29
chr8	127738102	127738131	CGGGTTTAGCGCCGGAAATGTTTCCACCAAGACCACCCAGCCGCTTTAGGGGA	46.56	99.192	0	myc	29
chr8	127738132	127738161	CGGGTTTAGCGCCGGAAATGTTTTAGCTCTGCAAGGGGAGAGGTTCGGGACTG	44.03	97.889	0	myc	29
chr8	127738178	127738209	CGGGTTTAGCGCCGGAAATGTTTCTGCGCCAGGTTTCCGCACCAAGACCCCTTTA	46.78	100	0	myc	31
chr8	127738210	127738239	CGGGTTTAGCGCCGGAAATGTTTACTCAAGACTGCCTCCCGCTTTGTGTGCCC	45.61	100	0	myc	29
chr8	127738252	127738281	CGGGTTTAGCGCCGGAAATGTTTCTCCCGCGACGATGCCCCTCAACGTTAGCT	46.55	99.316	0	myc	29
chr8	127738282	127738316	CGGGTTTAGCGCCGGAAATGTTTTCACCAACAGGAACTATGACCTCGACTACGACTCG	42.89	96.456	0	myc	34
chr8	127738317	127738346	CGGGTTTAGCGCCGGAAATGTTTGTGCAGCCGTATTTCTACTGCGACGAGGAG	42.14	100	0	myc	29
chr8	127738388	127738417	CGGGTTTAGCGCCGGAAATGTTTCCCGGCGCCCAGCGAGGATATCTGGAAGAA	46.29	97.505	0	myc	29
chr8	127738466	127738495	CGGGTTTAGCGCCGGAAATGTTTGCTCTGCTCGCCCTCCTACGTTGCGGTCAC	46.95	99.964	0	myc	29
chr8	127738496	127738525	CGGGTTTAGCGCCGGAAATGTTTACCCTTCTCCCTTCGGGGAGACAACGACGG	45.77	92.401	0	myc	29
chr8	127738535	127738564	CGGGTTTAGCGCCGGAAATGTTTGAGCTTCTCCACGGCCGACCAGCTGGAGAT	46.17	100	0	myc	29
chr8	127738565	127738594	CGGGTTTAGCGCCGGAAATGTTTGGTGACCGAGCTGCTGGGAGGAGACATGGT	46.07	99.7	0	myc	29
chr8	127738595	127738624	CGGGTTTAGCGCCGGAAATGTTTGAACCAGAGTTTCATCTGCGACCCGGACGA	43.25	100	0	myc	29
chr8	127738639	127738673	CGGGTTTAGCGCCGGAAATGTTTAAAACATCATCATCCAGGACTGTATGTGGAGCGGC	43.11	100	0	myc	34
chr8	127738684	127738713	CGGGTTTAGCGCCGGAAATGTTTCCGCCAAGCTCGTCTCAGAGAAGCTGGCCT	46.46	100	0	myc	29
chr8	127738762	127738792	CGGGTTTAGCGCCGGAAATGTTTGCCACAGCGTCTGCTCCACCTCCAGCTTGTA	46.4	100	0	myc	30
chr8	127738815	127738844	CGGGTTTAGCGCCGGAAATGTTTGCCTCAGAGTGCATCGACCCCTCGGTGGTC	46.45	100	0	myc	29
chr8	127738845	127738874	CGGGTTTAGCGCCGGAAATGTTTTTCCCCTACCCTCTCAACGACAGCAGCTCG	44.26	99.868	0	myc	29
chr8	127738886	127738915	CGGGTTTAGCGCCGGAAATGTTTCGCCTCGCAAGACTCCAGCGCCTTCTCTCC	46.84	100	0	myc	29
chr8	127738916	127738945	CGGGTTTAGCGCCGGAAATGTTTGTCCTCGGATTCTCTGCTCTCCTCGACGGA	43.46	98.019	0	myc	29
chr8	127738966	127738995	CGGGTTTAGCGCCGGAAATGTTTCCGAGCCCCTGGTGCTCCATGAGGAGACAC	46.44	99.583	0	myc	29
chr8	127738998	127739027	CGGGTTTAGCGCCGGAAATGTTTCCCACCACCAGCAGCGACTCTGGTAAGCGA	46.42	98.505	0	myc	29
chr8	127739034	127739064	CGGGTTTAGCGCCGGAAATGTTTCCCAGGCCTGTCAAAAGTGGGCGGCTGGATA	46.71	99.294	0	myc	30
chr8	127739065	127739101	CGGGTTTAGCGCCGGAAATGTTTCCTTTCCCATTTTCATTGGCAGCTTATTTAACGGGCC	43.02	100	0	myc	36
chr8	127739111	127739147	CGGGTTTAGCGCCGGAAATGTTTAGGAAGGAGAGATAGCAGATCTGGAGAGATTTGGGAG	42.22	100	0	myc	36
chr8	127739148	127739182	CGGGTTTAGCGCCGGAAATGTTTCTCATCACCTCTGAAACCTTGGGCTTTAGCGTTTC	42.19	100	0	myc	34
chr8	127739183	127739212	CGGGTTTAGCGCCGGAAATGTTTCTCCCATCCCTTCCCCTTAGACTGCCCATG	43.03	98.403	0	myc	29
chr8	127739223	127739254	CGGGTTTAGCGCCGGAAATGTTTCCCTCCCCGTTTGTCTCCCACCCCTCAGGAAT	46.96	99.67	0	myc	31
chr8	127739306	127739342	CGGGTTTAGCGCCGGAAATGTTTTTCTTACCTCCCGTTAACATTTTAATTGCCCTGGGGC	43.14	100	0	myc	36
chr8	127739343	127739375	CGGGTTTAGCGCCGGAAATGTTTGGGGTGGCAGGGAGTGTATGAATGAGGATAAGA	42.11	100	0	myc	32
chr8	127739398	127739434	CGGGTTTAGCGCCGGAAATGTTTATGAATTGCTTCCCTCTTAACTTCCGAGAAGTGGTGG	42.55	100	0	myc	36
chr8	127739455	127739487	CGGGTTTAGCGCCGGAAATGTTTAAAATGAGGGGCTGTGTTTAGAGGCTAGGCAGG	43.08	100	0	myc	32
chr8	127739493	127739522	CGGGTTTAGCGCCGGAAATGTTTCCTGAGTGCGGGAGCCAGTGAACTGCCTCA	46.51	99.097	0	myc	29
chr8	127739523	127739552	CGGGTTTAGCGCCGGAAATGTTTAGAGTGGGTGGGCTGAGGAGCTGGGATCTT	45.4	100	0	myc	29
chr8	127739565	127739601	CGGGTTTAGCGCCGGAAATGTTTTGAACACTGAAAAGCAAATCCTTGCCAAAGTTGGACT	42.34	97.266	0	myc	36
chr8	127739624	127739653	CGGGTTTAGCGCCGGAAATGTTTCCCCGCCCTCTTGGACTTTTGGCAAAACTG	43.51	99.874	0	myc	29
chr8	127739691	127739726	CGGGTTTAGCGCCGGAAATGTTTAGGGAGTTGCTAAAGTCATACCAAGCAATTTGCAGC	42.38	100	0	myc	35
chr8	127739729	127739765	CGGGTTTAGCGCCGGAAATGTTTTCATTTGCAACACCTGAAGTGTTCTTGGTAAAGTCCC	42.01	100	0	myc	36
chr8	127739769	127739804	CGGGTTTAGCGCCGGAAATGTTTAAAATAGGAGGTGCTTGGGAATGTGCTTTGCTTTGG	42.75	100	0	myc	35
chr8	127739835	127739871	CGGGTTTAGCGCCGGAAATGTTTAAGAATTGGCATCAATGTCCTATCCTGGGAAGTTGCA	42.73	100	0	myc	36
chr8	127739872	127739907	CGGGTTTAGCGCCGGAAATGTTTCTTTTCTTGTCCATGCCATAACCCAGCTGTCTTTCC	42.38	100	0	myc	35
chr8	127739913	127739949	CGGGTTTAGCGCCGGAAATGTTTTGAGACTCTTACCTTCATGGTGAGAGGAGTAAGGGTG	42.33	100	0	myc	36
chr8	130175081	130175117	GCGTTAGGGTGCTTACGTCTGTTTTGAGTGAGATGCATAGGAAAGGTACTTCTGGGAAGGC	43.2	100	0	NDME	36
chr8	130176252	130176288	GCGTTAGGGTGCTTACGTCTGTTTTACGCAAAAGCACCAAGTAGTGTATGGTTAGCACTCA	42.39	100	0	NDME	36
chr8	130176297	130176333	GCGTTAGGGTGCTTACGTCTGTTTTTCTGTTTAGAAGAGGCCTTGCTTTGAAGACAGTGCT	42.6	98.666	0	NDME	36
chr8	130176548	130176583	GCGTTAGGGTGCTTACGTCTGTTTAAAAGAGGGAGAATGGTTGTGGATCCAATGGCATCC	43.18	100	0	NDME	35
chr8	130176803	130176838	GCGTTAGGGTGCTTACGTCTGTTTGGGGCTGGTATTGGGATAGTTCTTTCTTTGCCTAGG	42.67	100	0	NDME	35
chr8	130176913	130176949	GCGTTAGGGTGCTTACGTCTGTTTATGTCTCCAACATTTACTGTGTGCTGGGATCCAAACC	43.04	100	0	NDME	36
chr8	130176980	130177016	GCGTTAGGGTGCTTACGTCTGTTTTCTCTTTCTTTGTTAGCACTTGGTTTGGACCTAGGGT	42.05	100	0	NDME	36
chr8	130177074	130177110	GCGTTAGGGTGCTTACGTCTGTTTTAGCTCAAAGTGGAAAAGATTTGGTGCCTTTGTCAGG	42.07	100	0	NDME	36
chr8	130177154	130177190	GCGTTAGGGTGCTTACGTCTGTTTTTGGTTAACCACCTAAGTCTTCATGGAGAAAGCCACA	42.22	100	0	NDME	36
chr8	130177191	130177225	GCGTTAGGGTGCTTACGTCTGTTTGCTGAATGGCACATGAAGAAGGACAGAAATGGACA	42.12	99.078	0	NDME	34
chr8	130177304	130177340	GCGTTAGGGTGCTTACGTCTGTTTACTTTTGGCTGAGGCATATTGGAAAATAAGCAAGGCA	42.26	100	0	NDME	36
chr8	130177360	130177396	GCGTTAGGGTGCTTACGTCTGTTTAAACACCTACAATGACCTAAAACCTGTGCTAAGCCCC	42.88	96.87	0	NDME	36
chr8	130177537	130177573	GCGTTAGGGTGCTTACGTCTGTTTAAAGCTTGTAGGGTACTTTGGAGTAGACAAAGCAGGG	42.37	100	0	NDME	36
chr8	130177638	130177674	GCGTTAGGGTGCTTACGTCTGTTTGAGACTGAGACTCACTATGCTGACAGTTGTTAGCAGG	42.05	97.866	0	NDME	36
chr8	130177675	130177705	GCGTTAGGGTGCTTACGTCTGTTTGTGAACACAAAGAACACAGGTCAGCCAGGCC	43.03	100	0	NDME	30
chr8	130177706	130177740	GCGTTAGGGTGCTTACGTCTGTTTTGGGAGTGAGTTACCCATAAAGCCTCAGATCCTGG	43.18	98.404	0	NDME	34
chr8	130177741	130177774	GCGTTAGGGTGCTTACGTCTGTTTGAGAGCCTGTTCATTCATTTGCAAAGCCCTTGGC	43.39	97.269	0	NDME	33
chr8	130177800	130177836	GCGTTAGGGTGCTTACGTCTGTTTTTTCATTATTCACGAGAGAAAACTGGAGCAGAGGCCT	42.22	100	0	NDME	36
chr8	130177837	130177872	GCGTTAGGGTGCTTACGTCTGTTTGAATGAGGTCACTGTCAGAATCAGAACCAGGACTGG	42.41	99.171	0	NDME	35
chr8	130178145	130178178	GCGTTAGGGTGCTTACGTCTGTTTAAAATGGCAGATACTCCCTCTCCTCTCTCACCCT	42.66	100	0	NDME	33
chr8	130178217	130178253	GCGTTAGGGTGCTTACGTCTGTTTTAGTGCATGTTGCCTTGAATGAGCACGATATCCTTGA	42.56	100	0	NDME	36
chr8	130178561	130178597	GCGTTAGGGTGCTTACGTCTGTTTATAGAGGAGGGCACAATCGTTCAGAAAGGAAATGACA	42.12	100	0	NDME	36
chr8	130178598	130178634	GCGTTAGGGTGCTTACGTCTGTTTTTGTACCAGTGACTTGCACATTGTTCCTAACACCACC	43.01	100	0	NDME	36
chr8	130179224	130179260	GCGTTAGGGTGCTTACGTCTGTTTTAAGTGAATAGTGCAGACAACTGCTAGAGAAGGCCAG	42.01	99.602	0	NDME	36
chr8	130179276	130179312	GCGTTAGGGTGCTTACGTCTGTTTTAATTGTCTGAACTGGTGAGAGATGGCTTCGAGATGG	42.05	100	0	NDME	36
chr8	130179343	130179372	GCGTTAGGGTGCTTACGTCTGTTTTTTTCAAACCTCACAGGTGGCGTCTGAGGC	42.62	100	0	NDME	29
chr8	130179410	130179444	GCGTTAGGGTGCTTACGTCTGTTTAGTGCCTCTGGATAGATCAAATTCAGTTCTGGCCT	42.06	98.621	0	NDME	34
chr8	130179649	130179685	GCGTTAGGGTGCTTACGTCTGTTTTCTGCAAATACTGTAAACCTGTCTTAGGTTGGAGGCA	42.06	100	0	NDME	36
chr8	130179799	130179830	GCGTTAGGGTGCTTACGTCTGTTTAAAACCTTCCTGCTTGGACATGCTTAGGTGCT	42.09	100	0	NDME	31
chr8	130179831	130179862	GCGTTAGGGTGCTTACGTCTGTTTCCCTTCACAGTCCCTTTCTGTCCTAGCTGAGG	42.52	100	0	NDME	31
chr8	130180199	130180235	GCGTTAGGGTGCTTACGTCTGTTTTAGTGGCAATTTAACAGAGCTGTCCTTTGAAAGTGGC	42.05	100	0	NDME	36
chr8	130180266	130180302	GCGTTAGGGTGCTTACGTCTGTTTGGGCCATAAATACAACAGGTTAAACTAAGGCAGCTGG	42.06	100	0	NDME	36
chr8	130180400	130180436	GCGTTAGGGTGCTTACGTCTGTTTCTTTGAGATAACAGCTCAGAGGATGCTCAGAGATGGG	42.13	100	0	NDME	36
chr8	130180437	130180466	GCGTTAGGGTGCTTACGTCTGTTTGTTCCCATGGTATTTTCTGGGGACCGGGTC	42.17	99.363	0	NDME	29
chr8	130180467	130180496	GCGTTAGGGTGCTTACGTCTGTTTTGTGGCCTGCAGAGGCAGGTGTTTCCCAGT	46.7	98.978	0	NDME	29
chr8	130180497	130180526	GCGTTAGGGTGCTTACGTCTGTTTGGGGAGCACAGAGGAGCCCTTTTCACCCGT	46.52	100	0	NDME	29
chr8	130180527	130180556	GCGTTAGGGTGCTTACGTCTGTTTATCAGGCCAGCTGTGAGCTTATCTGTGGCA	43.21	98.295	0	NDME	29
chr8	130180557	130180586	GCGTTAGGGTGCTTACGTCTGTTTTCTCGCTTTCAAGGAACGGTTCCCCAGGGT	44.58	100	0	NDME	29
chr8	130180587	130180622	GCGTTAGGGTGCTTACGTCTGTTTCTGCCTAGGAGAAAGTTGATGAACCACATGGGAACT	42.52	100	0	NDME	35
chr8	130180654	130180690	GCGTTAGGGTGCTTACGTCTGTTTAATCATGAAACAGCAGGGCTAGGCAGGAATCTATTCT	42.14	100	0	NDME	36
chr8	130180745	130180781	GCGTTAGGGTGCTTACGTCTGTTTTGATATTATTAGCTAGACAGGCAGCACTCTCCTCCCA	42.2	100	0	NDME	36
chr8	130180782	130180815	GCGTTAGGGTGCTTACGTCTGTTTGGGATGCTTCTGGGATCTCTCCGGATTCTATTCC	42.22	99.866	0	NDME	33
chr8	130181129	130181159	GCGTTAGGGTGCTTACGTCTGTTTACGTGGACACTTTTCTTCCATTGCCCATCGC	42.93	100	0	NDME	30
chr8	130181979	130182013	GCGTTAGGGTGCTTACGTCTGTTTAGATTCAGTGTCTCTCTGGTAGGCCTATTTGTGCC	42.13	100	0	NDME	34
chr8	130182081	130182117	GCGTTAGGGTGCTTACGTCTGTTTACCCCAATATTTTGTAACCTCCTCACTGGCTTTCTGT	42.34	100	0	NDME	36
chr8	130183491	130183527	GCGTTAGGGTGCTTACGTCTGTTTAAATTAGAATATTTCCACACCTGGCAGGGGCAGAACT	42.59	100	0	NDME	36
chr8	130183528	130183562	GCGTTAGGGTGCTTACGTCTGTTTGGAAAATGAGAAGTTTGCAAGCCCAGAGACAGTGG	42.53	100	0	NDME	34
chr8	130183563	130183592	GCGTTAGGGTGCTTACGTCTGTTTCTAGGGCCTCCATGCATGAGTGTGCTGGTA	43.05	97.052	0	NDME	29
chr8	130183593	130183628	GCGTTAGGGTGCTTACGTCTGTTTCATTTCAGCAGAAGGACTCCAGGAAAAGGGATGAGT	42.54	100	0	NDME	35
chr8	130183629	130183658	GCGTTAGGGTGCTTACGTCTGTTTTGGGACTGGATCTGCTGGCTCAGTGCTTCT	44.29	100	0	NDME	29
chr8	130183659	130183690	GCGTTAGGGTGCTTACGTCTGTTTTTTGCCCACAGAGGCCACTGTTTCTACCTTTC	42.16	100	0	NDME	31
chr8	130183691	130183720	GCGTTAGGGTGCTTACGTCTGTTTACAAGGGTGCATGGTGGTCACACTGTGGCA	45.51	95.993	0	NDME	29
chr8	130183721	130183750	GCGTTAGGGTGCTTACGTCTGTTTAGAAGGCAGGGAGGGATGCAGGAAGGTTGG	44.85	99.405	0	NDME	29
chr8	130183751	130183780	GCGTTAGGGTGCTTACGTCTGTTTAGGTGAATGGGGTCAGTGACTCCAGGGGAA	43.84	97.718	0	NDME	29
chr8	130183807	130183841	GCGTTAGGGTGCTTACGTCTGTTTAAAAGCCCAGCAATACAGTGGGAAATGAAGACCAG	42.19	96.172	0	NDME	34
chr8	130183928	130183964	GCGTTAGGGTGCTTACGTCTGTTTATTGAGAGTTAGGCTTGGTGCAAAGTCCTGGTTTACA	42.52	100	0	NDME	36
chr8	130184656	130184691	GCGTTAGGGTGCTTACGTCTGTTTAAGGGCTAATGTTACTTTGAGAAAATGCAGCAGGCA	42.1	100	0	NDME	35
chr8	130184701	130184737	GCGTTAGGGTGCTTACGTCTGTTTAAGAGAGTTATAAGGGCTATGGAGAGCTGCCACATGC	43.43	99.946	0	NDME	36
chr8	130184748	130184784	GCGTTAGGGTGCTTACGTCTGTTTTTTTAAGCCTGATACTTCCTCAGGTTCTTCTGGAGCC	42.12	100	0	NDME	36
chr8	130184804	130184840	GCGTTAGGGTGCTTACGTCTGTTTTGTGAATCTTGGCAAAGCATCCATTTCACATCCTTGG	42.51	100	0	NDME	36
chr8	130184880	130184916	GCGTTAGGGTGCTTACGTCTGTTTATAAGGAAAATCACATTGCAGCCACTGACGTAATGCC	42.3	100	0	NDME	36
chr8	130184917	130184946	GCGTTAGGGTGCTTACGTCTGTTTCCTACCTGGAGCCACTGGGGCCAGCATTAG	44.99	100	0	NDME	29

## Sheet: Conjugated probes for DNA paint
probe barcode target	DNA sequence + conjugation
Myc probes	CATTTCCGGCGCTAAACCCGATATATTATATA+3Cy3Sp/
NDME probes	ACAGACGTAAGCACCCTAACGCTATATATATATA+3Cy5Sp/
