# Supplementary material for: Notch1 Phase Separation Coupled Percolation facilitates target gene expression and enhancer looping
Source: Sci Rep. 2024 Sep 19;14:21912. doi: 10.1038/s41598-024-71634-6 (PMC11413390; doi:10.1038/s41598-024-71634-6)
Supplement: Supplementary file 26 — Supplementary Information 18. [file 41598_2024_71634_MOESM26_ESM.xlsx]

## Sheet: 1E
N1ICD::GFP concentration(μM)	Area of Individual Condensate(μM^2)
100	1.268
100	0.211
100	20.491
100	0.106
100	0.951
100	2.429
100	59.784
100	0.845
100	3.803
100	0.106
100	0.634
100	2.746
100	0.106
100	104.463
100	16.689
100	0.106
100	0.211
100	0.528
100	4.964
100	0.211
100	0.106
100	0.845
100	0.106
100	0.106
100	0.106
100	0.106
100	0.106
100	0.106
100	0.106
100	41.616
100	0.106
100	0.211
100	0.317
100	0.317
100	0.211
100	0.211
100	0.211
100	0.106
100	0.423
100	0.211
100	0.634
100	0.106
100	43.834
100	37.814
100	0.423
100	0.317
100	0.317
100	0.106
100	0.211
100	0.106
100	1.373
100	4.119
100	1.796
100	0.106
100	37.814
100	1.056
100	0.106
100	0.106
100	2.218
100	0.211
100	22.076
100	139.636
100	0.106
100	8.027
100	2.218
100	1.584
100	3.274
100	0.106
100	0.317
100	75.416
100	0.106
100	14.471
100	0.317
100	0.211
100	0.317
100	8.133
100	0.106
100	20.28
100	0.106
100	11.619
100	0.211
100	0.106
100	1.162
100	0.739
100	0.317
100	2.641
100	6.654
100	1.796
100	27.991
100	30.843
100	119.039
100	28.202
100	0.317
100	51.228
100	15.633
100	0.634
100	23.66
100	13.203
100	0.423
100	32.533
100	24.399
100	0.106
100	49.221
100	31.159
100	5.176
100	121.68
100	95.696
100	21.759
100	30.42
100	8.344
100	5.598
100	6.021
100	8.133
100	2.641
100	0.106
100	2.218
100	5.176
100	0.106
100	37.18
100	62.213
100	4.331
100	0.317
100	1.268
100	71.719
100	11.83
100	8.978
100	28.413
100	14.365
100	45.947
100	169.317
100	52.073
100	16.794
100	11.83
100	0.317
100	15.949
100	9.612
100	2.113
100	8.133
100	14.787
100	19.541
100	7.922
100	41.828
100	4.331
100	21.125
100	0.528
100	0.211
100	23.238
100	0.951
100	0.528
100	25.244
100	3.38
100	32.11
100	124.321
100	0.106
100	17.534
100	4.331
100	0.106
100	43.94
100	0.634
100	55.664
100	41.405
100	50.172
100	0.528
100	6.443
100	1.584
100	3.591
100	46.686
100	8.556
100	0.317
100	20.703
100	64.748
100	10.457
100	0.106
100	0.528
100	0.106
100	0.211
100	54.291
100	9.612
100	56.087
100	65.382
100	11.513
100	196.146
100	9.189
100	41.299
100	23.132
100	1.901
100	0.951
100	0.106
100	16.478
100	0.106
100	124.532
100	2.113
100	4.014
100	20.808
100	54.503
100	6.021
100	5.598
100	3.38
100	10.774
100	0.528
100	1.373
100	11.936
100	0.317
100	0.211
100	0.106
100	8.027
100	1.901
100	16.266
100	17.534
100	4.014
100	54.186
100	35.596
100	11.408
100	16.794
100	0.317
100	72.248
100	11.302
100	4.542
100	10.774
100	13.731
100	1.056
100	0.106
100	7.077
100	54.819
100	0.211
100	1.268
100	85.662
100	62.953
100	31.688
100	24.399
100	166.571
100	59.256
100	137.524
100	7.816
100	17.745
100	62.108
100	0.211
100	0.106
100	29.469
100	31.793
100	3.591
100	2.958
100	4.753
100	4.436
100	0.106
100	26.723
100	33.272
100	31.159
100	2.429
100	3.063
100	18.379
100	0.845
100	33.589
100	14.576
100	67.072
100	3.274
100	1.584
100	0.106
100	98.231
100	6.126
100	32.533
100	0.317
100	15.527
100	2.852
100	0.845
100	94.112
100	4.964
100	4.014
100	36.441
100	19.752
100	9.295
100	44.151
100	1.584
100	0.528
100	32.427
100	62.741
100	195.089
100	0.106
100	8.661
100	1.056
100	0.106
100	10.668
100	4.014
100	82.599
100	7.394
100	32.004
100	32.11
100	84.5
100	4.753
100	8.661
100	1.373
100	0.106
100	21.759
100	16.583
100	2.324
100	21.442
100	2.535
100	4.647
100	31.054
100	3.486
100	34.856
100	6.232
100	1.479
100	24.716
100	68.973
100	16.689
100	35.596
100	48.587
100	44.151
100	0.106
100	1.162
100	47.426
100	7.288
100	13.203
100	41.828
100	4.542
100	22.287
100	60.946
100	6.232
100	21.019
100	158.438
100	32.216
100	20.703
100	6.971
100	79.641
100	22.393
100	84.183
100	68.656
100	7.499
100	2.113
100	71.086
100	7.816
100	0.317
100	5.387
100	0.106
100	12.041
100	21.442
100	3.908
100	1.373
100	18.907
100	8.978
100	0.423
100	8.45
100	21.864
100	4.542
100	5.598
100	68.128
100	11.302
100	12.569
100	21.336
100	38.764
100	0.106
100	111.118
100	2.852
100	5.281
100	23.766
100	19.012
100	6.654
100	89.57
100	14.154
100	0.634
100	0.951
100	23.026
100	2.429
100	76.05
100	0.317
100	87.88
100	37.602
100	250.965
100	26.934
100	49.432
100	1.268
100	56.298
100	2.324
100	12.569
100	4.753
100	0.528
100	24.083
100	10.562
100	1.373
100	11.83
100	2.641
100	47.531
100	161.606
100	3.169
100	2.958
100	14.787
100	3.38
100	14.682
100	38.236
100	71.931
100	1.479
100	1.479
100	0.423
100	0.211
100	20.491
100	16.9
100	13.52
100	22.076
100	13.626
100	27.357
100	39.821
100	18.168
100	0.423
100	0.634
100	8.344
100	31.159
100	3.486
100	41.722
100	5.598
100	7.816
100	71.508
100	47.003
100	32.321
100	21.864
100	6.76
100	92.105
100	25.244
100	12.147
100	2.113
100	0.845
100	21.97
100	0.845
100	24.399
100	9.612
100	18.168
100	8.133
100	73.093
100	4.119
100	0.634
100	11.513
100	9.506
100	105.731
100	5.281
100	79.853
100	45.102
100	42.461
100	194.561
100	85.028
100	162.662
100	19.858
100	45.313
100	77.318
100	40.877
100	44.363
100	13.626
100	14.471
100	2.007
100	18.379
100	2.113
100	13.731
100	8.027
100	1.479
100	38.976
100	46.369
100	0.423
100	0.423
100	0.106
100	45.524
100	9.506
100	2.746
100	0.634
100	8.344
100	29.258
100	15.844
100	4.119
100	1.479
100	50.066
100	2.007
100	30.843
100	0.739
100	81.648
100	6.126
100	32.11
100	9.084
100	118.617
100	12.569
100	47.32
100	8.239
100	8.978
100	12.992
100	24.928
100	109.005
100	13.943
100	0.106
100	0.739
100	8.239
100	49.221
100	26.723
100	16.689
100	54.503
100	2.113
100	0.423
100	9.189
100	0.423
100	5.915
100	4.014
100	42.989
100	2.535
100	2.958
100	70.241
100	2.113
100	8.978
100	214.208
100	16.161
100	4.542
100	8.978
100	8.873
100	3.908
100	3.063
100	17.745
100	8.133
100	100.449
100	11.83
100	39.293
100	1.584
100	43.412
100	119.568
100	12.253
100	15.633
100	8.027
100	7.711
100	0.845
100	30.314
100	22.815
100	1.901
100	7.499
100	29.681
100	7.394
100	19.224
100	0.528
100	38.976
100	5.281
100	9.189
100	1.056
100	44.574
100	12.569
100	7.077
100	34.223
100	3.169
100	85.239
100	24.188
100	2.324
100	43.518
100	84.923
100	75.416
100	2.429
100	8.556
100	61.791
100	9.612
100	2.324
100	15.738
100	0.106
100	20.597
100	5.387
100	52.918
100	9.401
100	29.786
100	4.119
100	76.367
100	12.253
100	3.486
100	37.286
100	7.499
100	0.317
100	175.549
100	40.56
100	30.42
100	14.259
100	36.652
100	97.809
100	0.317
100	0.528
100	97.386
100	83.338
100	2.429
100	1.901
100	0.106
100	17.428
100	6.021
100	84.289
100	19.224
100	4.436
100	6.443
100	1.901
100	0.739
100	11.302
100	8.027
100	19.329
100	4.753
100	0.423
100	32.216
100	7.922
100	10.457
100	1.69
100	33.694
100	13.203
100	4.542
100	0.317
100	2.641
100	16.372
100	33.906
100	3.063
100	10.351
100	2.958
100	13.203
100	80.803
100	1.056
100	2.324
100	20.386
100	20.914
100	28.73
100	48.271
100	1.69
100	2.324
100	1.479
100	2.852
100	135.728
100	2.007
100	1.056
100	0.739
100	7.183
100	10.351
100	8.344
100	33.906
100	30.948
100	0.211
100	12.569
100	4.542
100	109.005
100	12.675
100	21.864
100	6.654
100	31.476
100	0.528
100	0.317
100	0.106
100	1.796
100	8.027
100	6.866
100	88.936
100	102.562
100	51.756
100	280.857
100	35.384
100	55.348
100	6.76
100	77.106
100	2.429
100	8.45
100	19.435
100	17.217
100	0.951
100	0.106
100	1.69
100	0.106
100	41.194
100	22.498
100	2.746
100	4.014
100	0.951
100	6.76
100	25.984
100	0.317
100	3.38
100	80.275
100	2.746
100	4.859
100	202.589
100	18.801
100	6.338
100	6.866
100	11.936
100	29.153
100	14.787
100	25.561
100	2.958
100	56.404
100	1.162
100	89.253
100	4.331
100	2.218
100	19.858
100	0.951
100	34.962
100	0.317
100	29.364
100	24.294
100	2.958
100	1.584
100	34.962
100	0.951
100	9.189
100	24.294
100	6.549
100	49.221
100	64.959
100	0.423
100	11.724
100	29.892
100	5.493
100	10.562
100	7.922
100	0.634
100	16.794
100	6.654
100	2.746
100	12.781
100	47.003
100	0.106
100	67.6
100	9.189
100	0.211
100	1.373
100	7.077
100	17.217
100	2.324
100	87.774
100	0.739
100	1.162
100	60.523
100	33.272
100	48.165
100	0.423
100	16.055
100	113.124
100	40.983
100	6.549
100	3.697
100	8.027
100	20.808
100	9.506
100	9.189
100	0.951
100	32.11
100	7.605
100	36.018
100	17.956
100	1.056
100	29.047
100	12.464
100	15.844
100	91.577
100	6.971
100	24.611
100	2.429
100	5.387
100	2.324
100	1.162
100	0.106
100	18.801
100	124.849
100	13.309
100	97.069
100	60.523
100	60.101
100	0.317
100	227.728
100	109.322
100	189.386
100	6.126
100	1.162
100	31.476
100	69.396
100	95.696
100	4.753
100	2.958
100	52.496
100	58.094
100	23.554
100	2.324
100	5.915
100	0.106
100	28.308
100	8.556
100	7.077
100	35.279
100	11.936
100	0.211
100	23.132
100	16.9
100	8.239
100	52.707
100	60.84
100	3.697
100	7.077
100	0.106
100	0.739
100	5.809
100	5.809
100	59.573
100	5.176
100	8.978
100	1.69
100	2.958
100	4.859
100	16.583
100	8.661
100	7.711
100	5.493
100	2.324
100	14.682
100	32.004
100	38.976
100	3.169
100	4.014
100	11.408
100	5.387
100	2.007
100	1.901
100	7.605
100	4.119
100	2.429
100	9.612
100	3.38
100	1.162
100	1.796
100	5.07
100	64.537
100	9.929
100	7.288
100	45.841
100	10.246
100	98.231
100	13.309
100	62.319
100	16.266
100	139.108
100	0.739
100	21.653
100	0.528
100	18.062
100	63.058
100	1.479
100	16.478
100	21.97
100	34.539
100	124.954
100	22.815
100	5.915
100	3.063
100	4.859
100	14.893
100	1.056
100	0.317
100	63.164
100	0.528
100	35.068
100	0.528
100	26.723
100	3.063
100	7.394
100	12.041
100	66.121
100	16.161
100	1.584
100	6.971
100	12.781
100	11.619
100	52.496
100	8.133
100	9.718
100	9.506
100	81.754
100	7.077
100	18.273
100	230.579
100	4.014
100	1.69
100	2.324
100	3.169
100	24.928
100	11.091
100	20.28
100	16.583
100	5.704
100	6.654
100	9.401
100	9.401
100	0.317
100	23.871
100	0.739
100	13.731
100	117.772
100	0.634
100	4.542
100	18.273
100	14.787
100	45.63
100	54.186
100	152.628
100	19.435
100	22.815
100	15.949
100	16.055
100	5.809
100	0.423
100	1.268
100	6.232
100	38.659
100	31.371
100	6.549
100	13.731
100	39.081
100	13.837
100	1.69
100	1.69
100	8.239
100	33.483
100	5.07
100	11.196
100	4.014
100	50.278
100	15.421
100	5.915
100	2.218
100	54.925
100	2.218
100	19.329
100	13.731
100	2.958
100	43.94
100	14.048
100	100.344
100	7.394
100	33.061
100	5.598
100	52.284
100	1.162
100	117.033
100	104.358
100	3.169
100	1.268
100	9.295
100	21.125
100	22.709
100	75.416
100	8.133
100	1.69
100	0.211
100	0.845
100	5.176
100	6.126
100	23.554
100	11.619
100	0.845
100	27.463
100	63.692
100	3.486
100	15.21
100	39.504
100	2.535
100	2.641
100	9.929
100	0.951
100	1.373
100	92.422
100	19.224
100	9.401
100	2.218
100	3.063
100	51.862
100	17.217
100	193.083
100	2.641
100	4.331
100	49.749
100	2.746
100	23.343
100	40.032
100	51.651
100	18.062
100	115.343
100	5.07
100	5.281
100	113.969
100	98.231
100	7.288
100	1.69
100	5.493
100	2.535
100	3.063
100	0.317
100	1.796
100	2.852
100	12.253
100	4.225
100	27.885
100	5.915
100	10.246
100	0.423
100	97.386
100	28.836
100	13.731
100	14.154
100	1.69
100	4.964
100	6.549
100	0.951
100	17.006
100	4.859
100	17.111
100	2.746
100	0.211
100	27.146
100	13.52
100	2.429
100	3.591
100	4.753
100	2.852
100	42.356
100	16.583
100	0.951
100	17.323
100	2.429
100	1.69
100	1.901
100	7.711
100	3.063
100	4.647
100	47.426
100	3.697
100	18.273
100	1.268
100	2.429
100	1.268
100	1.584
100	9.718
100	5.598
100	1.479
100	1.162
100	2.535
100	2.007
100	4.964
100	7.816
100	24.399
100	45.63
100	7.499
100	8.133
100	3.38
100	16.266
100	11.302
100	1.479
100	19.752
100	94.534
100	5.281
100	2.324
100	7.922
100	1.373
100	3.169
100	28.836
100	1.373
100	0.423
100	30.526
100	36.863
100	0.634
100	59.467
100	2.958
100	6.443
100	6.866
100	0.106
100	8.661
100	8.133
100	160.656
100	10.246
100	0.211
100	0.951
100	5.176
100	1.373
100	7.183
100	1.584
100	19.541
100	13.52
100	16.161
100	3.38
100	2.324
100	42.884
100	1.584
100	1.056
100	5.915
100	42.884
100	5.493
100	19.963
100	0.106
100	3.063
100	1.162
100	0.423
100	6.338
100	10.14
100	25.561
100	128.546
100	30.42
100	13.52
100	0.106
100	5.281
100	5.809
100	40.666
100	0.211
100	10.457
100	6.126
100	13.837
100	3.486
100	13.943
100	3.38
100	102.351
100	115.448
100	64.009
100	315.819
100	45.313
100	2.324
100	2.746
100	60.629
100	6.338
100	0.845
100	12.675
100	96.224
100	1.479
100	6.971
100	3.169
100	2.535
100	15.316
100	30.843
100	7.394
100	2.324
100	5.598
100	26.829
100	8.661
100	5.598
100	54.397
100	33.694
100	4.753
100	1.056
100	8.45
100	2.852
100	8.027
100	4.225
100	9.823
100	8.027
100	32.638
100	1.479
100	7.711
100	97.809
100	2.746
100	8.978
100	223.503
100	27.04
100	11.83
100	6.654
100	19.963
100	36.863
100	20.808
100	31.265
100	0.634
100	3.486
100	1.373
100	66.544
100	5.598
100	97.809
100	4.542
100	6.021
100	28.836
100	3.486
100	4.964
100	2.641
100	42.356
100	4.014
100	36.441
100	29.681
100	10.457
100	8.556
100	2.746
100	1.268
100	41.405
100	5.915
100	1.901
100	30.737
100	15.421
100	11.408
100	62.108
100	78.902
100	5.387
100	0.317
100	21.759
100	1.373
100	1.479
100	35.173
100	1.373
100	10.985
100	0.211
100	4.964
100	13.098
100	15.421
100	1.901
100	0.845
100	3.274
100	0.634
100	0.423
100	20.069
100	0.317
100	10.879
100	5.493
100	0.211
100	16.689
100	55.559
100	1.056
100	3.063
100	16.689
100	82.81
100	1.69
100	6.654
100	0.317
100	2.218
100	1.69
100	6.76
100	23.026
100	2.852
100	5.704
100	1.373
100	0.211
100	1.056
100	96.013
100	4.119
100	2.429
100	4.859
100	67.178
100	2.218
100	56.721
100	38.87
100	3.38
100	21.336
100	48.799
100	122.419
100	11.83
100	6.971
100	26.406
100	12.253
100	3.063
100	13.098
100	13.098
100	0.423
100	5.493
100	2.535
100	0.211
100	12.886
100	36.229
100	40.138
100	2.852
100	23.554
100	2.113
100	34.117
100	17.639
100	19.858
100	101.083
100	2.535
100	0.845
100	1.056
100	10.668
100	30.948
100	6.443
100	6.126
100	9.295
100	0.528
100	5.176
100	1.584
100	0.423
100	23.449
100	4.119
100	133.404
100	18.59
100	103.724
100	67.494
100	2.429
100	69.184
100	243.571
100	121.574
100	199.42
100	4.119
100	9.929
100	35.173
100	79.853
100	1.69
100	104.252
100	8.767
100	58.622
100	6.443
100	2.746
100	6.443
100	65.804
100	2.958
100	2.324
100	1.056
100	1.796
100	29.047
100	5.493
100	1.584
100	9.612
100	3.486
100	36.124
100	12.253
100	3.908
100	11.091
100	0.951
100	42.356
100	1.162
100	2.007
100	18.379
100	2.429
100	28.519
100	21.97
100	1.479
100	3.169
100	11.724
100	0.211
100	0.951
100	61.051
100	2.007
100	66.966
100	7.077
100	4.964
100	10.14
100	1.162
100	3.063
100	9.929
100	1.796
100	9.295
100	2.007
100	0.528
100	1.373
100	0.951
100	8.767
100	66.016
100	8.45
100	18.696
100	0.317
100	8.978
100	6.971
100	21.019
100	11.83
100	2.007
100	13.203
100	0.106
100	10.351
100	0.423
100	3.486
100	0.739
100	8.873
100	17.851
100	2.746
100	42.039
100	44.046
100	5.493
100	4.753
100	6.443
100	15.949
100	8.661
100	6.338
100	2.641
100	4.859
100	7.922
100	12.569
100	5.281
100	13.731
100	0.317
100	6.338
100	1.373
100	5.598
100	1.056
100	7.394
100	0.634
100	0.528
100	3.169
100	8.344
100	71.403
100	0.951
100	14.259
100	23.977
100	55.559
100	10.351
100	1.056
100	104.674
100	17.006
100	78.479
100	4.964
100	20.808
100	146.819
100	0.317
100	3.803
100	26.512
100	3.38
100	22.815
100	5.07
100	68.339
100	1.373
100	19.963
100	28.413
100	1.373
100	38.976
100	0.423
100	130.024
100	27.146
100	9.401
100	5.704
100	5.704
100	7.394
100	17.217
100	4.014
100	3.38
100	1.69
100	1.796
100	68.128
100	39.187
100	3.063
100	30.631
100	1.373
100	6.232
100	11.619
100	16.689
100	71.931
100	1.69
100	0.317
100	20.597
100	11.513
100	5.387
100	1.373
100	0.739
100	1.479
100	15.844
100	15.421
100	56.298
100	10.562
100	0.106
100	0.317
100	13.203
100	12.886
100	84.606
100	12.992
100	21.653
100	235.966
100	4.331
100	6.866
100	6.338
100	3.169
100	0.211
100	29.681
100	25.878
100	13.52
100	9.084
100	21.336
100	1.479
100	12.464
100	11.196
100	3.908
100	12.992
100	27.674
100	3.063
100	16.583
100	1.056
100	0.106
100	124.849
100	3.169
100	1.479
100	6.866
100	20.808
100	21.231
100	0.106
100	48.799
100	168.155
100	59.15
100	1.162
100	23.449
100	1.268
100	26.512
100	19.646
100	19.858
100	9.718
100	1.268
100	5.281
100	3.063
100	0.634
100	9.718
100	42.673
100	1.268
100	35.068
100	8.978
100	16.372
100	1.162
100	41.194
100	4.014
100	5.07
100	16.372
100	2.641
100	13.626
100	40.138
100	8.239
100	8.873
100	14.682
100	19.224
100	56.509
100	1.479
100	2.852
100	8.767
100	4.436
100	0.845
100	2.429
100	0.211
100	59.256
100	4.753
100	22.604
100	6.338
100	16.583
100	1.479
100	49.538
100	18.379
100	0.317
100	106.364
100	37.919
100	10.351
100	1.479
100	10.562
100	5.176
100	55.559
100	118.511
100	0.845
100	133.933
100	5.704
100	1.373
100	3.486
100	14.365
100	25.561
100	28.413
100	80.803
100	10.879
100	3.908
100	2.324
100	8.133
100	1.479
100	0.634
100	0.423
100	8.978
100	28.308
100	3.169
100	15.738
100	29.997
100	69.079
100	6.76
100	18.379
100	0.106
100	43.518
100	3.169
100	4.859
100	0.845
100	12.992
100	3.274
100	1.69
100	5.07
100	2.958
100	1.796
100	1.268
100	13.309
100	99.076
100	21.653
100	5.809
100	0.845
100	0.211
100	4.014
100	58.305
100	22.181
100	0.317
100	199.631
100	0.528
100	5.598
100	2.218
100	7.288
100	53.657
100	0.528
100	6.232
100	3.063
100	27.146
100	44.996
100	2.429
100	28.73
100	60.312
100	0.951
100	1.796
100	121.786
100	8.767
100	8.133
100	1.268
100	1.056
100	0.739
100	1.796
100	120.413
100	104.569
100	4.119
100	10.246
100	1.268
100	0.845
100	2.007
100	1.373
100	8.344
100	2.958
100	5.176
100	4.119
100	3.697
100	17.534
100	5.704
100	5.704
100	0.845
100	34.223
100	10.034
100	12.464
100	3.063
100	103.196
100	33.166
100	5.176
100	17.006
100	17.851
100	7.605
100	8.661
100	3.063
100	2.218
100	2.429
100	19.646
100	1.373
100	8.133
100	21.759
100	1.162
100	4.436
100	0.845
100	4.014
100	31.371
100	6.126
100	2.113
100	19.435
100	2.113
100	5.07
100	3.908
100	7.288
100	5.809
100	1.373
100	0.739
100	47.531
100	21.97
100	4.014
100	21.231
100	2.324
100	1.373
100	5.281
100	2.113
100	4.964
100	1.479
100	4.647
100	11.091
100	8.873
100	5.07
100	53.869
100	6.443
100	0.528
100	19.752
100	3.486
100	3.274
100	2.218
100	0.106
100	4.753
100	3.38
100	4.014
100	0.739
100	11.83
100	0.317
100	1.268
100	6.338
100	7.922
100	1.268
100	3.591
100	5.387
100	3.591
100	7.605
100	0.634
100	51.334
100	9.506
100	27.991
100	12.041
100	10.985
100	19.541
100	6.126
100	15.633
100	2.852
100	0.951
100	22.604
100	7.605
100	6.232
100	98.02
100	3.063
100	10.668
100	6.338
100	4.119
100	3.38
100	34.539
100	3.274
100	1.056
100	35.384
100	39.821
100	2.218
100	2.852
100	63.269
100	5.493
100	8.556
100	4.964
100	0.211
100	10.774
100	0.106
100	0.739
100	13.203
100	10.246
100	174.176
100	0.739
100	14.471
100	2.007
100	2.429
100	7.816
100	3.803
100	10.351
100	0.528
100	4.753
100	26.195
100	16.266
100	20.069
100	5.915
100	0.528
100	5.493
100	3.063
100	1.162
100	2.535
100	46.686
100	3.591
100	2.218
100	3.697
100	12.041
100	47.848
100	1.479
100	1.584
100	7.183
100	0.739
100	2.113
100	23.66
100	1.268
100	3.274
100	6.021
100	1.268
100	3.063
100	2.746
100	9.084
100	0.317
100	12.886
100	1.268
100	138.686
100	32.533
100	35.596
100	0.634
100	17.956
100	2.535
100	8.978
100	1.268
100	3.063
100	2.958
100	43.623
100	10.034
100	15.633
100	1.796
100	1.373
100	0.634
100	8.556
100	6.971
100	16.161
100	18.168
100	6.654
100	107.209
100	0.317
100	0.845
100	0.528
100	119.251
100	0.317
100	1.373
100	71.191
100	0.423
100	330.606
100	50.278
100	1.479
100	6.021
100	3.274
100	0.951
100	3.38
100	5.704
100	1.796
100	0.423
100	60.946
100	1.901
100	10.985
100	0.634
100	2.535
100	15.844
100	102.668
100	2.324
100	0.528
100	4.014
100	9.189
100	5.281
100	5.704
100	19.435
100	1.796
100	0.423
100	5.387
100	39.398
100	10.879
100	0.634
100	8.661
100	30.103
100	0.951
100	13.414
100	8.873
100	3.591
100	60.946
100	39.504
100	8.767
100	4.542
100	11.724
100	0.211
100	0.528
100	2.218
100	3.38
100	0.845
100	5.704
100	10.351
100	6.654
100	0.634
100	1.373
100	0.211
100	0.211
100	13.309
100	0.634
100	8.133
100	35.701
100	2.746
100	2.958
100	3.486
100	105.942
100	5.915
100	11.302
100	11.302
100	236.389
100	0.739
100	1.162
100	32.004
100	0.317
100	2.113
100	16.372
100	5.915
100	24.294
100	40.877
100	23.871
100	34.434
100	1.69
100	2.746
100	1.901
100	3.803
100	69.818
100	0.845
100	8.133
100	99.816
100	5.598
100	0.739
100	8.978
100	4.119
100	3.697
100	6.866
100	34.011
100	7.077
100	5.493
100	3.063
100	6.549
100	45.736
100	0.423
100	40.349
100	1.479
100	31.899
100	14.471
100	11.091
100	5.598
100	2.852
100	1.162
100	4.964
100	0.423
100	44.468
100	9.084
100	4.964
100	0.951
100	1.056
100	33.694
100	19.118
100	0.951
100	13.943
100	69.079
100	86.718
100	0.211
100	0.634
100	0.528
100	3.38
100	8.873
100	27.357
100	4.225
100	0.528
100	4.225
100	2.641
100	38.447
100	3.38
100	1.584
100	1.162
100	14.999
100	2.113
100	0.317
100	0.951
100	8.45
100	15.633
100	18.484
100	5.915
100	4.119
100	3.274
100	4.225
100	5.809
100	0.634
100	0.951
100	0.211
100	1.479
100	1.268
100	20.808
100	0.951
100	1.056
100	0.423
100	0.634
100	2.852
100	13.203
100	0.423
100	7.499
100	20.491
100	59.784
100	2.852
100	0.211
100	5.176
100	21.125
100	99.076
100	4.119
100	17.006
100	1.796
100	2.746
100	4.964
100	0.317
100	1.69
100	5.598
100	25.984
100	5.493
100	4.225
100	8.027
100	2.113
100	0.211
100	2.535
100	98.971
100	6.654
100	6.126
100	0.528
100	7.288
100	0.211
100	67.6
100	0.845
100	0.317
100	0.211
100	0.211
100	0.634
100	4.542
100	1.479
100	1.056
100	40.349
100	60.629
100	23.449
100	3.908
100	1.69
100	1.901
100	1.056
100	53.129
100	125.166
100	14.787
100	28.73
100	9.084
100	14.154
100	0.528
100	15.21
100	17.111
100	2.429
100	9.401
100	5.598
[truncated: 24,716 more rows]

## Sheet: 1F
NaCl Concentration(μM)	Area of Individual Condensate(μM^2)
250	338.845
250	334.831
250	334.726
250	327.86
250	326.909
250	325.748
250	324.691
250	324.163
250	321.206
250	316.03
250	310.432
250	306.735
250	297.44
250	277.583
250	259.732
250	245.895
250	243.466
250	239.135
250	238.713
250	234.593
250	232.058
250	228.044
250	222.974
250	222.552
250	213.996
250	201.849
250	190.548
250	184.421
250	171.852
250	169.317
250	168.683
250	168.261
250	168.155
250	166.043
250	165.831
250	165.092
250	164.669
250	162.451
250	161.606
250	160.444
250	159.811
250	158.966
250	158.543
250	158.543
250	158.332
250	156.959
250	155.48
250	154.529
250	154.529
250	153.896
250	151.572
250	149.671
250	148.298
250	147.664
250	146.819
250	144.706
250	144.178
250	142.488
250	142.171
250	141.643
250	141.009
250	139.636
250	139.108
250	138.58
250	137.101
250	136.784
250	134.249
250	133.616
250	133.193
250	132.559
250	132.243
250	132.031
250	131.609
250	130.869
250	130.553
250	130.341
250	130.236
250	129.919
250	129.602
250	128.651
250	126.116
250	125.588
250	124.215
250	122.842
250	122.736
250	121.363
250	121.152
250	120.307
250	119.462
250	117.877
250	117.033
250	115.343
250	113.441
250	112.808
250	111.118
250	108.266
250	104.041
250	103.724
250	101.928
250	100.978
250	100.344
250	99.921
250	99.288
250	99.076
250	97.175
250	94.534
250	93.373
250	93.056
250	91.366
250	91.049
250	90.098
250	89.887
250	89.781
250	89.042
250	88.619
250	88.514
250	87.774
250	87.669
250	87.563
250	86.929
250	86.718
250	86.296
250	85.345
250	84.817
250	83.761
250	82.493
250	82.388
250	82.176
250	82.071
250	81.014
250	80.909
250	80.592
250	80.486
250	79.641
250	79.536
250	78.902
250	78.585
250	78.268
250	77.846
250	77.529
250	77.212
250	76.895
250	76.473
250	76.156
250	76.156
250	75.944
250	75.944
250	75.628
250	75.628
250	74.994
250	74.36
250	74.36
250	74.254
250	73.726
250	73.621
250	73.198
250	73.093
250	72.987
250	72.987
250	72.881
250	72.776
250	72.67
250	72.459
250	72.353
250	72.142
250	72.036
250	71.931
250	71.508
250	71.508
250	71.403
250	71.297
250	71.191
250	71.086
250	70.98
250	70.874
250	70.769
250	70.663
250	70.241
250	70.241
250	70.029
250	69.924
250	69.818
250	69.29
250	69.184
250	69.184
250	68.762
250	68.551
250	68.128
250	68.128
250	68.128
250	67.6
250	67.6
250	67.389
250	66.966
250	66.755
250	66.438
250	66.332
250	66.332
250	66.227
250	65.91
250	65.593
250	65.171
250	64.854
250	64.537
250	64.009
250	64.009
250	63.903
250	63.692
250	63.692
250	63.586
250	63.164
250	62.953
250	62.636
250	62.636
250	62.636
250	61.791
250	61.368
250	61.157
250	61.157
250	60.946
250	60.84
250	60.523
250	60.418
250	60.312
250	60.206
250	59.995
250	59.889
250	59.573
250	59.573
250	59.361
250	59.256
250	58.939
250	58.939
250	58.833
250	58.411
250	58.305
250	57.671
250	57.354
250	57.143
250	56.721
250	56.404
250	55.981
250	55.981
250	55.981
250	55.876
250	55.876
250	55.77
250	55.348
250	55.348
250	55.136
250	54.925
250	54.503
250	54.397
250	53.974
250	53.869
250	53.763
250	53.657
250	53.552
250	53.446
250	53.446
250	52.39
250	52.179
250	52.179
250	51.651
250	51.439
250	51.439
250	51.334
250	51.228
250	51.228
250	51.123
250	51.123
250	50.594
250	50.594
250	50.489
250	50.489
250	50.278
250	49.961
250	49.961
250	49.855
250	49.855
250	49.749
250	49.432
250	49.221
250	49.116
250	48.904
250	48.799
250	48.693
250	48.693
250	48.482
250	48.376
250	47.637
250	47.32
250	47.214
250	47.214
250	47.003
250	46.792
250	46.792
250	46.581
250	46.475
250	46.264
250	46.158
250	46.158
250	46.053
250	45.947
250	45.736
250	45.524
250	45.524
250	45.419
250	45.419
250	45.313
250	45.208
250	45.208
250	45.102
250	45.102
250	44.996
250	44.996
250	44.785
250	44.574
250	44.574
250	44.468
250	44.468
250	44.468
250	44.257
250	44.257
250	44.151
250	44.151
250	44.151
250	44.046
250	44.046
250	43.94
250	43.834
250	43.729
250	43.729
250	43.729
250	43.729
250	43.623
250	43.623
250	43.623
250	43.518
250	43.412
250	43.306
250	43.201
250	43.095
250	43.095
250	42.989
250	42.884
250	42.673
250	42.673
250	42.673
250	42.567
250	42.567
250	42.461
250	42.356
250	42.356
250	42.25
250	42.25
250	42.25
250	42.144
250	42.144
250	42.144
250	42.039
250	41.933
250	41.933
250	41.933
250	41.828
250	41.828
250	41.828
250	41.616
250	41.405
250	41.299
250	41.299
250	41.299
250	41.299
250	41.299
250	41.194
250	41.194
250	41.194
250	41.194
250	41.194
250	41.194
250	41.088
250	41.088
250	40.983
250	40.983
250	40.877
250	40.877
250	40.877
250	40.771
250	40.771
250	40.666
250	40.56
250	40.454
250	40.349
250	40.349
250	40.243
250	40.243
250	40.243
250	40.138
250	40.138
250	40.138
250	40.032
250	40.032
250	39.926
250	39.926
250	39.821
250	39.821
250	39.715
250	39.609
250	39.609
250	39.609
250	39.398
250	39.293
250	39.293
250	39.187
250	39.187
250	39.187
250	38.87
250	38.87
250	38.764
250	38.764
250	38.764
250	38.764
250	38.553
250	38.447
250	38.342
250	38.236
250	38.131
250	38.131
250	38.131
250	38.025
250	38.025
250	38.025
250	37.919
250	37.919
250	37.814
250	37.814
250	37.814
250	37.814
250	37.708
250	37.708
250	37.708
250	37.602
250	37.602
250	37.602
250	37.497
250	37.497
250	37.391
250	37.391
250	37.391
250	37.286
250	37.18
250	37.18
250	37.074
250	36.863
250	36.863
250	36.758
250	36.758
250	36.758
250	36.652
250	36.652
250	36.546
250	36.546
250	36.546
250	36.546
250	36.441
250	36.229
250	36.229
250	36.229
250	36.018
250	36.018
250	36.018
250	35.913
250	35.807
250	35.807
250	35.807
250	35.701
250	35.701
250	35.701
250	35.596
250	35.596
250	35.279
250	35.173
250	35.173
250	35.068
250	35.068
250	34.962
250	34.962
250	34.962
250	34.856
250	34.856
250	34.856
250	34.856
250	34.751
250	34.751
250	34.751
250	34.645
250	34.539
250	34.434
250	34.434
250	34.434
250	34.434
250	34.328
250	34.328
250	34.117
250	34.117
250	34.011
250	33.906
250	33.589
250	33.589
250	33.378
250	33.378
250	33.378
250	33.378
250	33.378
250	33.166
250	33.061
250	33.061
250	33.061
250	33.061
250	32.955
250	32.955
250	32.955
250	32.849
250	32.849
250	32.744
250	32.744
250	32.744
250	32.638
250	32.533
250	32.427
250	32.321
250	32.321
250	32.321
250	32.321
250	32.216
250	32.216
250	32.216
250	32.004
250	32.004
250	32.004
250	31.899
250	31.899
250	31.899
250	31.793
250	31.793
250	31.793
250	31.688
250	31.688
250	31.582
250	31.582
250	31.582
250	31.476
250	31.476
250	31.371
250	31.371
250	31.371
250	31.265
250	31.159
250	31.054
250	31.054
250	31.054
250	31.054
250	30.843
250	30.843
250	30.737
250	30.631
250	30.631
250	30.631
250	30.42
250	30.314
250	30.314
250	30.314
250	30.314
250	30.314
250	30.209
250	30.103
250	29.997
250	29.997
250	29.892
250	29.892
250	29.786
250	29.786
250	29.786
250	29.786
250	29.681
250	29.681
250	29.681
250	29.681
250	29.681
250	29.575
250	29.364
250	29.364
250	29.364
250	29.364
250	29.364
250	29.364
250	29.258
250	29.258
250	29.047
250	29.047
250	28.941
250	28.941
250	28.941
250	28.73
250	28.73
250	28.73
250	28.73
250	28.73
250	28.624
250	28.624
250	28.519
250	28.413
250	28.413
250	28.413
250	28.413
250	28.308
250	28.308
250	28.308
250	28.308
250	28.202
250	28.202
250	28.096
250	28.096
250	28.096
250	27.991
250	27.991
250	27.991
250	27.885
250	27.885
250	27.885
250	27.885
250	27.885
250	27.885
250	27.674
250	27.674
250	27.568
250	27.568
250	27.568
250	27.568
250	27.568
250	27.463
250	27.463
250	27.357
250	27.357
250	27.357
250	27.357
250	27.251
250	27.251
250	27.251
250	27.146
250	27.04
250	27.04
250	27.04
250	26.934
250	26.934
250	26.829
250	26.829
250	26.723
250	26.618
250	26.406
250	26.301
250	26.301
250	26.301
250	26.301
250	26.195
250	26.195
250	26.195
250	26.089
250	25.984
250	25.878
250	25.878
250	25.878
250	25.878
250	25.878
250	25.773
250	25.773
250	25.773
250	25.773
250	25.667
250	25.667
250	25.667
250	25.667
250	25.667
250	25.667
250	25.667
250	25.561
250	25.561
250	25.456
250	25.35
250	25.35
250	25.35
250	25.35
250	25.35
250	25.244
250	25.139
250	25.033
250	24.928
250	24.928
250	24.822
250	24.822
250	24.822
250	24.716
250	24.716
250	24.716
250	24.716
250	24.716
250	24.716
250	24.611
250	24.505
250	24.399
250	24.399
250	24.294
250	24.294
250	24.294
250	23.977
250	23.977
250	23.977
250	23.977
250	23.977
250	23.977
250	23.871
250	23.871
250	23.871
250	23.766
250	23.66
250	23.66
250	23.66
250	23.554
250	23.554
250	23.554
250	23.554
250	23.554
250	23.449
250	23.449
250	23.449
250	23.449
250	23.343
250	23.343
250	23.343
250	23.238
250	23.238
250	23.132
250	23.132
250	23.132
250	23.132
250	23.132
250	23.132
250	23.026
250	23.026
250	23.026
250	23.026
250	22.921
250	22.921
250	22.921
250	22.815
250	22.815
250	22.709
250	22.709
250	22.709
250	22.709
250	22.709
250	22.604
250	22.604
250	22.498
250	22.498
250	22.498
250	22.393
250	22.393
250	22.393
250	22.393
250	22.393
250	22.393
250	22.393
250	22.287
250	22.287
250	22.287
250	22.287
250	22.181
250	22.181
250	22.181
250	22.181
250	22.076
250	21.97
250	21.97
250	21.97
250	21.864
250	21.864
250	21.864
250	21.864
250	21.864
250	21.864
250	21.864
250	21.864
250	21.759
250	21.759
250	21.653
250	21.653
250	21.653
250	21.653
250	21.547
250	21.547
250	21.442
250	21.442
250	21.442
250	21.442
250	21.442
250	21.442
250	21.442
250	21.442
250	21.336
250	21.336
250	21.336
250	21.336
250	21.336
250	21.336
250	21.231
250	21.231
250	21.231
250	21.231
250	21.231
250	21.231
250	21.125
250	21.125
250	21.019
250	21.019
250	21.019
250	21.019
250	21.019
250	20.914
250	20.914
250	20.914
250	20.808
250	20.808
250	20.808
250	20.808
250	20.808
250	20.808
250	20.703
250	20.703
250	20.703
250	20.597
250	20.597
250	20.597
250	20.491
250	20.386
250	20.386
250	20.386
250	20.386
250	20.386
250	20.386
250	20.28
250	20.28
250	20.28
250	20.28
250	20.174
250	20.174
250	20.174
250	20.174
250	20.174
250	20.174
250	20.069
250	19.963
250	19.963
250	19.963
250	19.858
250	19.858
250	19.858
250	19.858
250	19.858
250	19.752
250	19.752
250	19.752
250	19.646
250	19.646
250	19.646
250	19.646
250	19.646
250	19.646
250	19.541
250	19.541
250	19.541
250	19.541
250	19.541
250	19.541
250	19.541
250	19.541
250	19.541
250	19.435
250	19.435
250	19.435
250	19.435
250	19.329
250	19.329
250	19.329
250	19.329
250	19.224
250	19.224
250	19.224
250	19.224
250	19.224
250	19.224
250	19.118
250	19.118
250	19.118
250	19.118
250	19.012
250	19.012
250	19.012
250	19.012
250	19.012
250	19.012
250	19.012
250	19.012
250	19.012
250	19.012
250	18.907
250	18.907
250	18.907
250	18.907
250	18.907
250	18.907
250	18.801
250	18.801
250	18.801
250	18.801
250	18.801
250	18.696
250	18.696
250	18.696
250	18.696
250	18.696
250	18.696
250	18.696
250	18.59
250	18.59
250	18.59
250	18.59
250	18.59
250	18.484
250	18.484
250	18.484
250	18.484
250	18.379
250	18.379
250	18.379
250	18.379
250	18.379
250	18.379
250	18.273
250	18.273
250	18.273
250	18.168
250	18.168
250	18.168
250	18.168
250	18.062
250	18.062
250	18.062
250	18.062
250	18.062
250	18.062
250	18.062
250	17.956
250	17.956
250	17.956
250	17.956
250	17.956
250	17.956
250	17.851
250	17.851
250	17.851
250	17.851
250	17.851
250	17.745
250	17.745
250	17.745
250	17.745
250	17.639
250	17.639
250	17.639
250	17.639
250	17.534
250	17.534
250	17.534
250	17.534
250	17.534
250	17.534
250	17.428
250	17.428
250	17.428
250	17.428
250	17.428
250	17.323
250	17.323
250	17.323
250	17.323
250	17.323
250	17.217
250	17.217
250	17.217
250	17.217
250	17.217
250	17.111
250	17.111
250	17.111
250	17.111
250	17.006
250	17.006
250	17.006
250	17.006
250	17.006
250	16.9
250	16.9
250	16.9
250	16.9
250	16.9
250	16.9
250	16.794
250	16.689
250	16.689
250	16.583
250	16.583
250	16.583
250	16.583
250	16.583
250	16.583
250	16.583
250	16.583
250	16.478
250	16.478
250	16.478
250	16.372
250	16.372
250	16.372
250	16.372
250	16.372
250	16.372
250	16.372
250	16.372
250	16.372
250	16.372
250	16.266
250	16.266
250	16.266
250	16.266
250	16.161
250	16.161
250	16.161
250	16.161
250	16.161
250	16.161
250	16.161
250	16.161
250	16.161
250	16.055
250	16.055
250	16.055
250	16.055
250	16.055
250	16.055
250	16.055
250	16.055
250	16.055
250	16.055
250	16.055
250	15.949
250	15.949
250	15.949
250	15.949
250	15.949
250	15.844
250	15.844
250	15.844
250	15.844
250	15.844
250	15.844
250	15.844
250	15.844
250	15.844
250	15.844
250	15.844
250	15.844
250	15.738
250	15.738
250	15.738
250	15.738
250	15.738
250	15.738
250	15.633
250	15.633
250	15.633
250	15.633
250	15.527
250	15.527
250	15.527
250	15.527
250	15.527
250	15.527
250	15.527
250	15.527
250	15.421
250	15.421
250	15.421
250	15.421
250	15.421
250	15.421
250	15.421
250	15.421
250	15.421
250	15.316
250	15.316
250	15.316
250	15.316
250	15.316
250	15.21
250	15.21
250	15.21
250	15.21
250	15.21
250	15.21
250	15.21
250	15.104
250	15.104
250	15.104
250	15.104
250	14.999
250	14.999
250	14.999
250	14.999
250	14.999
250	14.999
250	14.999
250	14.893
250	14.893
250	14.893
250	14.893
250	14.893
250	14.893
250	14.893
250	14.893
250	14.787
250	14.787
250	14.787
250	14.787
250	14.787
250	14.787
250	14.787
250	14.787
250	14.682
250	14.682
250	14.682
250	14.682
250	14.682
250	14.682
250	14.682
250	14.682
250	14.682
250	14.576
250	14.576
250	14.576
250	14.576
250	14.576
250	14.576
250	14.576
250	14.471
250	14.471
250	14.471
250	14.471
250	14.471
250	14.471
250	14.471
250	14.471
250	14.471
250	14.471
250	14.365
250	14.365
250	14.365
250	14.365
250	14.259
250	14.259
250	14.259
250	14.259
250	14.259
250	14.259
250	14.259
250	14.259
250	14.259
250	14.154
250	14.154
250	14.154
250	14.154
250	14.048
250	14.048
250	14.048
250	14.048
250	14.048
250	14.048
250	14.048
250	13.943
250	13.943
250	13.943
250	13.837
250	13.837
250	13.837
250	13.837
250	13.837
250	13.837
250	13.731
250	13.731
250	13.731
250	13.731
250	13.731
250	13.731
250	13.731
250	13.626
250	13.626
250	13.626
250	13.626
250	13.626
250	13.626
250	13.52
250	13.52
250	13.52
250	13.52
250	13.52
250	13.52
250	13.52
250	13.52
250	13.414
250	13.414
250	13.309
250	13.309
250	13.309
250	13.309
250	13.309
250	13.309
250	13.309
250	13.309
250	13.309
250	13.309
250	13.309
250	13.203
250	13.203
250	13.203
250	13.203
250	13.203
250	13.203
250	13.203
250	13.203
250	13.098
250	13.098
250	13.098
250	13.098
250	13.098
250	12.992
250	12.992
250	12.992
250	12.992
250	12.992
250	12.992
250	12.992
250	12.886
250	12.886
250	12.886
250	12.886
250	12.886
250	12.886
250	12.886
250	12.886
250	12.781
250	12.781
250	12.781
250	12.781
250	12.781
250	12.781
250	12.781
250	12.781
250	12.781
250	12.781
250	12.675
250	12.675
250	12.675
250	12.675
250	12.675
250	12.675
250	12.675
250	12.675
250	12.569
250	12.569
250	12.569
250	12.569
250	12.569
250	12.569
250	12.569
250	12.569
250	12.569
250	12.464
250	12.464
250	12.464
250	12.464
250	12.464
250	12.464
250	12.464
250	12.464
250	12.358
250	12.358
250	12.358
250	12.358
250	12.358
250	12.358
250	12.358
250	12.358
250	12.358
250	12.358
250	12.253
250	12.253
250	12.253
250	12.253
250	12.253
250	12.253
250	12.253
250	12.253
250	12.253
250	12.253
250	12.253
250	12.253
250	12.147
250	12.147
250	12.147
250	12.147
250	12.147
250	12.147
250	12.147
250	12.147
250	12.147
250	12.041
250	12.041
250	12.041
250	12.041
250	12.041
250	12.041
250	12.041
250	11.936
250	11.936
250	11.936
250	11.936
250	11.936
250	11.936
250	11.936
250	11.936
250	11.936
250	11.83
250	11.83
250	11.83
250	11.83
250	11.83
250	11.83
250	11.83
250	11.83
250	11.724
250	11.724
250	11.724
250	11.724
250	11.724
250	11.724
250	11.724
250	11.724
250	11.724
250	11.619
250	11.619
250	11.619
250	11.619
250	11.619
250	11.619
250	11.619
250	11.619
250	11.619
250	11.619
250	11.513
250	11.513
250	11.513
250	11.513
250	11.513
250	11.513
250	11.513
250	11.513
250	11.513
250	11.513
250	11.513
250	11.513
250	11.513
250	11.513
250	11.408
250	11.408
250	11.408
250	11.408
250	11.408
250	11.408
250	11.408
250	11.408
250	11.408
250	11.408
250	11.302
250	11.302
250	11.302
250	11.302
250	11.302
250	11.302
250	11.302
250	11.196
250	11.196
250	11.196
250	11.196
250	11.196
250	11.196
250	11.196
250	11.196
250	11.196
250	11.196
250	11.091
250	11.091
250	11.091
250	11.091
250	11.091
250	11.091
250	11.091
250	11.091
250	11.091
250	11.091
250	11.091
250	11.091
250	11.091
250	11.091
250	11.091
250	10.985
250	10.985
250	10.985
250	10.985
250	10.985
250	10.985
250	10.985
250	10.985
250	10.985
250	10.985
250	10.985
250	10.879
250	10.879
250	10.879
250	10.879
250	10.879
250	10.879
250	10.879
250	10.879
250	10.879
250	10.879
250	10.879
250	10.774
250	10.774
250	10.774
250	10.774
250	10.774
250	10.774
250	10.774
250	10.774
250	10.774
250	10.774
250	10.668
250	10.668
250	10.668
250	10.668
250	10.668
250	10.668
250	10.668
250	10.562
250	10.562
250	10.562
250	10.562
250	10.562
250	10.562
250	10.562
250	10.562
250	10.562
250	10.562
250	10.457
250	10.457
250	10.457
250	10.457
250	10.457
250	10.457
250	10.457
250	10.457
250	10.457
250	10.457
250	10.457
250	10.457
250	10.351
250	10.351
250	10.351
250	10.351
250	10.351
250	10.351
250	10.351
250	10.246
250	10.246
250	10.246
250	10.246
250	10.246
250	10.246
250	10.246
250	10.246
250	10.246
250	10.246
250	10.246
250	10.246
250	10.246
250	10.246
250	10.246
250	10.246
250	10.14
250	10.14
250	10.14
250	10.14
250	10.14
250	10.14
250	10.14
250	10.14
250	10.034
250	10.034
250	10.034
250	10.034
250	10.034
250	10.034
250	10.034
250	10.034
250	10.034
250	10.034
250	10.034
250	10.034
250	10.034
250	9.929
250	9.929
250	9.929
250	9.929
250	9.929
250	9.929
250	9.929
250	9.929
250	9.929
250	9.823
250	9.823
250	9.823
250	9.823
250	9.823
250	9.823
250	9.823
250	9.823
250	9.718
250	9.718
250	9.718
250	9.718
250	9.718
250	9.718
250	9.718
250	9.718
250	9.718
250	9.718
250	9.718
250	9.718
250	9.612
250	9.612
250	9.612
250	9.612
250	9.612
250	9.612
250	9.612
250	9.612
250	9.612
250	9.612
250	9.506
250	9.506
250	9.506
250	9.506
250	9.506
250	9.506
250	9.506
250	9.506
250	9.506
250	9.506
250	9.506
250	9.506
250	9.506
250	9.506
250	9.506
250	9.506
250	9.506
250	9.506
250	9.401
250	9.401
250	9.401
250	9.401
250	9.401
250	9.401
250	9.401
250	9.401
250	9.401
250	9.401
250	9.401
250	9.401
250	9.295
250	9.295
250	9.295
250	9.295
250	9.295
250	9.295
250	9.295
250	9.295
250	9.295
250	9.295
250	9.295
250	9.295
250	9.295
250	9.295
250	9.295
250	9.189
250	9.189
250	9.189
250	9.189
250	9.189
250	9.189
250	9.189
250	9.189
250	9.189
250	9.189
250	9.189
250	9.189
250	9.189
250	9.084
250	9.084
250	9.084
250	9.084
250	9.084
250	9.084
250	9.084
250	9.084
250	9.084
250	9.084
250	9.084
250	9.084
250	9.084
250	9.084
250	9.084
250	9.084
250	9.084
250	9.084
250	9.084
250	9.084
250	9.084
250	9.084
250	9.084
250	9.084
250	8.978
250	8.978
250	8.978
250	8.978
250	8.978
250	8.978
250	8.978
250	8.978
250	8.978
250	8.978
250	8.978
250	8.978
250	8.978
250	8.978
250	8.978
250	8.978
250	8.978
250	8.873
250	8.873
250	8.873
250	8.873
250	8.873
250	8.873
250	8.873
250	8.873
250	8.873
250	8.873
250	8.873
250	8.873
250	8.873
250	8.873
250	8.873
250	8.873
250	8.873
250	8.767
250	8.767
250	8.767
250	8.767
250	8.767
250	8.767
250	8.767
250	8.767
250	8.767
250	8.767
250	8.767
250	8.767
250	8.767
250	8.767
250	8.767
250	8.767
250	8.767
250	8.767
250	8.661
250	8.661
250	8.661
250	8.661
250	8.661
250	8.661
250	8.661
250	8.661
250	8.661
250	8.661
250	8.661
250	8.661
250	8.661
250	8.661
250	8.661
250	8.556
250	8.556
250	8.556
250	8.556
250	8.556
250	8.556
250	8.556
250	8.556
250	8.556
250	8.556
250	8.556
250	8.556
250	8.556
250	8.556
250	8.556
250	8.556
250	8.556
250	8.556
250	8.45
250	8.45
250	8.45
250	8.45
250	8.45
250	8.45
250	8.45
250	8.45
250	8.45
250	8.45
250	8.45
250	8.45
250	8.45
250	8.45
250	8.45
250	8.45
250	8.45
250	8.344
250	8.344
250	8.344
250	8.344
250	8.344
250	8.344
250	8.344
250	8.344
250	8.344
250	8.344
250	8.344
250	8.344
250	8.344
250	8.239
250	8.239
250	8.239
250	8.239
250	8.239
250	8.239
250	8.239
250	8.239
250	8.239
250	8.239
250	8.239
250	8.239
250	8.239
250	8.239
250	8.239
250	8.239
250	8.239
250	8.239
250	8.239
250	8.133
250	8.133
250	8.133
250	8.133
250	8.133
250	8.133
250	8.133
250	8.133
250	8.133
250	8.133
250	8.133
250	8.133
250	8.133
250	8.133
250	8.133
250	8.133
250	8.133
250	8.133
250	8.133
250	8.133
250	8.133
250	8.027
250	8.027
250	8.027
250	8.027
250	8.027
250	8.027
250	8.027
250	8.027
250	8.027
250	8.027
250	8.027
250	8.027
250	8.027
250	8.027
250	8.027
250	8.027
250	7.922
250	7.922
250	7.922
250	7.922
250	7.922
250	7.922
250	7.922
250	7.922
250	7.922
250	7.922
250	7.922
250	7.922
250	7.922
250	7.922
250	7.922
250	7.922
250	7.922
250	7.922
250	7.922
250	7.922
250	7.922
250	7.922
250	7.922
250	7.816
250	7.816
250	7.816
250	7.816
250	7.816
250	7.816
250	7.816
250	7.816
250	7.816
250	7.816
250	7.816
250	7.816
250	7.711
250	7.711
250	7.711
250	7.711
250	7.711
250	7.711
250	7.711
250	7.711
250	7.711
250	7.711
250	7.711
250	7.711
250	7.711
250	7.711
250	7.711
250	7.711
250	7.711
250	7.711
250	7.711
250	7.711
250	7.711
250	7.605
250	7.605
250	7.605
250	7.605
250	7.605
250	7.605
250	7.605
250	7.605
250	7.605
250	7.605
250	7.605
250	7.605
250	7.605
250	7.605
250	7.605
250	7.499
250	7.499
250	7.499
250	7.499
250	7.499
250	7.499
250	7.499
250	7.499
250	7.499
250	7.499
250	7.499
250	7.499
250	7.499
250	7.499
250	7.499
250	7.394
250	7.394
250	7.394
250	7.394
250	7.394
250	7.394
250	7.394
250	7.394
250	7.394
250	7.394
250	7.394
250	7.394
250	7.394
250	7.394
250	7.394
250	7.288
250	7.288
250	7.288
250	7.288
250	7.288
250	7.288
250	7.288
250	7.288
250	7.288
250	7.288
250	7.288
250	7.288
250	7.288
250	7.288
250	7.183
250	7.183
250	7.183
250	7.183
250	7.183
250	7.183
250	7.183
250	7.183
250	7.183
250	7.183
250	7.183
250	7.183
250	7.183
250	7.183
250	7.183
250	7.183
250	7.183
250	7.183
250	7.183
250	7.183
250	7.183
250	7.183
250	7.183
250	7.183
250	7.077
250	7.077
250	7.077
250	7.077
250	7.077
250	7.077
250	7.077
250	7.077
250	7.077
250	7.077
250	7.077
250	7.077
250	7.077
250	7.077
250	7.077
250	7.077
250	7.077
250	7.077
250	7.077
250	7.077
250	7.077
250	7.077
250	7.077
250	7.077
250	7.077
250	7.077
250	7.077
250	7.077
250	7.077
[truncated: 13,159 more rows]

## Sheet: 1H
	Total Nuclear Fluorescence (A.U)
Treatment	Mean	Median	25th percentile	75th percentile	Standard Deviation	N(Number of Cells Measured)
GSI	2107	2089	2034	2154	124	4203
DMSO	2367	2314	2215	2445	209	17156
DeltaMax acitvated	3260	3146	3082	3344	319	8901

## Sheet: 1I
	Volume of condensates(microns^3)
Treatment	Mean	Median	25th percentile	75th percentile	Standard Deviation	N(Number of Foci Measured)
GSI	0.092	0.076	0.039	0.238	0.234	590950
DMSO	0.145	0.108	0.102	0.286	0.229	215133
DeltaMax acitvated	0.326	0.196	0.117	0.47	0.37	47102

## Sheet: 1J
	Total Focus Fluorescence (A.U)
Treatment	Mean	Median	25th percentile	75th percentile	Standard Deviation	N(Number of Foci Measured)
GSI	55	22.8	13.5	45.2	126	590950
DMSO	67	28.6	19.1	56	151	215133
DeltaMax acitvated	192	115	45.6	372	738	47102

## Sheet: 1L
	Total Nuclear Fluorescence Metrics(A.U)
Treatment	Mean	Median	25th percentile	75th percentile	Standard Deviation	N(Number of Foci Measured)
DMSO	3648	3258	1824	4740	2607	12840
GSI	1989	2070	978	2931	1107	23119

## Sheet: 1M
	Volume of Condensates(microns^3)
Treatment	Mean	Median	25th percentile	75th percentile	Standard Deviation	N(Number of Foci Measured)
DMSO	0.472	0.334	0.137	0.542	0.532	16676
GSI	0.174	0.159	0.132	0.212	0.0585	21695
	.

## Sheet: 1N
	Total Focus Fluorescence Metrics(A.U)
Treatment	Mean	Median	25th percentile	75th percentile	Standard Deviation	N(Number of Foci Measured)
DMSO	49.4	24.4	14.4	58.4	55.3	16676
GSI	19	17.2	13.5	23.4	6.7	21695
