# Supplementary material for: Notch1 Phase Separation Coupled Percolation facilitates target gene expression and enhancer looping
Source: Sci Rep. 2024 Sep 19;14:21912. doi: 10.1038/s41598-024-71634-6 (PMC11413390; doi:10.1038/s41598-024-71634-6)
Supplement: Supplementary file 27 — Supplementary Information 19. [file 41598_2024_71634_MOESM27_ESM.xlsx]

## Sheet:  2D
Construct within Cells	Time post Light Exposure(minutes	Relative Nuclear Levels of Notch1	Standard Deviation	Standard Error
OptoNotch	0	1	0	0
OptoNotch	0.5	1.00441	0.0156042	0.00220676
OptoNotch	1	1.06182	0.014213	0.00201002
OptoNotch	2	1.07057	0.00732932	0.00103652
OptoNotch	4	1.12789	0.032406	0.0045829
OptoNotch	6	1.35883	0.0721898	0.0102092
OptoNotch	8	1.74529	0.0782357	0.0110642
OptoNotch	10	1.93129	0.11362	0.0160683
OptoNotch	12	2.15837	0.211462	0.0299052
OptoNotch	14	3.53654	1.19754	0.169358
OptoNotch	16	3.87486	1.368	0.193464
OptoNotch	18	3.99089	1.45933	0.206381
OptoNotch	20	6.53132	2.17338	0.307363
OptoNotch	22	11.0524	5.33172	0.754019
OptoNotch	24	12.1978	6.03985	0.854164
OptoNotch	26	13.0749	6.63409	0.938202
OptoNotch	28	14.5444	6.60306	0.933813
OptoNotch	30	15.8901	5.12932	0.725396
OptoNotchMut	0	1	0	0
OptoNotchMut	0.5	0.991675	0.0133427	0.00188694
OptoNotchMut	1	0.991383	0.0148324	0.00209762
OptoNotchMut	2	0.989838	0.0165406	0.0023392
OptoNotchMut	4	0.990262	0.0173904	0.00245938
OptoNotchMut	6	0.980269	0.00916493	0.00129612
OptoNotchMut	8	0.999403	0.00611734	0.000865123
OptoNotchMut	10	0.995352	0.0247458	0.00349958
OptoNotchMut	12	0.979395	0.0136342	0.00192817
OptoNotchMut	14	0.994767	0.0112419	0.00158984
OptoNotchMut	16	0.996625	0.0272952	0.00386013
OptoNotchMut	18	0.987344	0.0251282	0.00355366
OptoNotchMut	20	1.01161	0.00625067	0.000883978
OptoNotchMut	22	1.03071	0.017558	0.00248308
OptoNotchMut	24	0.981944	0.0221574	0.00313353
OptoNotchMut	26	1.02439	0.0192618	0.00272403
OptoNotchMut	28	1.00344	0.00962228	0.0013608
OptoNotchMut	30	0.979103	0.0342048	0.00483729

## Sheet: 2 F
Duration of light Exposure to OptoNotch	Average Fold change in Hes 1 Expression	Standard Deviation	Standard Error
0	1.5246	1.34212	0.447373
15	3.6893	1.134	0.378
30	4.39232	0.972227	0.324076
45	5.99639	0.53468	0.178227
60	6.26679	0.940908	0.313636

## Sheet: 2G
Condtion	Average Fold change in Hes 1 Expression	Standard Deviation	Standard Error
WildType	1	0.109	0.0363333
OptoNotch	6.78136	0.539328	0.179776
GSI	-0.736966	0.839349	0.279783
OptoNotch + GSI	7.49185	0.54889	0.182963
