# Supplementary material for: Notch1 Phase Separation Coupled Percolation facilitates target gene expression and enhancer looping
Source: Sci Rep. 2024 Sep 19;14:21912. doi: 10.1038/s41598-024-71634-6 (PMC11413390; doi:10.1038/s41598-024-71634-6)
Supplement: Supplementary file 28 — Supplementary Information 20. [file 41598_2024_71634_MOESM28_ESM.xlsx]

## Sheet: 3B
Time Post Bleach	Average Relative Fluorescence	Standard Deviation	Standard Error
0	1	0	0
12	0.00767631	0.0308229	0.00562746
12	0.0250024	0.0365117	0.0066661
14	0.083508	0.0393884	0.0071913
16	0.110316	0.0375668	0.00685873
18	0.151717	0.0367681	0.00671291
20	0.16941	0.0475948	0.00868959
22	0.180874	0.0458513	0.00837126
24	0.189592	0.0543033	0.00991437
26	0.199809	0.0437347	0.00798483
28	0.22773	0.0543265	0.00991862
30	0.214391	0.0568756	0.010384
32	0.22979	0.0546639	0.00998022
34	0.23829	0.0508409	0.00928223
36	0.241346	0.0745932	0.0136188
38	0.253344	0.0618276	0.0112881
40	0.251901	0.0689833	0.0125946
42	0.265811	0.0664306	0.0121285
44	0.270845	0.0590178	0.0107751
46	0.266604	0.0756557	0.0138128
50	0.275081	0.0727764	0.0132871
52	0.285511	0.073118	0.0133495
54	0.282089	0.0864936	0.0157915
56	0.290685	0.077576	0.0141634
58	0.295699	0.0800849	0.0146214
60	0.294939	0.108356	0.0197831
62	0.303567	0.0836654	0.0152751
64	0.309454	0.0914314	0.016693
66	0.305872	0.103984	0.0189848
68	0.312854	0.0997174	0.0182058
70	0.322064	0.0887303	0.0161999
72	0.306251	0.115371	0.0210637
74	0.327974	0.074309	0.0135669
76	0.325656	0.094107	0.0171815
78	0.336801	0.070494	0.0128704
80	0.330158	0.0973712	0.0177775
82	0.338139	0.0840834	0.0153515
84	0.351363	0.0650268	0.0118722
86	0.332054	0.0863843	0.0157715
90	0.344215	0.0822388	0.0150147
92	0.346372	0.0803136	0.0146632
94	0.355301	0.0830787	0.015168
96	0.3466	0.0843916	0.0154077
98	0.349991	0.0864615	0.0157856
100	0.352871	0.0931377	0.0170045
102	0.33937	0.0844616	0.0154205
104	0.358459	0.0875099	0.0159771
106	0.373783	0.0812932	0.014842
108	0.352884	0.084698	0.0154637
110	0.376244	0.086588	0.0158087
112	0.360625	0.087613	0.0159959
114	0.373249	0.0880515	0.0160759
116	0.36941	0.0948702	0.0173208
118	0.379644	0.0781507	0.0142683
120	0.370995	0.0873056	0.0159397
122	0.376172	0.0875116	0.0159774
124	0.423793	0.119802	0.0218727
126	0.409728	0.123988	0.022637
130	0.383158	0.0840242	0.0153406
132	0.388626	0.0728857	0.013307
134	0.398682	0.0822432	0.0150155
136	0.395223	0.0736931	0.0134545
138	0.384783	0.0786085	0.0143519
140	0.398778	0.0844027	0.0154098
142	0.389593	0.0825953	0.0150798
144	0.388751	0.0922465	0.0168418
146	0.416395	0.0883229	0.0161255
148	0.360815	0.076622	0.0139892
150	0.381891	0.100036	0.0182639
152	0.406416	0.0937128	0.0171095
154	0.382367	0.091103	0.0166331
156	0.419139	0.0853179	0.0155768
158	0.389742	0.0975026	0.0178015
160	0.387126	0.0941963	0.0171978
162	0.403908	0.0945152	0.017256
164	0.410955	0.0886527	0.0161857
166	0.396967	0.101331	0.0185004
170	0.401531	0.104847	0.0191424
172	0.399612	0.106617	0.0194656
174	0.409665	0.105973	0.019348
176	0.408032	0.106668	0.0194748
178	0.395991	0.0954777	0.0174318
180	0.396462	0.103905	0.0189704
182	0.391628	0.109637	0.0200169
184	0.422386	0.097645	0.0178275
186	0.411754	0.120991	0.0220899
188	0.360592	0.0971767	0.017742
190	0.432726	0.09356	0.0170816
192	0.39202	0.108256	0.0197648
194	0.420991	0.106758	0.0194912
196	0.406317	0.116811	0.0213267
198	0.410891	0.0993349	0.018136
200	0.4053	0.112679	0.0205723
202	0.413941	0.110416	0.0201592
204	0.419302	0.0958228	0.0174948
206	0.407687	0.110374	0.0201515
210	0.417481	0.105204	0.0192075
212	0.411272	0.106713	0.0194831
214	0.426507	0.112112	0.0204687
216	0.427608	0.110448	0.020165
218	0.424722	0.122544	0.0223734
220	0.410244	0.116248	0.0212238
222	0.411981	0.136097	0.0248478
224	0.444861	0.112631	0.0205635
226	0.427433	0.104142	0.0190137
228	0.397866	0.118122	0.0215661
230	0.436593	0.114257	0.0208604
232	0.409553	0.130675	0.0238579
234	0.424522	0.107425	0.0196131
236	0.434349	0.125537	0.0229197
238	0.419986	0.0972936	0.0177633
240	0.421743	0.12208	0.0222886
242	0.42563	0.110791	0.0202276
244	0.442209	0.100343	0.01832
246	0.422918	0.121622	0.022205
250	0.43654	0.118133	0.0215681
252	0.428663	0.123251	0.0225025
254	0.448498	0.124623	0.0227529
256	0.459606	0.111631	0.020381
258	0.414172	0.120171	0.0219401
260	0.463233	0.118477	0.0216309
262	0.448495	0.129917	0.0237194
264	0.496184	0.110149	0.0201104
266	0.44917	0.145658	0.0265933
268	0.431353	0.112485	0.0205368
270	0.478262	0.140941	0.0257322
272	0.44006	0.129529	0.0236486
274	0.492331	0.115203	0.0210332
276	0.444856	0.140149	0.0255875
278	0.464439	0.130418	0.0238109
280	0.438731	0.141136	0.0257678
282	0.467743	0.118444	0.0216249
284	0.463433	0.133645	0.0244001
286	0.455772	0.134941	0.0246367
290	0.456112	0.13621	0.0248685
292	0.448315	0.129694	0.0236787
294	0.459027	0.128671	0.023492
296	0.462169	0.131278	0.0239679
298	0.453053	0.122305	0.0223298
300	0.456611	0.13521	0.0246859

## Sheet: 3H
Time Post Bleach(Minutes)	Average Percent Area of Original Condensate Recovered	Standard Deviation	Standard Error
-1	1	0	0
0	0	0	0
1	0.0277081	0.0124075	0.00620374
2	0.0450184	0.0164936	0.00824679
3	0.0634561	0.00760352	0.00380176
4	0.0680881	0.0266245	0.0133123
5	0.0973343	0.0211778	0.0105889
6	0.0987425	0.0336804	0.0168402
7	0.125404	0.0216589	0.0108294
8	0.156561	0.0202095	0.0101047
9	0.172774	0.0133193	0.00665967
10	0.173165	0.0548265	0.0274133
11	0.172113	0.0275561	0.013778
12	0.193123	0.0233065	0.0116533
13	0.193064	0.0438964	0.0219482

## Sheet:  3I
Time Post Bleach(Minutes)	Average Travel Distance(nm)	Standard Deviation	Standard Error
1	0	0	0
2	99.454	73.9905	33.0895
3	224.962	83.0491	37.1407
4	378.984	122.292	54.6907
5	572.464	126.217	56.4459
6	788.224	177.172	79.2337
7	913.43	230.535	103.098
8	1115.66	202.727	90.6623

## Sheet:  3J
Focus identiy	Time post initial image taken(seconds)	Fluorescence of Individual Foci
A	180	329.1
B	180	452.9
C	180	403
A	225	358.9
B	225	381.5
C	225	434.8
A+B+C	270	919
A+B+C	315	1023.6
