# Supplementary material for: Notch1 Phase Separation Coupled Percolation facilitates target gene expression and enhancer looping
Source: Sci Rep. 2024 Sep 19;14:21912. doi: 10.1038/s41598-024-71634-6 (PMC11413390; doi:10.1038/s41598-024-71634-6)
Supplement: Supplementary file 29 — Supplementary Information 21. [file 41598_2024_71634_MOESM29_ESM.xlsx]

## Sheet: 4 C
Co-Staining Protein	Total Nuclear Co-Localization with OptoNotch
BRD4	0.734694
BRD4	0.744439
BRD4	0.751533
BRD4	0.744319
BRD4	0.754498
BRD4	0.751182
BRD4	0.768052
BRD4	0.773495
BRD4	0.769572
BRD4	0.76958
BRD4	0.783777
BRD4	0.790646
BRD4	0.814103
BRD4	0.804196
BRD4	0.807015
BRD4	0.829124
BRD4	0.818575
BRD4	0.828924
BRD4	0.818926
BRD4	0.875788
BRD4	0.877375
BRD4	0.875931
BRD4	0.875422
BRD4	0.879672
BRD4	0.878663
BRD4	0.91112
BRD4	0.913307
BRD4	0.904263
BRD4	0.915101
BRD4	0.937121
BRD4	0.930105
BRD4	0.930515
BRD4	0.929571
BRD4	0.949533
BRD4	0.94774
BRD4	0.95122
BRD4	0.941276
BRD4	0.946358
BRD4	0.960869
BRD4	0.975073
BRD4	0.972011
BRD4	0.977792
BRD4	0.988903
BRD4	0.994014
BRD4	0.984865
BRD4	0.982921
BRD4	0.997598
BRD4	0.990678
BRD4	0.99644
BRD4	0.981505
BRD4	0.980193
BRD4	0.995713
BRD4	0.992068
BRD4	0.980587
BRD4	0.993302
BRD4	0.999367
BRD4	0.993014
BRD4	0.988194
BRD4	0.989546
BRD4	0.987832
BRD4	0.99241
BRD4	0.992373
BRD4	0.996007
BRD4	0.996624
BRD4	0.995674
BRD4	0.99335
BRD4	0.984053
BRD4	0.993515
BRD4	0.996277
BRD4	0.980583
BRD4	0.983256
BRD4	0.991947
BRD4	0.999875
BRD4	0.990482
BRD4	0.989415
BRD4	0.993364
BRD4	0.99292
BRD4	0.992272
BRD4	0.980462
BRD4	0.984189
BRD4	0.997363
BRD4	0.98795
BRD4	0.987826
BRD4	0.998208
BRD4	0.984934
BRD4	0.999073
BRD4	0.9929
BRD4	0.992799
BRD4	0.983424
BRD4	0.983244
BRD4	0.995661
BRD4	0.983584
BRD4	0.99791
BRD4	0.980696
BRD4	0.990273
BRD4	0.995236
BRD4	0.987678
BRD4	0.982896
BRD4	0.996861
BRDUTP	0.470391
BRDUTP	0.538388
BRDUTP	0.58514
BRDUTP	0.734886
BRDUTP	0.725732
BRDUTP	0.736585
BRDUTP	0.730476
BRDUTP	0.734941
BRDUTP	0.789009
BRDUTP	0.787133
BRDUTP	0.777882
BRDUTP	0.77845
BRDUTP	0.788683
BRDUTP	0.801523
BRDUTP	0.802474
BRDUTP	0.811576
BRDUTP	0.838259
BRDUTP	0.866303
BRDUTP	0.853162
BRDUTP	0.864587
BRDUTP	0.890035
BRDUTP	0.884969
BRDUTP	0.889759
BRDUTP	0.894697
BRDUTP	0.90628
BRDUTP	0.917929
BRDUTP	0.915461
BRDUTP	0.917697
BRDUTP	0.945438
BRDUTP	0.942461
BRDUTP	0.933887
BRDUTP	0.936204
BRDUTP	0.948656
BRDUTP	0.96831
BRDUTP	0.956689
BRDUTP	0.98415
BRDUTP	0.992182
BRDUTP	0.985637
BRDUTP	0.992929
BRDUTP	0.998283
BRDUTP	0.983347
BRDUTP	0.998577
BRDUTP	0.996458
BRDUTP	0.993441
MED1	0.67612
MED1	0.67657
MED1	0.67762
MED1	0.67993
MED1	0.68174
MED1	0.68239
MED1	0.68269
MED1	0.68627
MED1	0.70851
MED1	0.7169
MED1	0.72064
MED1	0.72647
MED1	0.72855
MED1	0.73248
MED1	0.73415
MED1	0.73556
MED1	0.74054
MED1	0.74358
MED1	0.74514
MED1	0.74692
MED1	0.75555
MED1	0.75557
MED1	0.75648
MED1	0.75738
MED1	0.75919
MED1	0.75925
MED1	0.76207
MED1	0.76552
MED1	0.76683
MED1	0.76724
MED1	0.76896
MED1	0.76993
MED1	0.77218
MED1	0.77279
MED1	0.77331
MED1	0.77646
MED1	0.77959
MED1	0.78639
MED1	0.7866
MED1	0.79138
MED1	0.79224
MED1	0.79292
MED1	0.79398
MED1	0.79819
MED1	0.80133
MED1	0.80139
MED1	0.80224
MED1	0.80247
MED1	0.80289
MED1	0.80385
MED1	0.80508
MED1	0.80571
MED1	0.807
MED1	0.80731
MED1	0.80828
MED1	0.80839
MED1	0.80947
MED1	0.81431
MED1	0.81448
MED1	0.81709
MED1	0.8199
MED1	0.82235
MED1	0.82659
MED1	0.82722
MED1	0.82728
MED1	0.82966
MED1	0.83097
MED1	0.8375
MED1	0.83952
MED1	0.83991
MED1	0.84191
MED1	0.84279
MED1	0.8437
MED1	0.84749
MED1	0.84762
MED1	0.84954
MED1	0.85179
MED1	0.85311
MED1	0.85369
MED1	0.85477
MED1	0.85517
MED1	0.85534
MED1	0.85704
MED1	0.86082
MED1	0.86107
MED1	0.86126
MED1	0.86562
MED1	0.86658
MED1	0.86661
MED1	0.86779
MED1	0.86792
MED1	0.87236
MED1	0.87493
MED1	0.87651
MED1	0.8771
MED1	0.87774
MED1	0.87962
MED1	0.8813
MED1	0.88292
MED1	0.88314
MED1	0.88384
MED1	0.88653
MED1	0.88755
MED1	0.88757
MED1	0.88951
MED1	0.89455
MED1	0.89583
MED1	0.89649
MED1	0.89848
MED1	0.8985
MED1	0.89862
MED1	0.89884
MED1	0.89975
MED1	0.90015
MED1	0.90116
MED1	0.90116
MED1	0.90149
MED1	0.90274
MED1	0.90277
MED1	0.90467
MED1	0.90492
MED1	0.90504
MED1	0.9071
MED1	0.90873
MED1	0.90918
MED1	0.90932
MED1	0.90939
MED1	0.90972
MED1	0.91015
MED1	0.9103
MED1	0.91087
MED1	0.91205
MED1	0.91565
MED1	0.91591
MED1	0.91635
MED1	0.91814
MED1	0.91963
MED1	0.92001
MED1	0.92022
MED1	0.92159
MED1	0.92232
MED1	0.9226
MED1	0.92319
MED1	0.92334
MED1	0.92354
MED1	0.92451
MED1	0.92495
MED1	0.92511
MED1	0.92562
MED1	0.92736
MED1	0.92849
MED1	0.92902
MED1	0.9292
MED1	0.92921
MED1	0.9297
MED1	0.93009
MED1	0.93335
MED1	0.93337
MED1	0.93356
MED1	0.93404
MED1	0.93457
MED1	0.93549
MED1	0.9359
MED1	0.93678
MED1	0.93715
MED1	0.93761
MED1	0.93763
MED1	0.93836
MED1	0.93871
MED1	0.93895
MED1	0.93914
MED1	0.93931
MED1	0.93934
MED1	0.9399
MED1	0.94005
MED1	0.94017
MED1	0.94061
MED1	0.94156
MED1	0.94162
MED1	0.94256
MED1	0.94387
MED1	0.94455
MED1	0.94482
MED1	0.94486
MED1	0.94552
MED1	0.94674
MED1	0.9471
MED1	0.94717
MED1	0.94858
MED1	0.94917
MED1	0.94919
MED1	0.95035
MED1	0.95048
MED1	0.95051
MED1	0.95096
MED1	0.95127
MED1	0.95186
MED1	0.95213
MED1	0.95227
MED1	0.95272
MED1	0.95274
MED1	0.95311
MED1	0.95446
MED1	0.95488
MED1	0.95544
MED1	0.95596
MED1	0.9561
MED1	0.95731
MED1	0.9581
MED1	0.95832
MED1	0.95868
MED1	0.95898
MED1	0.95961
MED1	0.96018
MED1	0.96132
MED1	0.9614
MED1	0.96176
MED1	0.96183
MED1	0.96204
MED1	0.96284
MED1	0.96332
MED1	0.96354
MED1	0.96356
MED1	0.96384
MED1	0.96391
MED1	0.96448
MED1	0.96513
MED1	0.96601
MED1	0.9661
MED1	0.96622
MED1	0.96651
MED1	0.9666
MED1	0.96661
MED1	0.96692
MED1	0.967
MED1	0.96747
MED1	0.96754
MED1	0.96879
MED1	0.9688
MED1	0.96909
MED1	0.97095
MED1	0.97291
MED1	0.97457
MED1	0.97506
MED1	0.9758
MED1	0.98256
MED1	0.98823
MED1	0.708333
MED1	0.736842
MED1	0.758621
MED1	0.785714
MED1	0.785714
MED1	0.805755
MED1	0.816092
MED1	0.821429
MED1	0.823009
MED1	0.833333
MED1	0.835821
MED1	0.847222
MED1	0.851852
MED1	0.853535
MED1	0.8625
MED1	0.88
MED1	0.889344
MED1	0.892857
MED1	0.893617
MED1	0.912568
MED1	0.916667
MED1	0.917031
MED1	0.918206
MED1	0.918429
MED1	0.919255
MED1	0.922667
MED1	0.924242
MED1	0.924528
MED1	0.926027
MED1	0.929664
MED1	0.933518
MED1	0.940767
MED1	1
MED1	1
MED1	1
MED1	1
P300	0.426
P300	0.432
P300	0.507
P300	0.507
P300	0.535
P300	0.591
P300	0.592
P300	0.596
P300	0.599
P300	0.605
P300	0.621
P300	0.64
P300	0.667
P300	0.727
P300	0.76
P300	0.8
P300	0.808
P300	0.832
P300	0.855
P300	0.863
P300	0.884
P300	0.884
P300	0.905
P300	0.912
P300	0.918
P300	0.923
P300	0.942
P300	0.985
P300	0.724138
P300	0.740157
P300	0.75641
P300	0.763636
P300	0.768421
P300	0.771429
P300	0.774704
P300	0.77619
P300	0.783133
P300	0.790123
P300	0.793578
P300	0.797357
P300	0.8
P300	0.8
P300	0.809524
P300	0.809917
P300	0.814815
P300	0.834286
P300	0.85
P300	0.85
P300	0.85567
P300	0.856436
P300	0.857143
P300	0.88189
P300	1
P300	1
P300	1
P300	1
P300	1
P300	1
P300	1
RBPJ	0.43274
RBPJ	0.44909
RBPJ	0.45204
RBPJ	0.45216
RBPJ	0.45842
RBPJ	0.46148
RBPJ	0.46688
RBPJ	0.47
RBPJ	0.47139
RBPJ	0.48004
RBPJ	0.4805
RBPJ	0.48187
RBPJ	0.48741
RBPJ	0.48823
RBPJ	0.49491
RBPJ	0.49655
RBPJ	0.49816
RBPJ	0.501
RBPJ	0.50118
RBPJ	0.50526
RBPJ	0.50728
RBPJ	0.51365
RBPJ	0.517
RBPJ	0.52062
RBPJ	0.5265
RBPJ	0.53077
RBPJ	0.534
RBPJ	0.541
RBPJ	0.644
RBPJ	0.657
RBPJ	0.667
RBPJ	0.786
RBPJ	0.791
RBPJ	0.81523
RBPJ	0.81677
RBPJ	0.82529
RBPJ	0.83334
RBPJ	0.84415
RBPJ	0.85397
RBPJ	0.85965
RBPJ	0.86087
RBPJ	0.86207
RBPJ	0.8626
RBPJ	0.86297
RBPJ	0.8633
RBPJ	0.86412
RBPJ	0.86422
RBPJ	0.86564
RBPJ	0.86864
RBPJ	0.86892
RBPJ	0.87026
RBPJ	0.87107
RBPJ	0.87291
RBPJ	0.87504
RBPJ	0.87519
RBPJ	0.87736
RBPJ	0.87958
RBPJ	0.88004
RBPJ	0.88331
RBPJ	0.88386
RBPJ	0.88773
RBPJ	0.88818
RBPJ	0.88833
RBPJ	0.89244
RBPJ	0.89416
RBPJ	0.89471
RBPJ	0.8998
RBPJ	0.90259
RBPJ	0.90302
RBPJ	0.91011
RBPJ	0.91201
RBPJ	0.91797
RBPJ	0.91822
RBPJ	0.92009
RBPJ	0.92381
RBPJ	0.92757
RBPJ	0.93446
RBPJ	0.93594
RBPJ	0.93673
RBPJ	0.94623
RBPJ	0.9498
RBPJ	0.95179
RBPJ	0.95678
RBPJ	0.95951
RBPJ	0.96357
RBPJ	0.96834
RBPJ	0.97077
RBPJ	0.97131
RBPJ	0.98095
RBPJ	0.983
RBPJ	0.98488
RBPJ	0.98823
RBPJ	0.98902
RBPJ	0.99224
RBPJ	0.99425
RBPJ	0.99574
RBPJ	0.99609
RBPJ	0.99683
RBPJ	0.99817
RBPJ	0.999
RBPJ	0.99911
RBPJ	0.99961
RBPJ	0.714286
RBPJ	0.731518
RBPJ	0.733333
RBPJ	0.75
RBPJ	0.75
RBPJ	0.75
RBPJ	0.751799
RBPJ	0.769231
RBPJ	0.777778
RBPJ	0.780488
RBPJ	0.782051
RBPJ	0.791667
RBPJ	0.8
RBPJ	0.80198
RBPJ	0.810811
RBPJ	0.811808
RBPJ	0.8125
RBPJ	0.818182
RBPJ	0.833333
RBPJ	0.833333
RBPJ	0.845614
RBPJ	0.846154
RBPJ	0.846154
RBPJ	0.85
RBPJ	0.853175
RBPJ	0.855596
RBPJ	0.857143
RBPJ	0.866667
RBPJ	0.871795
RBPJ	0.873684
RBPJ	0.875
RBPJ	0.878788
RBPJ	0.888889
RBPJ	0.888889
RBPJ	0.9
RBPJ	0.906977
RBPJ	0.909091
RBPJ	0.918919
RBPJ	0.920635
RBPJ	0.923077
RBPJ	0.928571
RBPJ	0.928571
RBPJ	0.928571
RBPJ	0.932432
RBPJ	0.934211
RBPJ	0.934783
RBPJ	0.9375
RBPJ	0.9375
RBPJ	0.941176
RBPJ	0.942857
RBPJ	0.947368
RBPJ	0.95
RBPJ	0.95
RBPJ	0.95082
RBPJ	0.95122
RBPJ	0.953488
RBPJ	0.953488
RBPJ	0.956989
RBPJ	0.959459
RBPJ	0.960784
RBPJ	0.962264
RBPJ	0.964286
RBPJ	0.964286
RBPJ	0.965517
RBPJ	0.967742
RBPJ	0.967742
RBPJ	0.972973
RBPJ	0.97561
RBPJ	0.97561
RBPJ	0.980392
RBPJ	0.981481
RBPJ	0.981818
RBPJ	0.983871
RBPJ	0.984127
RBPJ	0.985507
RBPJ	0.989247
RBPJ	0.989247
RBPJ	0.990826
RBPJ	1
RBPJ	1
RBPJ	1
RBPJ	1
RBPJ	1
RBPJ	1
RBPJ	1
RBPJ	1
RBPJ	1
RBPJ	1
RBPJ	1
RBPJ	1
RBPJ	1
RBPJ	1
RBPJ	1
RBPJ	1
RBPJ	1
RBPJ	1
RBPJ	1
RBPJ	1
RBPJ	1
RBPJ	1
RBPJ	1
RBPJ	1
RBPJ	1
RBPJ	1
RBPJ	1
RBPJ	1
RBPJ	1
RBPJ	1
RBPJ	1
RBPJ	1
RBPJ	1
RBPJ	1
RBPJ	1
RBPJ	1
RBPJ	1
RBPJ	1
RNAPOLII	0.754
RNAPOLII	0.755
RNAPOLII	0.761
RNAPOLII	0.763
RNAPOLII	0.763
RNAPOLII	0.764
RNAPOLII	0.77
RNAPOLII	0.781
RNAPOLII	0.782
RNAPOLII	0.787
RNAPOLII	0.797
RNAPOLII	0.807
RNAPOLII	0.814
RNAPOLII	0.827
RNAPOLII	0.837
RNAPOLII	0.846
RNAPOLII	0.85
RNAPOLII	0.85
RNAPOLII	0.853
RNAPOLII	0.855
RNAPOLII	0.867
RNAPOLII	0.874
RNAPOLII	0.876
RNAPOLII	0.882
RNAPOLII	0.889
RNAPOLII	0.89
RNAPOLII	0.892
RNAPOLII	0.902
RNAPOLII	0.908
RNAPOLII	0.913
RNAPOLII	0.919
RNAPOLII	0.926
RNAPOLII	0.93
RNAPOLII	0.951
RNAPOLII	0.952
RNAPOLII	0.953
RNAPOLII	0.957
RNAPOLII	0.98
RNAPOLII	0.737805
RNAPOLII	0.77037
RNAPOLII	0.772242
RNAPOLII	0.791165
RNAPOLII	0.792683
RNAPOLII	0.8
RNAPOLII	0.8
RNAPOLII	0.805785
RNAPOLII	0.80625
RNAPOLII	0.811111
RNAPOLII	0.816964
RNAPOLII	0.817722
RNAPOLII	0.818182
RNAPOLII	0.818182
RNAPOLII	0.818919
RNAPOLII	0.819188
RNAPOLII	0.82029
RNAPOLII	0.821306
RNAPOLII	0.824121
RNAPOLII	0.825175
RNAPOLII	0.826087
RNAPOLII	0.82793
RNAPOLII	0.828338
RNAPOLII	0.82963
RNAPOLII	0.830769
RNAPOLII	0.830769
RNAPOLII	0.830882
RNAPOLII	0.831933
RNAPOLII	0.832
RNAPOLII	0.832215
RNAPOLII	0.833333
RNAPOLII	0.834615
RNAPOLII	0.835329
RNAPOLII	0.837209
RNAPOLII	0.837209
RNAPOLII	0.837209
RNAPOLII	0.839793
RNAPOLII	0.839806
RNAPOLII	0.839895
RNAPOLII	0.840708
RNAPOLII	0.842105
RNAPOLII	0.842105
RNAPOLII	0.842365
RNAPOLII	0.843243
RNAPOLII	0.844118
RNAPOLII	0.844358
RNAPOLII	0.845878
RNAPOLII	0.846154
RNAPOLII	0.846154
RNAPOLII	0.846154
RNAPOLII	0.846774
RNAPOLII	0.849558
RNAPOLII	0.849558
RNAPOLII	0.850515
RNAPOLII	0.851266
RNAPOLII	0.851852
RNAPOLII	0.852941
RNAPOLII	0.852941
RNAPOLII	0.852941
RNAPOLII	0.852941
RNAPOLII	0.854331
RNAPOLII	0.854749
RNAPOLII	0.856115
RNAPOLII	0.859838
RNAPOLII	0.860104
RNAPOLII	0.860349
RNAPOLII	0.860606
RNAPOLII	0.861111
RNAPOLII	0.862069
RNAPOLII	0.862661
RNAPOLII	0.863158
RNAPOLII	0.863208
RNAPOLII	0.866667
RNAPOLII	0.867647
RNAPOLII	0.867725
RNAPOLII	0.86802
RNAPOLII	0.868996
RNAPOLII	0.869388
RNAPOLII	0.870968
RNAPOLII	0.871886
RNAPOLII	0.872549
RNAPOLII	0.872727
RNAPOLII	0.872881
RNAPOLII	0.878788
RNAPOLII	0.880952
RNAPOLII	0.882353
RNAPOLII	0.886364
RNAPOLII	0.886364
RNAPOLII	0.887006
RNAPOLII	0.88764
RNAPOLII	0.887805
RNAPOLII	0.892308
RNAPOLII	0.895833
RNAPOLII	0.897727
RNAPOLII	0.905325
RNAPOLII	0.91358
RNAPOLII	0.915966
RNAPOLII	0.915966
RNAPOLII	0.916031
RNAPOLII	0.916667
RNAPOLII	0.920354
RNAPOLII	0.921569
RNAPOLII	0.921875
RNAPOLII	0.923077
RNAPOLII	0.925373
RNAPOLII	0.927536
RNAPOLII	0.932331
RNAPOLII	0.933333
RNAPOLII	0.933333
RNAPOLII	0.934307
RNAPOLII	0.934959
RNAPOLII	0.938462
RNAPOLII	0.944
RNAPOLII	0.946429
RNAPOLII	0.948454
RNAPOLII	0.949153
RNAPOLII	0.954545
RNAPOLII	0.955556
RNAPOLII	0.956204
RNAPOLII	0.963235
RNAPOLII	0.971014
P300	0.87457
P300	0.90622
P300	0.92725
P300	0.93255
P300	0.90621
P300	0.89141
P300	0.90905
P300	0.91431
P300	0.92621
P300	0.9333
P300	0.93602
P300	0.93649
P300	0.92705
P300	0.90811
P300	0.88958
P300	0.87325
P300	0.85945
P300	0.85426
P300	0.87138
P300	0.88068
P300	0.90087
P300	0.92944
P300	0.93412
P300	0.9421
P300	0.91764
P300	0.89828
P300	0.88866
P300	0.88045
P300	0.52165
P300	0.59696
P300	0.64364
P300	0.68698
P300	0.70554
P300	0.716
P300	0.73304
P300	0.74116
P300	0.75276
P300	0.7508
P300	0.75054
P300	0.73535
P300	0.71802
P300	0.70072
P300	0.68268
P300	0.65768
P300	0.64558
P300	0.60658
P300	0.5702
P300	0.52997
P300	0.71633
P300	0.81211
P300	0.8374
P300	0.84054
P300	0.83857
P300	0.84197
P300	0.87307
P300	0.89572
P300	0.8981
P300	0.90697
P300	0.9129
P300	0.91559
P300	0.91983
P300	0.91189
P300	0.91226
P300	0.90631
P300	0.90208
P300	0.9079
P300	0.90834
P300	0.91468
P300	0.92331
P300	0.93704
P300	0.94662
P300	0.95499
P300	0.95627
P300	0.95633
P300	0.95849
P300	0.95841
P300	0.9617
P300	0.97771
P300	0.98247
P300	0.98758
P300	0.9875
P300	0.98588
P300	0.98303
P300	0.96278
P300	0.96171
P300	0.93665
P300	0.87367
P300	0.86127
P300	0.82148
P300	0.72976
P300	0.6349
P300	0.59154
BRDUTP	0.930139
BRDUTP	0.784289
BRDUTP	0.808957
BRDUTP	0.852588
BRDUTP	0.938131
BRDUTP	0.904871
BRDUTP	0.808785
BRDUTP	0.852376
BRDUTP	0.919119
BRDUTP	0.999363
BRDUTP	0.906491
BRDUTP	0.805073
BRDUTP	0.781135
BRDUTP	0.890672
BRDUTP	0.83297
BRDUTP	0.782866
BRDUTP	0.732286
BRDUTP	0.866773
BRDUTP	0.959245
BRDUTP	0.988926
BRDUTP	0.988919
BRDUTP	0.877797
BRDUTP	0.79261
BRDUTP	0.726227
BRDUTP	0.857002
BRDUTP	0.948547
BRDUTP	0.855047
BRDUTP	0.73654
BRDUTP	0.480431
BRDUTP	0.610192
BRDUTP	0.733113
BRDUTP	0.98463
BRDUTP	0.936639
BRDUTP	0.92167
BRDUTP	0.894167
BRDUTP	0.94699
BRDUTP	0.993441
BRDUTP	0.994483
BRDUTP	0.991744
BRDUTP	0.99263
BRDUTP	0.982245
BRDUTP	0.994764
BRDUTP	0.940881
BRDUTP	0.887465
BRDUTP	0.80346
BRDUTP	0.785066
BRDUTP	0.78567
BRDUTP	0.857165
BRDUTP	0.932205
BRDUTP	0.99324
BRDUTP	0.981256
BRDUTP	0.964118
BRDUTP	0.943196
BRDUTP	0.9083
BRDUTP	0.936469
BRDUTP	0.954517
BRDUTP	0.996941
BRDUTP	0.918516
BRDUTP	0.858387
BRDUTP	0.783769
BRDUTP	0.784695
BRDUTP	0.843039
BRDUTP	0.9102
BRDUTP	0.988997
BRDUTP	0.980551
BRDUTP	0.991199
BRDUTP	0.999806
BRD4	0.817701
BRD4	0.741106
BRD4	0.612864
BRD4	0.703345
BRD4	0.767786
BRD4	0.799949
BRD4	0.714108
BRD4	0.653709
BRD4	0.652292
BRD4	0.720192
BRD4	0.744687
BRD4	0.792415
BRD4	0.770661
BRD4	0.777782
BRD4	0.756888
BRD4	0.756301
BRD4	0.767957
BRD4	0.768964
BRD4	0.74341
BRD4	0.723021
BRD4	0.657494
BRD4	0.702045
BRD4	0.712323
BRD4	0.739994
BRD4	0.738404
BRD4	0.847135
BRD4	0.784724
BRD4	0.830047
BRD4	0.812751
BRD4	0.823228
BRD4	0.747779
BRD4	0.669707
BRD4	0.666869
BRD4	0.665215
BRD4	0.769697
BRD4	0.910859
MAML1	0.706
MAMl1-	0.708
MAMl1-	0.724
MAMl1-	0.731
MAMl1-	0.746
MAMl1-	0.756
MAMl1-	0.774
MAMl1-	0.785
MAMl1-	0.788
MAMl1-	0.802
MAMl1-	0.804
MAMl1-	0.806
MAMl1-	0.81
MAMl1-	0.813
MAMl1-	0.814
MAMl1-	0.817
MAMl1-	0.822
MAMl1-	0.841
MAMl1-	0.854
MAMl1-	0.855
MAMl1-	0.859
MAMl1-	0.875
MAMl1-	0.898
MAMl1-	0.902
MAMl1-	0.906
MAMl1-	0.908
MAMl1-	0.909
MAMl1-	0.915
MAMl1-	0.92
MAMl1-	0.922
MAMl1-	0.927
MAMl1-	0.929
MAMl1-	0.94
MAMl1-	0.944
MAMl1-	0.949
MAMl1-	0.956
MAMl1-	0.961
MAMl1-	0.962
MAMl1-	0.963
MAMl1-	0.964
MAMl1-	0.973
MAMl1-	0.974
MAMl1-	0.976
MAMl1-	0.977
MAMl1-	0.989
MAMl1-	0.99
MAMl1-	0.994
MAMl1-	0.996
MAMl1-	0.998
MAMl1-	1
MAMl1-	1
MAMl1-	1
MAMl1-	1
MAMl1-	1
MAMl1-	1
MAMl1-	1
MAMl1-	1
MAMl1-	1
MAMl1-	1
MAMl1-	1
MAMl1-	1
MAMl1-	1
MAMl1-	1
MAMl1-	1
MAMl1-	1
MAMl1-	1
MAMl1-	1
MAMl1-	1
MAMl1-	1
MAMl1-	1
MAMl1-	1
MAMl1-	1
MAMl1-	1
MAMl1-	1
MAMl1-	1
MAMl1-	1
MAMl1-	0.669
MAMl1-	0.682
MAMl1-	0.692
MAMl1-	0.695
MAMl1-	0.711
MAMl1-	0.712
MAMl1-	0.716
MAMl1-	0.717
MAMl1-	0.718
MAMl1-	0.728
MAMl1-	0.742
MAMl1-	0.75
MAMl1-	0.757
MAMl1-	0.763
MAMl1-	0.772
MAMl1-	0.775
MAMl1-	0.776
MAMl1-	0.778
MAMl1-	0.778
MAMl1-	0.778
MAMl1-	0.778
MAMl1-	0.786
MAMl1-	0.791
MAMl1-	0.795
MAMl1-	0.799
MAMl1-	0.809
MAMl1-	0.809
MAMl1-	0.812
MAMl1-	0.812
MAMl1-	0.827
MAMl1-	0.833
MAMl1-	0.842
MAMl1-	0.842
MAMl1-	0.856
MAMl1-	0.857
MAMl1-	0.86
MAMl1-	0.863
MAMl1-	0.864
MAMl1-	0.869
MAMl1-	0.885
MAMl1-	0.896
MAMl1-	0.898
MAMl1-	0.903
MAMl1-	0.913
MAMl1-	0.925
MAMl1-	0.926
MAMl1-	0.927
MAMl1-	0.942
MAMl1-	0.946
MAMl1-	0.953
MAMl1-	0.953
MAMl1-	0.958
MAMl1-	0.965
MAMl1-	0.968
MAMl1-	0.968
MAMl1-	0.971
MAMl1-	1
MAMl1-	0.801
MAMl1-	0.752
MAMl1-	0.736
MAMl1-	0.737
MAMl1-	0.748
MAMl1-	0.738
MAMl1-	0.832
MAMl1-	0.82
MAMl1-	0.767
MAMl1-	0.833
MAMl1-	0.812
MAMl1-	0.855
MAMl1-	0.866
MAMl1-	0.868
MAMl1-	0.858
MAMl1-	0.788
MAMl1-	0.808
MAMl1-	0.806
MAMl1-	0.851
MAMl1-	0.825
MAMl1-	0.899
MAMl1-	0.839
MAMl1-	0.889
MAMl1-	0.862
MAMl1-	0.862
MAMl1-	0.837
MAMl1-	0.883
MAMl1-	0.942
MAMl1-	0.902
MAMl1-	0.936
MAMl1-	0.917
MAMl1-	0.92
MAMl1-	0.963
MAMl1-	0.774
MAMl1-	0.919
MAMl1-	0.965
MAMl1-	0.896
MAMl1-	0.958
MAMl1-	0.913
MAMl1-	0.843
MAMl1-	0.925
MAMl1-	0.876
MAMl1-	0.987
MAMl1-	0.992
MAMl1-	0.896
MAMl1-	0.973
MAMl1-	0.943
MAMl1-	0.968
MAMl1-	0.955
MAMl1-	0.978
MAMl1-	0.978
MAMl1-	0.931
MAMl1-	0.93

## Sheet: 4 D
Component	Proportion of Component Found Within Notch1 Nuclear Condensates	Standard Deviation	n(number of cells)
RNAPOLII	0.163	0.121	1705
RBPJ	0.291	0.122	133
P300	0.149	0.0932	113
BRD4	0.154	0.062	170
MED1	0.0547	0.0152	144
BRDUTP	0.113	0.0759	164
MAML1	0.337	0.131	321
Component	Percentage Of Notch1 Nuclear Condensates containing Co-Staining Component	Standard Deviation	n(number of cells)
RNAPOLII	0.987676	0.0358187	1705
RBPJ	0.946543	0.085893	133
P300	0.864583	0.199206	113
BRD4	0.690541	0.273327	170
MED1	0.940196	0.0634155	144
BRDUTP	0.794792	0.185753	164
MAML1	0.957321	0.0363596	321

## Sheet: 4J
	Distance From Inner Edge of Notch1 Condensate(nm)
Co-Staining Component	Mean	Median	Standard deviation	25th percentile	75th percentile	N
BRD4	276	276	117	199	354	1710
BRDUTP	362	362	97	311	419	5494
MAML1	114	84.6	76.7	54.4	173	2384
MED1	317	319	121	239	407	3307
RBPJ	187	131	135	86.4	261	28413
RNAPOLII	319	295	173	180	416	30412
p300	228	207	102	167	297	3267
