# Supplementary material for: Notch1 Phase Separation Coupled Percolation facilitates target gene expression and enhancer looping
Source: Sci Rep. 2024 Sep 19;14:21912. doi: 10.1038/s41598-024-71634-6 (PMC11413390; doi:10.1038/s41598-024-71634-6)
Supplement: Supplementary file 30 — Supplementary Information 22. [file 41598_2024_71634_MOESM30_ESM.xlsx]

## Sheet:  5 D
	Distance From Nearest N1ICD::GFP condensate(μm)
Promoter	Mean	Median	Standard deviation	25th percentile	75th percentile	N
Hes1	0.693	0.539	0.525	0.247	1.02	7733
Ef1alpha	4.11	3.68	1.39	3.15	4.5	11969

## Sheet: 5 E
Relative N1ICD Fluorescence	Relative MS2 Fluorescence
1	0.706618
0.89989	1
0.899147	0.718613
0.885291	0.805022
0.87897	0.594287
0.858944	0.730304
0.853729	0.869167
0.853538	0.812646
0.852102	0.696249
0.84129	0.723391
0.82665	0.53868
0.821616	0.709363
0.80158	0.549659
0.786779	0.647352
0.74729	0.725628
0.736046	0.467012
0.726239	0.516723
0.715789	0.445766
0.696757	0.447901
0.693482	0.531666
0.687975	0.48714
0.682479	0.630172
0.680469	0.482363
0.660815	0.425028
0.650074	0.414049
0.64919	0.626309
0.646848	0.505439
0.645281	0.445258
0.64294	0.427874
0.631716	0.412422
0.609268	0.48653
0.60118	0.485819
0.594759	0.497509
0.594146	0.616143
0.593573	0.490292
0.592086	0.484091
0.591815	0.369117
0.586389	0.859205
0.584048	0.502491
0.563981	0.748094
0.563881	0.371963
0.557902	0.500559
0.554747	0.373285
0.554747	0.373285
0.548337	0.561553
0.547201	0.504117
0.534339	0.360171
0.532762	0.338619
0.530742	0.423401
0.526442	0.35397
0.524824	0.485921
0.524171	0.450442
0.523759	0.349395
0.520885	0.408763
0.518805	0.414659
0.513871	0.774016
0.512545	0.419234
0.510314	0.550778
0.505642	0.324388
0.499322	0.335773
0.499272	0.324489
0.494609	0.313409
0.493172	0.618685
0.489937	0.385687
0.48849	0.324388
0.483476	0.422182
0.481687	0.399614
0.481386	0.848836
0.475799	0.329877
0.472935	0.762733
0.471026	0.486937
0.464344	0.33008
0.460114	0.385382
0.455241	0.307411
0.452417	0.407238
0.451	0.36627
0.449704	0.36627
0.448488	0.341364
0.448207	0.288706
0.445162	0.455423
0.443997	0.366778
0.443042	0.496188
0.440751	0.310867
0.43847	0.517129
0.436692	0.384365
0.433064	0.405611
0.432522	0.351733
0.426282	0.591542
0.423428	0.304259
0.419519	0.288401
0.417651	0.289824
0.416575	0.254956
0.4134	0.463963
0.410064	0.441395
0.403302	0.339128
0.396148	0.309139
0.395123	0.278439
0.392018	0.476975
0.387396	0.324286
0.384994	0.678662
0.383919	0.431229
0.383527	0.424825
0.381196	0.459185
0.380523	0.259937
0.378483	0.257396
0.36949	0.262377
0.368535	0.259124
0.368103	0.24723
0.36752	0.246518
0.367149	0.360272
0.366566	0.3006
0.363099	0.302735
0.358919	0.416285
0.358095	0.609535
0.354709	0.29877
0.353101	0.625699
0.352629	0.303853
0.351102	0.292264
0.346982	0.426959
0.343958	0.325099
0.340823	0.28403
0.33829	0.497509
0.336854	0.214496
0.334753	0.255972
0.334502	0.296838
0.333327	0.355291
0.331779	0.213276
0.331618	0.711091
0.328875	0.620921
0.328544	0.327031
0.322354	0.254752
0.320445	0.411508
0.317631	0.506659
0.317561	0.234116
0.316878	0.250483
0.316024	0.208803
0.313411	0.307004
0.311392	0.768527
0.307985	0.284335
0.307975	0.233811
0.307041	0.231066
0.305604	0.282708
0.305202	0.602114
0.304368	0.307207
0.302027	0.28464
0.300791	0.301006
0.298962	0.236353
0.297555	0.317475
0.295646	0.246823
0.291727	0.512351
0.290311	0.306394
0.289085	0.315747
0.286613	0.265731
0.285065	0.259835
0.283608	0.671343
0.283046	0.667378
0.281689	0.536444
0.281569	0.403883
0.280885	0.200976
0.277238	0.256887
0.276535	0.256684
0.275861	0.307919
0.275711	0.392396
0.275349	0.239707
0.275208	0.266951
0.274595	0.232896
0.273349	0.240012
0.271159	0.205042
0.270375	0.308732
0.268074	0.241435
0.267592	0.22456
0.266979	0.347464
0.265391	0.200163
0.264839	0.244078
0.261704	0.483582
0.26104	0.256176
0.260437	0.185219
0.260357	0.245502
0.259885	0.178306
0.259262	0.254346
0.258458	0.231473
0.258408	0.530548
0.257222	0.308529
0.256901	0.261259
0.256358	0.366982
0.254961	0.242249
0.251063	0.221816
0.250801	0.181966
0.249385	0.163668
0.249264	0.183796
0.249264	0.183796
0.24639	0.265325
0.244742	0.24601
0.243938	0.178306
0.243878	0.344821
0.242924	0.191725
0.242612	0.233506
0.242572	0.182881
0.242572	0.182881
0.241909	0.430517
0.241889	0.329979
0.241889	0.649385
0.240592	0.221409
0.24009	0.169869
0.239939	0.2822
0.238904	0.479923
0.237508	0.179933
0.236834	0.187659
0.236674	0.230151
0.236181	0.360679
0.235136	0.237369
0.235086	0.213276
0.235006	0.280472
0.231368	0.461624
0.230635	0.348175
0.228786	0.302328
0.228505	0.423401
0.227409	0.238894
0.222737	0.3313
0.222616	0.232693
0.221903	0.196706
0.220767	0.195181
0.218888	0.176578
0.218738	0.247636
0.218557	0.538071
0.218446	0.19813
0.216889	0.158483
0.216236	0.316357
0.215713	0.259429
0.213623	0.371556
0.210538	0.230253
0.210448	0.26319
0.209604	0.24784
0.209423	0.136119
0.208197	0.323879
0.208147	0.2331
0.208107	0.376233
0.20661	0.262682
0.206017	0.356206
0.205625	0.340551
0.20456	0.229338
0.204078	0.173224
0.203816	0.224154
0.202621	0.342686
0.202611	0.165701
0.198441	0.494968
0.197365	0.240724
0.19631	0.326421
0.195547	0.24357
0.194391	0.245502
0.192874	0.297143
0.192201	0.154824
0.192	0.194673
0.191055	0.234014
0.190693	0.184304
0.18997	0.287994
0.189689	0.155027
0.188372	0.366982
0.186734	0.170072
0.186704	0.145979
0.184936	0.202196
0.183228	0.195181
0.182705	0.241334
0.181218	0.455728
0.179721	0.190505
0.177761	0.182068
0.176033	0.138457
0.174687	0.402867
0.174225	0.28037
0.173692	0.281387
0.172587	0.146589
0.171451	0.173833
0.169411	0.286266
0.169351	0.243875
0.167965	0.173122
0.167764	0.374504
0.164809	0.135001
0.163965	0.228322
0.163503	0.14293
0.16286	0.111619
0.162709	0.110908
0.162579	0.153705
0.162187	0.143031
0.162187	0.191725
0.160961	0.201789
0.160207	0.134391
0.158781	0.176273
0.158278	0.190302
0.158017	0.267053
0.155545	0.256277
0.155314	0.379791
0.154711	0.168446
0.154349	0.171292
0.153204	0.157873
0.152802	0.131849
0.152149	0.17912
0.152089	0.164278
0.151938	0.370438
0.151666	0.15279
0.148562	0.167226
0.146863	0.374098
0.146462	0.154417
0.146019	0.136322
0.146019	0.136322
0.145849	0.199959
0.144884	0.243672
0.1441	0.242147
0.14406	0.121073
0.143608	0.112433
0.142925	0.11965
0.142754	0.143641
0.142754	0.195283
0.140252	0.167734
0.139257	0.131341
0.138534	0.294399
0.138363	0.190505
0.136393	0.122802
0.136283	0.309139
0.134946	0.169767
0.133821	0.317068
0.132776	0.150961
0.132324	0.260547
0.132213	0.27854
0.131992	0.166921
0.1315	0.148419
0.131259	0.225577
0.131148	0.135001
0.130797	0.212361
0.130093	0.110298
0.129902	0.227203
0.12944	0.155739
0.128596	0.293382
0.128365	0.227305
0.128023	0.102267
0.12729	0.304971
0.126988	0.171292
0.126416	0.131544
0.126064	0.274779
0.124808	0.134899
0.123914	0.130324
0.123481	0.216834
0.122557	0.267663
0.122225	0.123412
0.121884	0.274881
0.121623	0.270103
0.12115	0.148623
0.1211	0.268273
0.120859	0.13866
0.120377	0.300193
0.119754	0.277422
0.119422	0.223849
0.118528	0.123107
0.117814	0.110806
0.117674	0.261563
0.116187	0.133374
0.115111	0.237776
0.11484	0.29694
0.114418	0.159398
0.113926	0.198638
0.113413	0.10247
0.113162	0.137644
0.113102	0.13622
0.113041	0.149436
0.113001	0.13744
0.112941	0.217038
0.112881	0.255667
0.11065	0.341771
0.109846	0.213073
0.109836	0.246722
0.108681	0.134391
0.108671	0.293484
0.108449	0.149639
0.107666	0.0799024
0.106591	0.260242
0.106339	0.219986
0.105867	0.154519
0.105777	0.288198
0.105284	0.158178
0.104681	0.0996239
0.103657	0.201992
0.103435	0.0894582
0.102983	0.0994206
0.102682	0.237369
0.102009	0.0758361
0.101426	0.264308
0.100923	0.12514
0.10018	0.261767
0.10014	0.100335
0.099376	0.116906
0.0986324	0.0883399
0.0973965	0.0753278
0.0971152	0.271424
0.0969343	0.228525
0.0969343	0.25028
0.096874	0.114771
0.0968238	0.129714
0.0946735	0.0866118
0.0943318	0.129104
0.0941208	0.22395
0.0931663	0.105215
0.0924127	0.223849
0.0891671	0.227712
0.0886145	0.0842737
0.0885542	0.10735
0.0876197	0.0772593
0.0874589	0.111009
0.087258	0.152384
0.0866852	0.0914913
0.0861728	0.0781742
0.0861125	0.115279
0.086012	0.0865101
0.0858814	0.0750229
0.0854192	0.215615
0.0853589	0.0756328
0.0849569	0.169462
0.0848866	0.219681
0.0847258	0.0843753
0.0847258	0.0843753
0.0840828	0.095151
0.083922	0.0775643
0.0834598	0.182271
0.0830578	0.0778693
0.0827062	0.159602
0.0823444	0.0648572
0.0821736	0.0681102
0.0821435	0.109383
0.082043	0.164684
0.0820229	0.182983
0.0815305	0.107146
0.0808071	0.102775
0.0800434	0.100234
0.0800133	0.172004
0.079953	0.0655688
0.0797922	0.144861
0.0797721	0.165599
0.0795812	0.170377
0.079541	0.227203
0.0794807	0.0941344
0.0794807	0.102064
0.0780941	0.0953543
0.0780036	0.094541
0.0767878	0.0973874
0.0752103	0.0822405
0.0752002	0.151164
0.07516	0.185422
0.0746677	0.185931
0.0744265	0.164888
0.0741954	0.173427
0.0740447	0.0831554
0.0725977	0.144048
0.0725576	0.19325
0.0724068	0.177493
0.0714422	0.100844
0.0713819	0.0572329
0.0711307	0.106943
0.0710604	0.170072
0.0710001	0.0845786
0.0706384	0.0952526
0.070136	0.0929145
0.0695431	0.199553
0.0690608	0.101657
0.0689101	0.167531
0.0685483	0.0564196
0.0685483	0.0564196
0.0682469	0.0969808
0.0682067	0.190607
0.0680258	0.185829
0.0677847	0.175867
0.0677144	0.0931178
0.0677043	0.151367
0.067433	0.0539799
0.067433	0.0539799
0.0665387	0.0813256
0.0661267	0.0764461
0.0658253	0.149944
0.0653028	0.140287
0.0649712	0.175155
0.0648908	0.0687201
0.0648707	0.173732
0.0637152	0.163058
0.0636449	0.0782759
0.0633434	0.14537
0.0632932	0.127478
0.0627405	0.110704
0.0625597	0.0547931
0.0623487	0.147606
0.0622884	0.0551998
0.0622884	0.0551998
0.0616051	0.126055
0.0598266	0.0750229
0.0593041	0.0728881
0.0591935	0.0902714
0.0588619	0.13866
0.0587615	0.0565213
0.0581586	0.076751
0.0581485	0.153197
0.0575959	0.0657721
0.0573949	0.127885
0.0573949	0.129308
0.0570935	0.129003
0.0568925	0.0777676
0.0557571	0.139982
0.0557269	0.147809
0.0555561	0.0843753
0.0554657	0.119752
0.0553351	0.146284
0.0544709	0.0747179
0.0535666	0.0728881
0.0535163	0.0489987
0.053446	0.102369
0.0530642	0.100335
0.0529336	0.0544882
0.0525618	0.0507268
0.0523206	0.144963
0.0517881	0.0612992
0.0512957	0.0539799
0.0512254	0.066992
0.0512153	0.0326319
0.0503411	0.134797
0.0502909	0.0602826
0.0502708	0.136119
0.0501703	0.100945
0.05011	0.0604859
0.0500196	0.143031
0.0498689	0.0691268
0.0495373	0.0676019
0.049276	0.0692284
0.0491253	0.063434
0.0491253	0.063434
0.0489846	0.042391
0.048854	0.0968791
0.0487234	0.0638406
0.0485626	0.0671953
0.0484722	0.11965
0.0481406	0.0636373
0.0475578	0.0580462
0.0474071	0.137339
0.0472865	0.133069
0.0469951	0.0633323
0.0469851	0.053065
0.0469851	0.053065
0.0469047	0.0655688
0.0468243	0.0640439
0.0457391	0.0491003
0.0453673	0.106943
0.0451161	0.113246
0.0448348	0.091593
0.044252	0.0860018
0.0439103	0.126461
0.0436893	0.0583511
0.0435486	0.114669
0.0432271	0.0868151
0.043207	0.0889499
0.0429357	0.0466606
0.0428452	0.0962692
0.041971	0.106842
0.0416194	0.0532683
0.0416093	0.107451
0.0414586	0.0630273
0.0409461	0.0529633
0.0408657	0.111619
0.0405241	0.109993
0.0402528	0.0975907
0.0402428	0.0965742
0.0397303	0.0497103
0.0397002	0.109586
0.0396298	0.0852902
0.0395494	0.0609942
0.039449	0.0651621
0.0394088	0.0625191
0.0384341	0.0565213
0.0381829	0.0460506
0.0381628	0.103995
0.0381427	0.101759
0.0380925	0.0475755
0.0378513	0.0443225
0.0378513	0.0454407
0.0377609	0.077056
0.0376202	0.0547931
0.0375398	0.0460506
0.0374795	0.045644
0.0367762	0.0446274
0.0365149	0.10491
0.036334	0.0555047
0.0356307	0.034665
0.0354297	0.116804
0.0352589	0.0849853
0.0351182	0.0662804
0.0347464	0.091288
0.0342139	0.0441191
0.0339727	0.074108
0.0336713	0.0712616
0.0332493	0.0448307
0.0329076	0.0422893
0.0326765	0.0746162
0.0325358	0.0425943
0.0323349	0.0857985
0.0321842	0.0421877
0.032154	0.0752262
0.0321138	0.0440175
0.0318124	0.0796991
0.0317722	0.0273457
0.031732	0.0475755
0.0316717	0.0428993
0.0316717	0.0820372
0.03131	0.0332418
0.0310186	0.045339
0.0304659	0.0744129
0.0304056	0.0336485
0.029853	0.038223
0.0285568	0.0749212
0.0280946	0.0344617
0.0278333	0.0394429
0.0274515	0.0633323
0.0274515	0.0641456
0.0271099	0.0678052
0.0270898	0.0637389
0.0264969	0.0577412
0.0264366	0.0715665
0.025894	0.0684152
0.0257835	0.0645522
0.0257232	0.0777676
0.0256629	0.0630273
0.0255825	0.0641456
0.025472	0.0648572
0.0252911	0.0740063
0.025271	0.0725831
0.02505	0.038528
0.0250299	0.0333435
0.0250098	0.0230761
0.0244471	0.0639423
0.024216	0.0321236
0.0241758	0.0218563
0.0238945	0.0269391
0.0235327	0.0230761
0.023392	0.0541832
0.0230404	0.021348
0.0229198	0.0328352
0.0229097	0.0386297
0.0224676	0.0534716
0.0218446	0.053065
0.0217542	0.0221612
0.0217442	0.0704483
0.0216939	0.0536749
0.0215934	0.0219579
0.0215633	0.0457457
0.0214126	0.0531666
0.021292	0.0215513
0.0212116	0.0534716
0.0209805	0.0229745
0.020669	0.0231778
0.0205987	0.0528616
0.0205886	0.053065
0.0201867	0.0215513
0.0199455	0.0427976
0.0183378	0.0434075
0.0177852	0.0272441
0.0175541	0.0466606
0.0173531	0.0494053
0.016911	0.0504219
0.016901	0.0457457
0.0168809	0.0430009
0.0168608	0.0229745
0.0166397	0.0427976
0.0165191	0.0421877
0.016489	0.0537766
0.0163282	0.0324286
0.0159564	0.0250076
0.0159263	0.0225679
0.0157957	0.0258209
0.0155847	0.0229745
0.0155847	0.0367998
0.0154842	0.0228728
0.0154641	0.0228728
0.0153937	0.0209413
0.0153937	0.0209413
0.0153937	0.0365965
0.0151727	0.0223645
0.0138664	0.0319203
0.0132937	0.0402562
0.0132836	0.0322253
0.0128817	0.0325302
0.0128315	0.0366982
0.0123592	0.0324286
0.0123592	0.0342584
0.0123592	0.0348684
0.0116458	0.010979
0.0112439	0.010979
0.0112439	0.010979
0.0107113	0.0224662
0.0105907	0.0229745
0.0105606	0.0114872
0.0104099	0.0243977
0.0103898	0.0255159
0.0103295	0.0222629
0.0102893	0.0105723
0.0102893	0.0239911
0.0102089	0.0227712
0.0102089	0.0230761
0.0100883	0.0114872
0.0100582	0.0119955
0.00965625	0.0125038
0.00934476	0.0121988
0.00932467	0.0116906
0.00920409	0.0113856
0.00919404	0.0121988
0.00919404	0.0121988
0.0091639	0.0133171
0.00883231	0.0115889
0.00880216	0.0216529
0.00866149	0.0110806
0.00853086	0.0108773
0.00841029	0.0111823
0.00840024	0.0113856
0.00836004	0.0114872
0.00829976	0.0119955
0.00824952	0.0248043
0.00823947	0.0208397
0.00821937	0.010369
0.00821937	0.010369
0.00818923	0.0112839
0.00815908	0.0105723
0.00815908	0.0105723
0.00815908	0.0211447
0.00804855	0.0111823
0.00799831	0.0110806
0.00794807	0.0126055
0.00793802	0.0112839
0.00793802	0.0133171
0.00789783	0.0117922
0.00785764	0.0115889
0.00784759	0.0113856
0.0077672	0.0105723
0.00775716	0.0105723
0.00770692	0.0111823
0.00770692	0.0113856
0.00768682	0.010979
0.00767677	0.010979
0.00766672	0.010674
0.00766672	0.010674
0.00766672	0.0113856
0.00763658	0.0104707
0.00762653	0.0114872
0.00759639	0.0113856
0.00759639	0.014232
0.00755619	0.0107756
0.00754615	0.0116906
0.00747581	0.010674
0.00747581	0.010674
0.00742557	0.0129104
0.00729494	0.0107756
0.0072648	0.0105723
0.0072648	0.0108773
0.00720451	0.0138254
0.00719446	0.0131138
0.00708393	0.0105723
0.00704374	0.010674
0.00636047	0.0115889
0.00524512	0.0146386
0.00519488	0.0111823
0.00515469	0.0121988
0.00510445	0.0117922
0.00508435	0.013622
0.00506426	0.0121988
0.00505421	0.0111823
0.00504416	0.0116906
0.00476281	0.010674
0.00463219	0.0105723
0.0045719	0.0104707
0.00452166	0.0117922
0.00449151	0.0134187
0.00429055	0.0107756
0.00426041	0.0104707
0.00424031	0.010674
0.00423026	0.0112839
0.00421017	0.0114872
0.00421017	0.0119955
0.00419007	0.010674
0.00418002	0.0104707
0.00415993	0.0117922
0.00414988	0.0102674
0.00413983	0.010674
0.00412978	0.0105723
0.00412978	0.0107756
0.00410969	0.0105723
0.00410969	0.0107756
0.00409964	0.0104707
0.00408959	0.0104707
0.00408959	0.0113856
0.00407954	0.0104707
0.00407954	0.010674
0.00407954	0.010979
0.00406949	0.0104707
0.00406949	0.0104707
0.00406949	0.0110806
0.00405944	0.0110806
0.00405944	0.0112839
0.0040494	0.0105723
0.0040494	0.0105723
0.0040494	0.0105723
0.0040494	0.0115889
0.00403935	0.0102674
0.00403935	0.0104707
0.00403935	0.0104707
0.00403935	0.010674
0.00403935	0.010674
0.00403935	0.0107756
0.00403935	0.0108773
0.00403935	0.0112839
0.0040293	0.0117922

## Sheet: 5 I
OptoNotch Z Score	Hes1-Live-RNA Z score	Time(Minutes)	Foci Identity
-0.164926	-0.406679	0	A0
-0.489748	-0.944826	1	A0
-0.297437	-0.626506	2	A0
1.36405	-0.438083	3	A0
-2.11182	-1.2189	4	A0
0.595486	-0.832058	5	A0
1.26416	0.883732	6	A0
-0.252587	1.3762	7	A0
0.435793	0.91799	8	A0
-0.342967	1.28913	9	A0
-1.03821	-0.855588	0	A100
-1.04124	-1.08974	1	A100
-1.27452	-1.52994	2	A100
0.0837078	-0.605827	3	A100
0.884644	1.20806	4	A100
1.45963	0.884935	5	A100
0.152201	1.33763	6	A100
1.05777	0.572733	7	A100
0.603343	-0.0313762	8	A100
-0.887323	0.109114	9	A100
-1.24626	-1.78205	0	A101
-1.08268	-0.881722	1	A101
-0.775999	-0.265209	2	A101
0.0541074	0.0484791	3	A101
-0.379725	-1.00122	4	A101
0.11972	1.03164	5	A101
-0.218296	0.0946497	6	A101
0.677536	0.424634	7	A101
0.740772	1.19595	8	A101
2.11082	1.13485	9	A101
-0.179129	0.156487	0	A109
-0.959975	-0.977922	1	A109
-0.626193	-0.607337	2	A109
1.39242	0.381427	3	A109
-0.648193	-0.0959635	4	A109
-0.381926	-0.400199	5	A109
0.552661	-0.364597	6	A109
-1.04393	-0.861406	7	A109
-0.0428352	0.239019	8	A109
1.93709	2.53049	9	A109
-0.124126	-0.243994	1	A114
-1.65695	-0.844555	2	A114
-0.590487	-0.600424	3	A114
-0.301898	-0.627279	4	A114
-0.647972	-0.618734	5	A114
-0.149048	-0.505214	6	A114
1.36866	0.0245486	7	A114
0.68	1.68341	8	A114
1.42182	1.73224	9	A114
-0.538881	0.67352	1	A116
0.327807	0.873517	2	A116
-1.06878	-1.1671	3	A116
-0.0852258	-0.285813	4	A116
-0.754203	-0.445159	5	A116
-0.510265	-0.884176	6	A116
-0.409408	-0.887428	7	A116
0.872113	0.249137	8	A116
2.16684	1.8735	9	A116
-0.0351458	-1.61004	1	A119
0.285673	0.414814	2	A119
-0.726047	1.16622	3	A119
-0.667471	0.636282	4	A119
-1.45179	-0.874448	5	A119
-0.779216	-1.20665	6	A119
0.684893	1.03176	7	A119
1.0754	0.011425	8	A119
1.6137	0.430633	9	A119
-1.16796	-1.28802	0	A27
0.498774	-0.136368	1	A27
-0.0384979	-1.22541	2	A27
-1.42612	-0.931333	3	A27
0.801661	-0.0524127	4	A27
-0.189659	0.0965247	5	A27
-0.651067	0.130676	6	A27
0.973769	1.55175	7	A27
1.7358	1.55839	8	A27
-0.536705	0.296215	9	A27
0.515102	-0.471539	1	A56
0.679709	0.305324	2	A56
-0.729169	-0.696734	3	A56
-1.30545	-0.856396	4	A56
-0.774475	-0.565668	5	A56
-0.705183	-0.46439	6	A56
0.806377	0.616307	7	A56
1.51309	2.1331	8	A56
-1.59578	-0.991659	3	A66
-0.88107	-0.813266	4	A66
-0.103174	-0.341047	5	A66
0.0738619	0.120678	6	A66
1.44542	-0.448608	7	A66
0.462341	0.543052	8	A66
0.598402	1.93085	9	A66
-1.53981	-0.943908	3	A79
-0.862606	-0.723751	4	A79
-0.379727	-0.557971	5	A79
-0.0415014	-0.221104	6	A79
0.724361	-0.374949	7	A79
0.976186	1.18339	8	A79
1.1231	1.63829	9	A79
-0.0233817	-0.518734	0	A85
0.520219	-0.87793	1	A85
0.713873	-1.04898	2	A85
-1.06419	-1.24334	3	A85
-1.07291	-0.167314	4	A85
-1.17285	-0.49852	5	A85
-0.876767	0.829415	6	A85
0.493755	0.832525	7	A85
1.72417	1.47006	8	A85
0.758084	1.22282	9	A85
0.821882	1.56836	11	A16
0.763062	0.720071	8	A16
1.42951	0.852048	13	A16
-1.17106	-1.25576	3	A16
0.891162	0.851092	9	A16
-1.15695	-0.91912	5	A16
0.773622	0.216072	7	A16
0.428406	0.830052	10	A16
-0.812322	-0.936335	4	A16
-0.844297	0.215116	6	A16
1.08371	0.105135	1	A16
-0.749851	-0.680988	14	A16
-1.00003	-1.27488	2	A16
0.820105	1.14852	12	A16
-1.27695	-1.43938	0	A16
-1.51162	-1.70948	0	A11
-0.599525	-1.04465	3	A11
0.662155	0.547591	4	A11
0.29099	0.125401	6	A11
-0.844595	0.772436	1	A11
0.762623	0.98434	2	A11
1.23997	0.324365	5	A11
-1.44612	-1.40884	16	A53
0.357157	1.16629	11	A53
-0.539639	-0.684869	1	A53
0.934695	0.372065	6	A53
0.706553	1.21135	9	A53
0.206468	0.904351	13	A53
0.614578	1.16286	8	A53
1.02409	0.517546	12	A53
-0.421665	-0.908245	0	A53
-0.300176	-0.257971	15	A53
-1.7464	-1.39395	18	A53
0.981151	0.381229	3	A53
0.941957	0.533584	5	A53
0.982401	0.674101	7	A53
-1.7685	-1.36378	17	A53
-1.72587	-1.31261	19	A53
0.632302	0.0704114	4	A53
0.795874	0.490054	14	A53
-0.532456	-1.41533	2	A53
0.303596	1.26175	10	A53
-0.16622	-0.517421	4	A55
-0.831026	-0.223483	0	A55
0.775803	1.15645	6	A55
-1.32272	-1.11615	1	A55
-0.205017	-0.923804	2	A55
1.69875	0.13161	3	A55
0.0504312	1.4928	5	A55
0.983215	-1.27341	7	A125
-1.70816	-0.838306	6	A125
-0.724025	-0.361034	14	A125
-0.55777	-0.424287	11	A125
0.843734	1.59405	18	A125
0.58442	1.19154	17	A125
1.78124	2.08474	19	A125
1.28722	-0.610212	8	A125
-0.92353	-0.579544	13	A125
0.439109	0.618427	16	A125
-0.838459	-0.679215	10	A125
-0.683864	-0.587211	12	A125
-0.0628929	-0.343783	9	A125
-0.420232	0.208242	15	A125
-0.28123	-1.65548	7	A126
-0.325106	-1.27187	8	A126
1.18696	-1.17361	6	A126
-0.594364	0.607637	14	A126
-1.02278	0.462999	13	A126
-1.91602	0.32858	11	A126
-0.00245171	-0.486582	10	A126
-0.423206	0.357665	12	A126
-0.105933	-0.974735	9	A126
-0.0316334	0.349018	15	A126
0.752133	1.40236	17	A126
1.99825	0.85368	18	A126
0.765378	1.20034	16	A126
-0.74706	-1.4356	5	A153
1.32141	1.08456	13	A153
-0.82458	-1.1972	6	A153
-0.662792	-0.199097	14	A153
0.894544	0.749235	18	A153
-0.825398	-1.01121	7	A153
0.859569	-0.0209576	12	A153
0.435566	0.945712	16	A153
1.47849	1.1972	17	A153
0.375023	1.22602	19	A153
-0.840329	-0.725657	9	A153
-0.864259	-0.801629	8	A153
1.48647	1.35701	15	A153
-1.05121	-0.282928	11	A153
-1.03546	-0.885459	10	A153
0.0234082	0.191817	14	A214
-0.478231	-0.998153	9	A214
-0.336261	-0.628651	8	A214
-0.658577	-0.305701	12	A214
0.90923	1.50107	17	A214
0.948188	1.82693	19	A214
-1.20559	-1.20472	6	A214
2.70145	0.910453	18	A214
-0.744955	-0.823585	7	A214
-0.159709	-0.305701	13	A214
0.417658	0.747523	16	A214
-0.822434	-0.791581	5	A214
-0.560817	-0.966149	10	A214
-0.0333509	0.846445	15	A214
-0.693752	-0.841512	12	A246
0.0551104	0.471226	16	A246
-0.655242	-0.293366	11	A246
-0.705466	-1.44307	9	A246
0.202572	0.814169	17	A246
-0.793558	0.0495759	10	A246
-0.645775	-0.692529	13	A246
0.915973	-0.507003	15	A246
2.52361	1.61812	19	A246
-0.470874	-0.715017	14	A246
0.267398	1.53941	18	A246
0.434745	0.745489	19	A259
-0.0350237	0.48578	17	A259
1.44767	0.906261	18	A259
-0.985279	-0.842447	16	A259
-0.862114	-1.29508	15	A259

## Sheet:  5J
OptoNotch Z Score	Hes1-Live-RNA Z score	Time(Minutes)	Foci Identity
-1.55658	-1.35129	5	BA2
-0.173666	0.522349	2	BA2
-1.55414	-0.53749	7	BA2
-0.0859395	-0.379776	9	BA2
-0.0701	-0.177902	3	BA2
-0.300788	-1.27244	6	BA2
0.539112	1.30461	0	BA2
0.835189	-0.373467	8	BA2
1.52949	0.680063	4	BA2
0.837422	1.58534	1	BA2
0.479897	-0.411928	4	BA3
0.20901	1.61636	7	BA3
1.91526	-0.738341	2	BA3
-0.998179	-1.25552	1	BA3
0.696831	0.0254473	3	BA3
-0.439545	0.320884	9	BA3
-1.81196	-1.49455	0	BA3
0.0494003	0.509704	5	BA3
0.16405	1.20368	6	BA3
-0.264761	0.224254	8	BA3
0.450894	-1.30294	1	BA4
-0.0485482	0.233858	4	BA4
-0.855845	1.16264	3	BA4
1.76795	-1.13025	2	BA4
-0.467042	0.719677	0	BA4
-0.847407	0.31702	5	BA4
-0.636312	-0.560349	4	BA6
-0.965839	-0.166428	0	BA6
2.07508	0.713171	9	BA6
-0.0493037	2.47553	3	BA6
1.41164	0.119917	8	BA6
-0.0161005	-0.99382	5	BA6
-0.874374	-0.557185	6	BA6
-0.746572	0.130991	7	BA6
-0.000751772	-0.489158	2	BA6
-0.197465	-0.672672	1	BA6
0.372393	0.925411	9	BA7
-0.756339	-0.269813	5	BA7
-1.32648	-0.769466	6	BA7
-0.441028	-0.310574	2	BA7
1.3258	-0.782615	1	BA7
-0.54364	2.4796	3	BA7
-0.456657	-0.29874	7	BA7
-0.746145	-0.486768	4	BA7
0.962922	0.053647	8	BA7
1.60917	-0.540678	0	BA7
0.0426187	0.124862	7	BA8
-1.00147	-0.924263	4	BA8
2.15084	-0.962506	5	BA8
-0.376888	0.776264	1	BA8
0.899	-0.785952	3	BA8
-0.334804	-0.715203	2	BA8
-0.337476	0.675558	6	BA8
-0.569941	2.05803	0	BA8
-1.17315	-0.735599	9	BA8
0.701271	0.488806	8	BA8
-0.372743	-0.445061	1	BA12
0.132751	0.136723	6	BA12
-0.120153	-0.39881	3	BA12
-0.955085	2.66103	5	BA12
1.67191	0.213808	7	BA12
-0.476991	-0.423964	8	BA12
-1.1472	-0.893772	4	BA12
-0.225662	-0.606532	2	BA12
1.84482	-0.367976	0	BA12
-0.351641	0.124552	9	BA12
-0.250193	-0.486254	3	BA14
-0.569731	-0.643982	2	BA14
-0.0554486	-0.451833	1	BA14
-0.598316	1.50843	7	BA14
-0.257862	-0.359462	4	BA14
-0.376846	0.115464	6	BA14
2.61078	-0.365127	9	BA14
-0.406592	-0.684068	5	BA14
-0.774933	-0.764239	0	BA14
0.679141	2.13107	8	BA14
-0.808976	-1.14712	6	BA15
1.7958	0.395089	9	BA15
-0.319999	-0.406452	0	BA15
-1.22787	-0.678367	5	BA15
-1.19556	2.37256	7	BA15
0.578012	0.832385	3	BA15
0.858915	-0.183238	2	BA15
-0.516028	-0.273539	4	BA15
0.861652	-0.624593	8	BA15
-0.0259547	-0.286728	1	BA15
0.0431929	-0.750362	2	BA16
0.117048	-0.457474	7	BA16
-0.486657	-0.797355	4	BA16
-0.678349	-0.338352	3	BA16
-0.60885	2.23754	1	BA16
0.345046	0.0966094	8	BA16
-0.634368	-0.596268	5	BA16
-0.415084	-0.741619	6	BA16
-0.347037	1.24303	0	BA16
2.66506	0.104259	9	BA16
0.386649	-0.967889	5	BA17
0.212283	-0.111794	4	BA17
-0.420138	-0.416091	1	BA17
-0.171044	-0.691691	2	BA17
-1.20617	1.80964	7	BA17
1.5191	-0.210437	8	BA17
0.262102	-0.439406	6	BA17
0.256105	-0.654027	3	BA17
1.05551	1.85208	0	BA17
-1.8944	-0.170382	9	BA17
-0.299058	-0.176109	4	BA18
0.387918	1.83656	1	BA18
-0.671831	-0.34239	9	BA18
-0.416747	-0.322624	5	BA18
-0.463001	-0.585758	6	BA18
-0.45178	-0.57044	8	BA18
-0.458896	0.269366	3	BA18
-0.171516	1.2925	2	BA18
2.54491	-1.4011	0	BA18
0.924851	-0.927123	1	BA21
-0.911648	0.0236924	8	BA21
-0.817639	0.417527	4	BA21
-0.795381	0.239891	5	BA21
-0.807302	1.38557	6	BA21
1.16961	-0.923929	0	BA21
-0.867963	1.58511	7	BA21
1.1595	-0.882401	2	BA21
0.945977	-0.918339	3	BA21
-0.864617	-0.665519	3	BA22
0.634961	-0.834687	2	BA22
-0.879139	-0.610412	5	BA22
1.94368	0.805723	9	BA22
-0.474941	-0.700122	4	BA22
-0.509517	-0.789832	6	BA22
1.46272	0.323853	8	BA22
-0.551009	1.95273	1	BA22
-0.580745	1.17353	0	BA22
-0.181388	-0.655267	7	BA22
-0.743365	-0.495314	3	BA23
-0.707397	-0.0378202	6	BA23
-0.326964	-1.49929	9	BA23
1.03879	0.0249283	0	BA23
0.104654	-0.424009	4	BA23
0.885578	1.29872	2	BA23
-0.546924	-1.43483	8	BA23
-0.163378	1.35177	5	BA23
-1.43402	0.688921	7	BA23
1.89303	0.526916	1	BA23
0.111429	-0.714121	9	BA26
-0.477504	0.967795	0	BA26
-0.311949	2.01432	3	BA26
2.45259	0.0394256	8	BA26
-0.283253	-0.196887	5	BA26
-0.239105	-0.296958	1	BA26
-0.446159	-0.827455	2	BA26
-1.3194	-1.15419	7	BA26
-0.211292	0.901483	4	BA26
0.724644	-0.733412	6	BA26
0.398421	-0.687104	5	BA29
-0.628489	1.29742	6	BA29
0.452729	-0.785836	1	BA29
-1.95965	1.03806	7	BA29
1.57098	-0.373817	4	BA29
-0.460011	-0.851152	3	BA29
-0.687734	-0.924442	2	BA29
-0.228586	-0.953302	0	BA29
0.829798	1.04034	8	BA29
0.712543	1.19983	9	BA29
-0.368201	-1.50354	8	BA30
-0.90775	-0.765835	7	BA30
-0.696902	1.0595	5	BA30
1.15837	-0.29244	1	BA30
-0.724217	0.960873	0	BA30
2.06744	0.283524	2	BA30
-0.946728	0.381359	6	BA30
0.646753	0.60346	3	BA30
-0.305898	-1.62189	9	BA30
0.0771267	0.894993	4	BA30
1.62156	-0.341232	9	BA31
0.201997	-1.39371	7	BA31
-0.700118	-0.349454	4	BA31
1.98104	-0.26723	8	BA31
-0.578559	-0.322046	2	BA31
-0.0890343	-0.708502	6	BA31
-0.668633	2.12002	0	BA31
-0.77842	1.28133	3	BA31
-0.373495	0.0424827	1	BA31
-0.616341	-0.0616684	5	BA31
-1.23873	-0.457701	6	BA33
0.796443	0.27387	1	BA33
-0.0396789	-0.0641322	5	BA33
-1.47836	-0.717143	7	BA33
-0.496811	-0.943435	9	BA33
-0.983897	0.24302	4	BA33
1.376	-0.972752	8	BA33
0.570264	2.50001	0	BA33
0.531193	0.214279	3	BA33
0.96358	-0.0760121	2	BA33
-0.744046	0.802733	1	BA34
-1.33049	2.41861	0	BA34
1.28127	-0.486468	8	BA34
-1.01662	-0.1773	3	BA34
0.859463	-0.672615	6	BA34
-0.466516	-0.741729	5	BA34
-0.148787	0.526739	2	BA34
1.12818	-0.644509	7	BA34
-0.690632	-0.603962	9	BA34
1.12818	-0.421502	4	BA34
-0.239668	1.58307	4	BA35
1.05999	-0.0213391	8	BA35
-0.622912	-0.215228	5	BA35
-1.36352	-0.557062	7	BA35
-0.158572	1.68875	3	BA35
0.13744	-1.25819	2	BA35
1.9624	-0.0571764	1	BA35
0.0461827	-0.687547	9	BA35
-0.82134	-0.475279	6	BA35
0.268396	-0.574778	2	BA39
-1.00906	-0.342084	3	BA39
2.21127	0.00203145	8	BA39
-0.340798	-0.349471	4	BA39
0.807372	0.0759024	1	BA39
-0.673862	-0.593861	6	BA39
-0.512786	-0.281141	5	BA39
0.00792332	-0.452891	7	BA39
0.410494	-0.262057	9	BA39
-1.16895	2.77835	0	BA39
2.70354	0.800405	8	BA41
-0.374304	-0.454693	1	BA41
-0.0365757	0.532685	6	BA41
0.0824483	-0.557133	7	BA41
0.178181	-0.954839	4	BA41
-0.200406	-0.830879	5	BA41
-0.648276	-0.786976	3	BA41
-0.675121	-0.58554	0	BA41
-0.334826	0.722069	9	BA41
-0.694662	2.1149	2	BA41
-0.128707	0.570378	5	BA42
0.780105	0.891473	0	BA42
0.395456	-0.671821	4	BA42
-0.187657	-1.62772	2	BA42
-1.39024	1.15404	7	BA42
1.35683	0.175468	9	BA42
-1.51894	-0.83105	1	BA42
-0.571815	-0.870066	3	BA42
1.3308	-0.182006	8	BA42
-0.0658275	1.3913	6	BA42
1.05466	-0.554797	5	BA43
-0.934475	1.15441	3	BA43
-0.120187	-0.599614	4	BA43
0.035385	2.22752	3	BA47
-1.08912	-0.50817	7	BA47
1.47996	-0.176036	8	BA47
-0.926904	-0.367455	5	BA47
-0.83498	-0.710982	6	BA47
0.962734	-0.246109	9	BA47
0.372924	-0.218764	4	BA47
0.553034	-0.773869	7	BA49
0.662506	-1.0173	3	BA49
0.266238	1.45476	4	BA49
-0.475584	-0.580011	0	BA49
2.05591	-0.317341	8	BA49
-0.295112	1.53097	6	BA49
-1.06981	-0.734653	1	BA49
-0.675991	0.864303	5	BA49
-1.0212	-0.426849	2	BA49
0.239779	-0.149952	7	BA50
0.743555	-0.267622	6	BA50
0.119258	-0.671659	9	BA50
-0.0816097	1.65311	3	BA50
1.48918	-0.626361	8	BA50
-1.237	1.11006	4	BA50
-1.27316	-1.04758	5	BA50
2.28332	0.390067	1	BA52
-0.575398	0.392276	4	BA52
-0.248833	-0.610502	8	BA52
-0.225708	-0.473558	9	BA52
-0.319742	-0.663512	2	BA52
-0.406111	-0.223968	3	BA52
-0.680548	-0.61271	6	BA52
1.36444	2.61871	0	BA52
-0.738425	-0.267039	5	BA52
-0.453	-0.549761	7	BA52
-1.0094	1.64273	6	BA55
0.193238	-0.568759	1	BA55
0.0845769	1.05779	4	BA55
-0.931543	0.835984	5	BA55
2.20469	0.300326	8	BA55
-0.481782	-0.925381	3	BA55
0.759975	-0.505698	0	BA55
-0.586663	-0.550638	2	BA55
-0.233091	-1.28635	7	BA55
-0.185914	-1.03015	4	BA58
-0.308927	1.27752	1	BA58
-1.57405	-0.309503	5	BA58
0.0672198	-0.604578	6	BA58
0.305865	-0.938078	7	BA58
1.49882	-0.719128	8	BA58
0.438993	-0.450153	9	BA58
1.44005	1.2971	3	BA58
-0.412804	1.59652	2	BA58
-1.26925	-0.119553	0	BA58
0.159066	-0.866504	3	BA59
-1.11441	-0.554325	4	BA59
0.524892	1.47879	1	BA59
-0.0827849	-0.410091	0	BA59
-0.0210011	-0.532591	7	BA59
0.134678	1.06387	2	BA59
-1.09043	-0.775616	5	BA59
-0.692494	-0.795374	6	BA59
2.18249	1.39185	8	BA59
-0.1173	0.0916855	1	BA69
-0.0932979	-0.0379905	6	BA69
-0.415929	-1.3732	0	BA69
0.108385	1.01115	7	BA69
-0.627275	-0.653137	4	BA69
-0.190866	1.58915	5	BA69
-0.649095	0.0786527	3	BA69
-0.881951	-1.63776	2	BA69
0.198161	0.403168	8	BA69
2.66917	0.528283	9	BA69
-0.0307604	-0.494144	6	BA75
-0.329022	-0.709585	5	BA75
-1.34124	2.10584	1	BA75
1.83888	-0.766383	8	BA75
-0.39041	-0.0309452	3	BA75
-0.529865	-0.6616	9	BA75
-0.212253	0.176662	4	BA75
-0.543878	1.4321	0	BA75
-0.16688	-0.246386	2	BA75
1.70543	-0.805554	7	BA75
0.244379	-0.617417	7	BA80
-1.1845	-0.407161	4	BA80
2.14346	1.31073	8	BA80
0.554967	-0.303487	2	BA80
-0.0583232	-0.960414	1	BA80
-0.0659595	1.95894	6	BA80
-0.35101	-0.898403	0	BA80
-0.0580728	0.148998	3	BA80
-1.22494	-0.231787	5	BA80
-0.43964	0.711723	5	BA87
-1.38932	-0.596259	7	BA87
-0.0490772	0.637318	2	BA87
-0.894953	0.125104	6	BA87
1.94793	-0.658868	1	BA87
0.188857	0.966242	4	BA87
0.460709	0.757546	3	BA87
0.175496	-1.94281	0	BA87
0.558959	0.357837	3	BA88
1.14163	0.852393	2	BA88
0.881621	0.243395	1	BA88
0.274939	-0.212332	0	BA88
-1.19622	-1.60199	8	BA88
0.768455	0.327183	5	BA88
-1.1827	-1.59382	9	BA88
-1.0331	-0.300207	6	BA88
-1.11204	0.300616	7	BA88
0.898458	1.62692	4	BA88
-0.490851	0.326712	3	BA89
1.40126	-1.47065	0	BA89
-0.891737	0.767101	4	BA89
-0.0186702	0.376837	1	BA89
0.985879	0.824218	8	BA90
0.0395464	1.11725	9	BA90
-0.333055	-0.372612	3	BA90
-1.8939	-1.34303	0	BA90
1.04705	0.861638	6	BA90
1.26209	-1.22598	4	BA90
-0.564772	-0.555238	2	BA90
-0.565699	-0.470276	1	BA90
0.0228628	1.16403	7	BA90
1.0038	-0.508815	1	BA91
-0.795682	-0.416503	3	BA91
-0.233961	-0.49343	4	BA91
1.48984	-0.508815	2	BA91
-0.813535	2.01438	0	BA91
-0.650455	-0.0868173	5	BA91
0.602954	-1.03576	7	BA108
0.906385	-0.253172	2	BA108
-0.795292	-0.530004	1	BA108
-0.0840245	0.316465	4	BA108
-2.1185	-1.17817	5	BA108
0.0439457	1.41182	9	BA108
-0.119914	-0.777557	6	BA108
1.25513	0.574664	3	BA108
0.309312	1.47171	8	BA108
0.406222	-0.611702	5	BA111
-1.38741	-0.620671	4	BA111
-1.02127	1.04225	2	BA111
0.296754	-0.62169	6	BA111
0.168969	1.57325	0	BA111
1.92045	-0.57603	9	BA111
0.54725	-0.607116	3	BA111
0.0504522	-0.626684	8	BA111
0.308893	1.67528	1	BA111
-1.29031	-0.626888	7	BA111
1.39985	-0.419204	4	BA132
-1.15294	-0.731571	7	BA132
0.340827	0.927592	0	BA132
-1.1817	-0.80174	6	BA132
-1.07379	-0.756469	5	BA132
-0.150045	-0.500691	9	BA132
0.499113	0.841578	3	BA132
1.32941	2.15668	1	BA132
0.704045	0.0583989	2	BA132
-0.714774	-0.774577	8	BA132
-0.409493	-0.691	2	BA133
0.822323	-0.707206	1	BA133
1.28252	-0.672604	0	BA133
-0.655115	1.49685	3	BA133
-1.04023	0.573965	4	BA133
1.02277	-1.38514	2	BA135
-0.120257	1.32513	5	BA135
-1.39814	1.51747	4	BA135
-1.0769	-0.685718	1	BA135
-0.0256517	-0.00280634	9	BA135
-0.317234	-0.696404	7	BA135
1.46968	0.801533	3	BA135
1.07855	-0.583718	0	BA135
-0.63282	-0.290348	8	BA135
-0.196434	-0.233556	1	BA137
-0.259603	1.80307	0	BA137
0.194941	0.621773	7	BA137
2.30665	0.178673	2	BA137
-0.821129	-1.32133	5	BA137
0.603519	-0.314367	8	BA137
-0.139986	0.816992	9	BA137
-0.681621	-1.30499	6	BA137
-1.00633	-0.246268	3	BA137
1.49624	0.748512	0	BA140
-0.57099	0.711152	2	BA140
-0.522613	-1.38888	3	BA140
-0.402636	-0.0707875	1	BA140
-0.82718	-0.526839	7	BA141
0.402559	0.0837955	2	BA141
0.717204	-0.086695	3	BA141
-2.21147	2.4637	0	BA141
0.0771925	-1.05397	8	BA141
-0.26851	0.0298648	1	BA141
0.4436	-0.649487	9	BA141
1.03961	0.0577	5	BA141
0.626989	-0.318075	6	BA141
-0.533569	-0.79245	2	BA142
-1.02857	1.45523	3	BA142
0.313516	-0.46312	1	BA142
1.24862	-0.199656	0	BA142
-0.716471	1.46598	2	BA143
1.46645	-0.540489	0	BA143
-0.540757	-0.207311	3	BA143
-0.209222	-0.718184	1	BA143
1.01886	-1.15455	2	BA144
-0.980006	0.593325	1	BA144
-0.0388549	0.561227	3	BA144
-0.787611	1.42105	0	BA145
-0.843724	-0.584794	1	BA145
0.405077	-0.0380116	3	BA145
1.22626	-0.798243	2	BA145
-0.733486	1.50466	6	BA146
0.162497	-1.30035	3	BA146
-0.937732	-0.7478	9	BA146
-0.503436	-0.479075	8	BA146
1.76252	1.13026	1	BA146
-0.802759	-0.693451	7	BA146
1.11465	0.731697	2	BA146
-0.839678	-0.762897	5	BA146
0.777419	0.61696	0	BA146
1.17021	2.46188	0	BA154
-0.779548	-0.578138	6	BA154
-0.420362	-0.699826	9	BA154
1.04767	0.10201	1	BA154
-0.81789	-0.0294562	7	BA154
-0.948252	-0.254361	3	BA154
-0.721269	-0.623771	5	BA154
-0.15427	-0.726988	8	BA154
1.62372	0.348645	2	BA154
0.605343	0.849852	2	BA155
1.17306	-0.639883	3	BA155
0.091333	0.388646	1	BA155
1.20327	0.527416	8	BA155
-0.711782	-1.39495	6	BA155
-1.61602	1.40493	5	BA155
0.408131	0.739652	0	BA155
0.0758078	-0.611313	7	BA155
-1.22915	-1.26435	9	BA155
1.01545	-0.0233574	2	BA156
-1.38514	-0.509328	7	BA156
-1.86768	-0.589704	9	BA156
0.849377	0.0965895	3	BA156
-0.20195	-0.725727	6	BA156
0.363272	2.38671	0	BA156
0.698984	-0.749221	5	BA156
0.122358	0.601108	1	BA156
0.405325	-0.487069	8	BA156
-0.281748	-0.391915	8	BA159
-0.726463	-0.496315	5	BA159
-0.549163	-0.533601	3	BA159
0.580985	0.521586	1	BA159
-0.673998	-0.477672	9	BA159
-0.659648	-0.787144	6	BA159
2.30429	0.601751	2	BA159
0.529446	2.30012	0	BA159
-0.523703	-0.736808	7	BA159
-0.707107	0.707107	1	BA185
0.707107	-0.707107	0	BA185
0.684722	1.97999	4	BA199
-1.54642	-0.668111	6	BA199
-0.872332	-0.604754	7	BA199
0.146979	-0.0796435	9	BA199
0.572374	-0.493074	5	BA199
1.01468	-0.13441	8	BA199
0.57735	-1.15469	5	BA200
0.57735	0.57265	4	BA200
-1.1547	0.582038	6	BA200
0.671533	-0.648702	7	BA204
-0.841218	0.870084	6	BA204
-1.26884	-0.725928	9	BA204
0.405608	-0.788853	5	BA204
1.03292	1.2934	8	BA204
-0.720514	1.15808	8	BA206
0.19836	0.917079	9	BA206
1.42876	-0.969201	5	BA206
0.24997	-0.91828	6	BA206
-1.15658	-0.187679	7	BA206
0.781808	-0.0807439	5	BA209
1.14442	-0.397642	9	BA209
0.0923006	-1.01841	8	BA209
-0.880152	-0.167565	7	BA209
-1.13837	1.66437	6	BA209
1.63036	0.453831	5	BA215
-0.297388	-0.995128	8	BA215
-0.0745751	0.430727	7	BA215
-0.151634	1.19811	6	BA215
-1.10676	-1.08754	9	BA215
0.64812	0.237216	7	BA218
0.956412	-0.402609	5	BA218
0.533676	0.209397	9	BA218
-0.851802	-1.3889	8	BA218
-1.28641	1.3449	6	BA218
1.57937	-0.310434	9	BA224
0.19937	0.472128	5	BA224
-0.15867	-0.760542	8	BA224
-1.06335	1.50835	6	BA224
-0.556728	-0.909499	7	BA224
0.905187	0.0535282	8	BA244
-0.936707	0.555838	7	BA244
-0.791308	-1.42328	6	BA244
0.822828	0.813913	9	BA244
-0.104358	-0.295545	7	BA245
-1.06523	1.48247	6	BA245
1.34979	-0.520928	9	BA245
-0.180201	-0.666002	8	BA245
-1.04379	-0.848006	8	BA249
0.704694	0.621649	6	BA249
-0.65398	1.07983	7	BA249
0.993081	-0.85347	9	BA249
-0.767219	1.49894	6	BA256
-0.554384	-0.494823	7	BA256
1.44525	-0.547883	9	BA256
-0.123647	-0.456234	8	BA256
-0.681292	1.12279	7	BA272
1.14804	-0.794861	9	BA272
-0.466746	-0.327929	8	BA272
1.14478	-0.898684	9	BA273
-0.441622	-0.178571	8	BA273
-0.703163	1.07726	7	BA273
1.13787	-0.535428	8	BA274
-0.398825	-0.618281	9	BA274
-0.739046	1.15371	7	BA274
-1.09564	0.512699	7	BA275
0.863536	-1.15237	9	BA275
0.232106	0.639672	8	BA275
-0.728458	0.692258	9	BA276
-0.411665	0.454236	7	BA276
1.14012	-1.14649	8	BA276
-0.707107	0.707107	7	BA277
0.707107	-0.707107	8	BA277
-0.638803	0.196277	7	BA279
-0.513634	0.887309	9	BA279
1.15244	-1.08359	8	BA279
-0.707107	0.707107	8	BA301
0.707107	-0.707107	9	BA301
-0.707107	0.707107	8	BA302
0.707107	-0.707107	9	BA302
0.774088	2.92885	11	B37
-1.64814	2.89223	5	B212
1.79582	2.75382	0	B97
0.407948	2.73334	7	B194
2.60416	2.66107	0	B51
-1.87897	2.65222	12	B101
2.7101	2.59864	7	B200
-0.0845775	2.3618	17	B217
0.309076	2.354	15	B119
1.40963	2.29852	15	B244
-0.512808	2.19617	14	B149
-0.532703	2.15816	11	B137
-0.330733	2.14183	12	B76
1.56955	2.06785	6	B186
-0.517372	2.0361	12	B235
1.44624	2.03295	1	B67
0.506083	2.01785	5	B176
0.989206	1.97611	5	B179
0.338021	1.88847	17	B243
2.47897	1.84025	2	B66
0.734871	1.80424	2	B101
-1.54819	1.77265	2	B91
1.43154	1.74858	6	B179
2.99428	1.74102	13	B76
-0.42604	1.72392	19	B260
-1.93825	1.71124	15	B224
-1.37768	1.70436	14	B224
-1.16428	1.6716	5	B142
-0.817497	1.67144	15	B149
0.533963	1.66958	7	B141
0.29367	1.66587	18	B204
-0.715953	1.66158	14	B218
-1.37198	1.62735	14	B202
0.765682	1.60883	4	B65
1.15452	1.58594	7	B117
0.184192	1.58257	18	B223
-0.199667	1.55987	16	B244
-1.48852	1.53786	9	B142
0.875202	1.53319	9	B141
-0.488651	1.51733	6	B103
0.663578	1.49637	17	B220
0.255082	1.49456	4	B104
1.81015	1.49418	2	B68
0.270026	1.47448	16	B204
-0.374217	1.4669	8	B130
2.10111	1.46504	19	B248
-1.47603	1.46079	7	B213
0.175539	1.44953	13	B120
-0.70388	1.43507	4	B66
0.283189	1.43388	16	B223
0.403019	1.42286	4	B115
-0.35782	1.41318	10	B130
0.637356	1.40718	16	B218
1.86896	1.40539	7	B186
1.14226	1.40532	8	B141
0.294237	1.40405	13	B85
-0.623961	1.38053	14	B220
0.0140618	1.37938	15	B218
1.40313	1.36974	19	B258
-0.608296	1.34947	3	B85
0.456862	1.32967	12	B209
0.87376	1.32711	7	B193
-0.531992	1.31014	18	B207
0.7657	1.30484	13	B242
0.628137	1.30006	2	B65
1.17977	1.29117	16	B220
1.15273	1.289	8	B193
0.0713354	1.28739	7	B192
-0.867438	1.28292	6	B130
0.456377	1.27924	16	B248
0.0473323	1.21262	16	B207
-0.0831352	1.20886	16	B149
0.662902	1.2044	6	B193
1.46191	1.19826	14	B207
-0.900776	1.17244	9	B67
1.16618	1.15722	17	B165
-0.758786	1.15392	2	B98
1.12701	1.15183	1	B93
-1.13952	1.14885	6	B237
1.03595	1.13999	0	B94
0.669518	1.13037	10	B209
1.5185	1.13024	8	B123
0.717621	1.12045	8	B222
1.82366	1.11604	12	B85
0.975158	1.11174	7	B230
-0.481867	1.10391	9	B226
0.925892	1.10302	0	B85
-0.0316771	1.09015	17	B207
0.734378	1.08332	6	B50
-0.689639	1.08045	9	B38
-0.661649	1.06104	9	B123
0.729904	1.05666	16	B165
-0.892227	1.054	10	B38
1.07354	1.04696	11	B85
-0.774667	1.04566	8	B38
1.61473	1.04393	4	B50
0.223163	1.04387	15	B204
0.289116	1.04168	5	B50
-0.476776	1.03935	12	B123
1.78252	1.03693	18	B165
0.77182	1.03634	14	B243
-1.35679	1.03563	15	B120
-1.1096	1.03422	0	B100
0.0944614	1.03009	6	B158
-0.341386	1.02536	14	B85
1.11969	1.024	0	B92
1.21118	1.01941	9	B193
0.367097	1.01778	15	B223
-0.298923	1.01548	13	B119
0.365138	1.0138	19	B217
-0.262722	1.0102	19	B204
-0.515731	1.00646	14	B101
-0.380937	0.99138	3	B47
0.780668	0.99056	7	B232
1.23706	0.990074	15	B217
2.12663	0.98866	3	B65
0.259343	0.975379	15	B261
1.0582	0.970432	17	B200
0.788003	0.965951	7	B195
-0.995226	0.963869	5	B103
0.0623513	0.958401	14	B209
0.397925	0.956686	14	B223
-0.511931	0.954661	17	B248
-0.486954	0.949857	7	B38
0.460922	0.93675	6	B38
0.989467	0.932868	8	B195
-1.5368	0.930952	11	B131
-1.08641	0.930411	15	B220
-0.505809	0.925376	9	B219
0.343151	0.919931	0	B68
-0.780152	0.91504	11	B123
0.513658	0.912191	6	B47
0.683239	0.893485	11	B209
0.876781	0.880945	19	B243
-0.681011	0.87085	18	B242
0.176939	0.865779	17	B204
-0.00402631	0.843343	9	B181
-0.203792	0.836987	10	B181
-0.142813	0.817595	15	B38
-0.122372	0.809016	14	B38
-2.56721	0.806636	6	B218
-1.28125	0.804413	14	B248
-1.21975	0.801039	13	B202
0.152323	0.797863	13	B213
1.14568	0.79585	5	B116
-0.857836	0.794821	14	B242
-1.32392	0.78805	14	B119
1.16245	0.775654	15	B207
-1.40452	0.773384	14	B120
-0.3166	0.765723	11	B97
1.25152	0.753077	10	B193
-0.118415	0.746147	1	B90
0.515389	0.745855	12	B120
-0.555365	0.743298	10	B76
0.764467	0.73309	11	B193
0.322058	0.732396	5	B47
-0.553988	0.730799	6	B165
-0.0710007	0.730521	8	B181
-0.816433	0.719151	7	B47
-0.192444	0.715227	14	B137
0.707107	0.707107	1	B106
0.707107	0.707107	6	B228
-0.707107	0.707107	1	B114
-0.707107	0.707107	1	B113
-0.707107	0.707107	10	B257
-0.707107	0.707107	7	B240
-0.707107	0.707107	1	B109
0.707107	0.707107	5	B229
0.707107	0.707107	0	B108
0.707107	0.707107	7	B236
0.707107	0.707107	6	B227
-0.707107	0.707107	7	B238
0.707107	0.707107	1	B111
0.707107	0.707107	0	B107
0.707107	0.707107	7	B239
0.707107	0.707107	1	B112
0.707107	0.707107	1	B110
-0.707107	0.707107	2	B99
-0.707107	0.707107	6	B234
-1.07935	0.705905	8	B219
-0.605866	0.697786	19	B207
-0.904064	0.693964	12	B131
-1.18899	0.682233	4	B47
-0.725431	0.678412	15	B242
-0.119086	0.673965	13	B97
0.931153	0.672024	18	B217
1.03513	0.665854	18	B243
-0.735017	0.664609	7	B222
-0.495181	0.6516	12	B202
-0.387954	0.636335	9	B130
1.32027	0.630316	10	B123
0.71604	0.620607	5	B193
0.0178284	0.616738	13	B209
-1.07875	0.61502	19	B194
-0.732542	0.613496	16	B213
0.933222	0.60854	17	B218
0.427017	0.603381	5	B120
0.0325615	0.596157	17	B119
-0.426798	0.594862	12	B213
0.469112	0.593705	17	B261
-0.516054	0.589215	15	B213
0.464546	0.587865	16	B119
-0.121993	0.578017	16	B209
1.05284	0.575394	17	B101
0.103967	0.570581	14	B213
1.70182	0.559822	6	B149
0.627335	0.55704	0	B65
0.333617	0.552415	11	B195
-1.02097	0.547452	19	B242
-0.24656	0.545754	5	B123
-0.362891	0.53668	9	B165
-0.103987	0.53417	15	B209
0.913668	0.533674	15	B131
0.421996	0.530104	1	B65
-0.416228	0.527192	12	B137
-0.673722	0.521609	5	B131
1.08789	0.518372	7	B237
-0.226229	0.508679	17	B137
0.733259	0.507959	11	B235
0.0410352	0.503591	5	B66
-0.427469	0.478174	10	B66
-0.0841977	0.472741	15	B137
-0.709039	0.471626	14	B131
-0.842066	0.47123	15	B85
-0.0102201	0.450848	7	B181
-0.775445	0.431043	16	B242
-0.273232	0.424707	8	B37
-1.10862	0.419426	18	B194
-1.15246	0.416187	17	B194
-1.23551	0.413025	13	B131
0.329987	0.411665	6	B37
0.299169	0.409131	19	B220
-1.49575	0.401986	16	B120
0.644884	0.400099	8	B131
1.04168	0.395534	6	B194
1.05394	0.39011	0	B90
-0.0330168	0.389746	13	B217
-1.0905	0.385716	8	B117
-0.676375	0.376929	7	B165
-0.0736942	0.376909	16	B137
0.0443332	0.373261	13	B194
0.232648	0.368438	18	B258
0.269186	0.36308	19	B223
1.26614	0.361497	8	B103
2.07119	0.360506	18	B101
0.0550905	0.358758	10	B137
0.700145	0.356224	2	B67
-0.558698	0.355094	7	B123
-0.00389464	0.348404	10	B195
-0.332525	0.345106	10	B165
2.87864	0.327613	12	B37
-0.448069	0.326621	6	B116
1.38951	0.313963	9	B222
-0.674523	0.299094	6	B181
-0.862914	0.293257	15	B141
-0.227265	0.287593	16	B38
-0.770687	0.287149	18	B248
-0.979272	0.282689	7	B37
0.171487	0.280171	9	B195
-0.659498	0.278483	15	B212
-0.71839	0.267504	9	B51
-0.467843	0.247322	9	B76
-1.19635	0.230312	14	B194
-1.10146	0.229907	15	B194
-1.03868	0.225047	16	B194
-0.863381	0.224816	8	B165
0.27988	0.222126	16	B200
-0.612195	0.219546	15	B200
0.965581	0.216553	16	B217
0.405973	0.21612	15	B243
0.632858	0.214102	16	B261
-0.872516	0.210543	9	B66
0.220882	0.202962	17	B258
-0.902388	0.200045	17	B242
0.0424462	0.198311	9	B137
1.5228	0.185105	9	B209
-0.303947	0.180671	11	B213
1.76371	0.178415	13	B207
-0.0081599	0.17691	9	B202
1.26674	0.175987	7	B179
-0.439313	0.162774	15	B101
1.23914	0.144524	6	B117
0.330625	0.141774	17	B223
0.981023	0.131624	6	B192
2.02553	0.131116	18	B220
0.818241	0.127083	9	B119
-0.0126439	0.114425	14	B204
0.98649	0.110542	9	B131
-0.268565	0.104443	13	B37
-0.342401	0.0971521	14	B212
-0.490766	0.093353	8	B51
-0.460352	0.0827056	10	B37
0.17038	0.0655117	8	B192
-0.314388	0.0594612	12	B97
-0.421263	0.0490096	18	B209
1.52897	0.0398617	0	B67
0.450689	0.0384656	9	B192
-0.190829	0.0218409	9	B37
0.346496	0.0186195	6	B232
-1.37261	0.00922174	16	B101
-1.14508	0.00449486	4	B123
-0.761756	0.00264777	13	B141
-0.92396	0.000957115	9	B117
0.774046	-0.0168861	6	B195
0.034468	-0.0226881	11	B181
-0.144324	-0.0281477	7	B51
0.538029	-0.0304408	13	B224
0.969352	-0.0358589	1	B85
-0.669361	-0.0400846	4	B103
-1.04172	-0.0489008	15	B248
-0.804221	-0.049866	2	B92
0.842366	-0.0533287	18	B244
-0.652401	-0.0554534	8	B76
-0.719229	-0.056553	14	B200
-1.04388	-0.0631656	8	B158
0.798626	-0.0677016	3	B67
0.00975412	-0.0686328	1	B68
0.83156	-0.0723613	1	B100
0.884464	-0.0769857	12	B179
1.71429	-0.0815832	17	B244
-0.386817	-0.0829957	13	B101
0.603914	-0.0837631	10	B119
0.438414	-0.0933634	13	B223
0.885274	-0.0948711	10	B235
0.692802	-0.101022	7	B115
-0.313133	-0.104474	6	B76
0.729555	-0.108731	9	B101
-0.611934	-0.110153	10	B97
0.454284	-0.118484	12	B224
2.55644	-0.135178	1	B97
-0.788991	-0.139523	6	B51
-0.483993	-0.144285	12	B200
1.03383	-0.154345	16	B260
0.734871	-0.163203	19	B101
0.411492	-0.163432	18	B261
-0.531344	-0.167913	7	B76
2.07999	-0.186111	16	B212
-0.87893	-0.193446	11	B179
-0.310816	-0.19357	8	B97
-0.763607	-0.194247	6	B67
-0.457856	-0.195893	11	B200
1.1285	-0.198444	12	B218
1.11461	-0.199169	2	B85
-0.693828	-0.208794	13	B200
-0.764263	-0.209591	7	B176
0.905016	-0.210894	8	B120
-0.573068	-0.213228	5	B67
-0.0703062	-0.22044	9	B179
1.47955	-0.224353	16	B243
-0.0336215	-0.227456	10	B202
-0.0188452	-0.229264	12	B181
1.22691	-0.234198	11	B119
-0.550573	-0.242217	13	B149
-0.604264	-0.242806	10	B179
-0.0163006	-0.244859	12	B119
-0.411699	-0.249181	7	B97
0.38761	-0.251506	13	B204
-0.572606	-0.258487	19	B209
1.1497	-0.25863	10	B226
-0.75674	-0.260164	12	B165
-0.870369	-0.262537	7	B149
1.88709	-0.269708	17	B149
0.845231	-0.271964	19	B244
-0.776789	-0.275199	5	B51
-0.233579	-0.276986	9	B97
-1.02312	-0.285624	6	B230
1.1179	-0.28909	15	B260
0.64481	-0.291065	10	B120
-0.169524	-0.295553	10	B212
0.777798	-0.297277	10	B176
0.132413	-0.300651	13	B179
-0.394546	-0.301991	13	B212
-1.00274	-0.305785	14	B141
0.177639	-0.320231	12	B212
0.142916	-0.320378	14	B217
-0.762681	-0.321073	13	B244
-0.134001	-0.322084	11	B142
1.1816	-0.331223	1	B91
0.387773	-0.343668	5	B91
0.930951	-0.347886	18	B218
1.37812	-0.358541	9	B235
0.0430045	-0.360112	10	B85
0.672469	-0.362096	7	B66
-0.434619	-0.376384	11	B218
1.23006	-0.378621	3	B104
-0.786121	-0.380214	15	B130
0.862255	-0.383255	10	B131
-2.16776	-0.39263	7	B217
-0.108958	-0.39263	12	B217
0.764669	-0.397	11	B130
-0.0820279	-0.404212	4	B37
0.295528	-0.407419	9	B176
0.500018	-0.409656	10	B142
-0.0762779	-0.41091	1	B94
-0.427304	-0.414519	11	B186
0.578825	-0.414652	9	B212
-0.936995	-0.415669	17	B260
0.929361	-0.416698	19	B218
-0.17582	-0.418231	13	B193
0.39084	-0.418879	7	B219
-0.305998	-0.421668	5	B76
0.157232	-0.431919	4	B91
1.17387	-0.437109	2	B38
-1.27845	-0.445465	9	B85
-0.726069	-0.445824	8	B66
-1.48524	-0.446892	5	B115
-0.411435	-0.448444	12	B193
0.844474	-0.449123	8	B176
1.18671	-0.451133	8	B212
-0.516412	-0.451813	10	B186
1.59426	-0.462034	9	B120
-0.938894	-0.466382	14	B244
-0.105106	-0.46673	12	B186
0.100347	-0.467439	10	B218
-0.0702144	-0.469424	5	B37
0.162652	-0.47365	4	B51
0.52564	-0.47995	13	B218
2.10931	-0.484106	8	B223
-0.682013	-0.485218	10	B244
-0.398896	-0.48775	9	B186
-0.102449	-0.492765	12	B220
0.530867	-0.500333	10	B101
1.23239	-0.504473	1	B47
-0.345816	-0.505479	0	B93
-0.636176	-0.506057	13	B186
-0.743772	-0.509599	12	B141
-0.387125	-0.517588	13	B220
-0.312785	-0.518609	12	B142
0.422117	-0.522558	14	B130
0.286071	-0.525243	13	B130
-0.713707	-0.528272	12	B244
-0.902989	-0.528433	14	B186
-0.349046	-0.531244	4	B76
-0.497125	-0.538936	4	B101
1.13317	-0.540251	0	B98
0.291484	-0.540476	3	B51
1.3359	-0.54454	8	B142
-0.343161	-0.54589	6	B104
-0.638317	-0.547173	4	B68
-0.533847	-0.552262	5	B97
-0.161068	-0.564868	6	B212
0.939963	-0.567062	10	B224
-1.14198	-0.570045	5	B104
0.11204	-0.578892	0	B66
-0.128443	-0.580067	6	B97
1.86612	-0.58633	6	B123
2.35113	-0.594746	13	B181
-0.643206	-0.597217	8	B149
-1.3764	-0.605296	10	B220
-0.361221	-0.60617	9	B200
-0.395565	-0.610344	16	B141
-0.61875	-0.612676	17	B209
-0.374386	-0.613671	1	B98
-0.451625	-0.617937	8	B186
-0.913214	-0.618097	2	B50
-1.24497	-0.62127	12	B223
0.901381	-0.626086	9	B224
1.39656	-0.642638	18	B149
-0.781193	-0.646354	2	B93
-1.65962	-0.654437	6	B176
0.36441	-0.658057	8	B224
-1.04102	-0.658175	8	B101
0.376504	-0.660387	10	B217
0.871407	-0.660568	19	B149
1.00998	-0.663322	11	B101
-0.17842	-0.66584	6	B91
-0.0234518	-0.665926	7	B224
-0.304993	-0.666794	7	B235
1.12168	-0.667368	7	B142
0.166243	-0.675486	1	B50
-0.451879	-0.676801	12	B204
0.259438	-0.679067	6	B66
-0.654607	-0.686864	11	B149
-0.921396	-0.696881	6	B235
-1.33093	-0.701277	9	B220
-0.707107	-0.707107	0	B106
-0.707107	-0.707107	0	B110
0.707107	-0.707107	1	B99
-0.707107	-0.707107	1	B107
-0.707107	-0.707107	1	B108
-0.707107	-0.707107	6	B239
-0.707107	-0.707107	0	B112
-0.707107	-0.707107	0	B111
0.707107	-0.707107	6	B238
-0.707107	-0.707107	6	B236
-0.707107	-0.707107	6	B229
-0.707107	-0.707107	5	B227
0.707107	-0.707107	6	B240
0.707107	-0.707107	0	B109
0.707107	-0.707107	5	B234
0.707107	-0.707107	9	B257
0.707107	-0.707107	0	B113
0.707107	-0.707107	0	B114
-0.707107	-0.707107	5	B228
0.372386	-0.716347	8	B217
-0.571237	-0.721527	9	B149
-1.25289	-0.726968	5	B235
-0.959677	-0.729085	2	B94
-0.482449	-0.729676	9	B237
-0.647989	-0.733323	7	B212
-0.589906	-0.73348	12	B149
-0.288545	-0.74239	12	B207
0.141984	-0.747206	6	B142
0.141316	-0.749543	6	B224
-0.549612	-0.750671	8	B200
1.81953	-0.751508	19	B165
-0.285863	-0.755127	2	B51
-0.503002	-0.755658	10	B204
-0.475325	-0.760804	4	B97
0.485091	-0.767236	8	B119
-0.560519	-0.768768	10	B243
-0.700959	-0.77226	3	B50
0.765168	-0.77247	8	B202
-0.719944	-0.775409	11	B141
-0.295534	-0.784999	3	B76
-0.921355	-0.785123	9	B65
0.813698	-0.786937	12	B194
-0.870516	-0.787272	11	B244
0.131805	-0.790909	10	B141
0.437881	-0.7911	9	B204
-0.608387	-0.793273	16	B258
-0.946277	-0.794977	8	B65
-1.05893	-0.799643	9	B243
-0.973755	-0.808773	10	B65
2.36182	-0.80882	7	B204
0.146832	-0.809802	1	B51
-0.756999	-0.817989	11	B207
-0.563542	-0.819541	10	B149
-0.735245	-0.820783	13	B248
0.0479586	-0.826112	5	B230
1.11398	-0.831136	0	B76
-0.950832	-0.831714	3	B37
0.783568	-0.833163	0	B37
-0.395642	-0.833242	10	B200
-0.276657	-0.835709	5	B65
1.21325	-0.840674	3	B103
-0.499897	-0.842278	6	B65
-0.667831	-0.845279	8	B226
-0.634013	-0.848614	7	B101
-0.233752	-0.849578	8	B204
3.24166	-0.854397	18	B137
2.21363	-0.854455	5	B141
-1.23149	-0.858271	14	B179
-0.111899	-0.861798	8	B220
-0.644035	-0.863289	9	B244
-0.788691	-0.86482	18	B260
-0.281368	-0.866187	5	B117
0.368239	-0.868206	6	B120
0.733434	-0.868954	11	B248
0.389422	-0.87495	6	B115
-0.16954	-0.875134	19	B193
-1.03796	-0.878582	7	B119
-0.917569	-0.878886	11	B243
0.548831	-0.879564	2	B47
0.939861	-0.879672	11	B194
1.60503	-0.879767	6	B119
1.87783	-0.880312	8	B209
-1.01522	-0.880314	9	B218
-0.895854	-0.892226	5	B68
1.64641	-0.901099	4	B38
-0.131558	-0.905656	12	B248
-0.628887	-0.906079	3	B68
-1.36405	-0.910581	11	B223
0.592334	-0.912523	6	B101
-0.174581	-0.914655	13	B137
-0.451349	-0.916269	9	B207
-0.951843	-0.917828	7	B65
-1.07662	-0.920685	17	B193
-0.777263	-0.925371	15	B179
-0.802981	-0.926097	10	B207
1.25023	-0.927457	9	B194
-0.935871	-0.930772	9	B103
-0.788227	-0.934535	8	B67
0.534076	-0.937549	10	B237
-0.172931	-0.937829	2	B76
0.688998	-0.938415	9	B217
-1.11657	-0.944751	12	B243
0.941994	-0.949533	7	B207
-0.0778923	-0.951045	8	B207
-0.875615	-0.95152	6	B217
1.23106	-0.957072	7	B202
-0.855492	-0.95787	18	B193
0.860508	-0.960663	10	B194
0.278036	-0.961854	2	B100
0.949418	-0.96692	7	B158
0.575215	-0.968737	9	B248
-1.33626	-0.971671	10	B223
-0.31547	-0.974134	1	B92
-1.13687	-0.977118	16	B130
-0.816216	-0.979528	2	B37
0.0680381	-0.995304	5	B101
-0.0267902	-0.995918	12	B130
-1.59735	-0.996785	16	B85
1.02963	-1.00095	3	B38
2.46436	-1.00129	7	B130
-0.192854	-1.00286	6	B204
1.19972	-1.00359	8	B194
-1.12716	-1.00918	5	B232
-0.876687	-1.02335	6	B222
0.561346	-1.02563	5	B85
0.609712	-1.03117	7	B103
-2.49426	-1.0383	5	B204
-0.133927	-1.03875	1	B76
-0.962188	-1.05004	12	B38
-0.410176	-1.05749	6	B141
1.44365	-1.05826	12	B242
0.398819	-1.06379	4	B85
-0.674746	-1.06648	1	B37
-1.169	-1.07128	16	B193
-1.25369	-1.07134	13	B243
-0.881661	-1.07374	7	B67
-0.495428	-1.07567	5	B222
0.118343	-1.07972	5	B194
-1.14212	-1.08271	8	B179
1.21897	-1.08388	8	B47
-0.900673	-1.09675	11	B38
1.544	-1.09828	11	B242
-0.758941	-1.09867	1	B101
-1.1903	-1.10309	0	B50
-1.12642	-1.10817	3	B66
-1.07726	-1.11114	9	B223
-1.41899	-1.11218	14	B193
-0.838692	-1.11513	8	B85
-0.892602	-1.11639	6	B213
-0.566646	-1.11803	4	B67
-0.697608	-1.12247	4	B116
-0.405881	-1.12829	7	B85
-0.93552	-1.13626	2	B90
-1.35571	-1.14286	15	B193
-1.29234	-1.14589	6	B85
-1.02428	-1.14727	13	B38
-1.24827	-1.14787	15	B258
-1.8301	-1.1597	6	B207
-0.563344	-1.17094	7	B137
0.606256	-1.17748	10	B248
-0.57378	-1.17892	8	B137
-1.04462	-1.17945	5	B119
0.0325343	-1.18268	7	B209
0.910417	-1.19375	10	B213
-0.501995	-1.19707	6	B137
0.560619	-1.19853	15	B123
-1.82364	-1.20077	4	B119
1.481	-1.20307	9	B213
1.19432	-1.2124	6	B219
0.225396	-1.21514	6	B200
0.482398	-1.21614	9	B242
0.745673	-1.21925	7	B220
-0.0470103	-1.22704	13	B123
0.105447	-1.24076	6	B220
-0.097825	-1.25095	4	B117
-0.298254	-1.26726	14	B123
-1.8098	-1.2717	11	B217
-0.528017	-1.27595	15	B165
0.292404	-1.29357	1	B66
1.70026	-1.29427	8	B213
1.13247	-1.2999	6	B202
0.642596	-1.30363	7	B223
0.770368	-1.31397	6	B131
-0.254329	-1.32516	8	B218
1.91225	-1.34769	5	B38
-0.212095	-1.37104	7	B218
-0.896551	-1.39477	2	B97
-1.05133	-1.40218	16	B123
0.727334	-1.45478	10	B242
-0.739153	-1.47389	14	B165
-1.50944	-1.51389	12	B195
-1.67343	-1.523	10	B192
-1.54328	-1.54904	13	B195
0.307688	-1.56319	7	B120
-1.44955	-1.56944	9	B47
-0.680904	-1.61438	4	B120
-1.77281	-1.61975	19	B261
-1.88617	-1.62286	6	B209
-0.685066	-1.70365	13	B165
-1.59819	-1.71795	5	B209
-1.40319	-2.3141	14	B181
0.881476	-2.37826	7	B131

## Sheet:  5K
	Hes1-MS2-MscarLet duration(minutes)
Condition Being Measured	Mean	Median	Standard Deviation	25th percentile	75th percentile	n
OptoNotch	18.9	16	4.2	14.2	21	1203
WildType	3.93	4	0.7	3	5	2678
			.

## Sheet:  5L
	Hes1-MS2-MscarLet Fluorescence(A.U)
Condition Being Measured	Mean	Median	Standard Deviation	25th percentile	75th percentile	N
OptoNotch	104	88	52.5	60.2	133	1257
WildType	44.8	24.4	48.5	12.1	58.6	2052
			.
