# Supplementary material for: Notch1 Phase Separation Coupled Percolation facilitates target gene expression and enhancer looping
Source: Sci Rep. 2024 Sep 19;14:21912. doi: 10.1038/s41598-024-71634-6 (PMC11413390; doi:10.1038/s41598-024-71634-6)
Supplement: Supplementary file 31 — Supplementary Information 23. [file 41598_2024_71634_MOESM31_ESM.xlsx]

## Sheet: 6 C
Number of N1ICD::GFP Nuclear condensates	Treatment Condition
208	WildType
195	WildType
182	WildType
171	WildType
152	WildType
148	WildType
146	WildType
133	WildType
124	WildType
122	WildType
112	WildType
108	WildType
105	WildType
103	WildType
100	WildType
100	WildType
99	WildType
96	WildType
91	WildType
90	WildType
90	WildType
90	WildType
89	WildType
88	WildType
87	WildType
87	WildType
83	WildType
83	WildType
82	WildType
79	WildType
78	WildType
78	WildType
77	WildType
72	WildType
71	WildType
70	WildType
69	WildType
69	WildType
69	WildType
68	WildType
68	WildType
67	WildType
67	WildType
66	WildType
66	WildType
65	WildType
65	WildType
65	WildType
64	WildType
64	WildType
63	WildType
62	WildType
62	WildType
61	WildType
61	WildType
60	WildType
59	WildType
59	WildType
58	WildType
58	WildType
58	WildType
58	WildType
57	WildType
56	WildType
54	WildType
50	WildType
50	WildType
49	WildType
49	WildType
49	WildType
48	WildType
48	WildType
47	WildType
47	WildType
46	WildType
46	WildType
45	WildType
45	WildType
45	WildType
44	WildType
44	WildType
44	WildType
43	WildType
43	WildType
43	WildType
43	WildType
43	WildType
43	WildType
43	WildType
42	WildType
42	WildType
42	WildType
41	WildType
41	WildType
41	WildType
41	WildType
41	WildType
40	WildType
39	WildType
39	WildType
39	WildType
37	WildType
37	WildType
36	WildType
36	WildType
36	WildType
36	WildType
35	WildType
35	WildType
35	WildType
35	WildType
34	WildType
34	WildType
34	WildType
34	WildType
33	WildType
33	WildType
33	WildType
33	WildType
32	WildType
32	WildType
32	WildType
32	WildType
32	WildType
31	WildType
31	WildType
31	WildType
31	WildType
31	WildType
31	WildType
31	WildType
31	WildType
31	WildType
30	WildType
30	WildType
29	WildType
29	WildType
29	WildType
29	WildType
29	WildType
28	WildType
28	WildType
28	WildType
28	WildType
28	WildType
27	WildType
27	WildType
27	WildType
27	WildType
27	WildType
27	WildType
27	WildType
27	WildType
27	WildType
26	WildType
26	WildType
26	WildType
26	WildType
26	WildType
26	WildType
26	WildType
25	WildType
25	WildType
25	WildType
25	WildType
25	WildType
25	WildType
24	WildType
24	WildType
24	WildType
24	WildType
24	WildType
23	WildType
23	WildType
23	WildType
23	WildType
23	WildType
23	WildType
23	WildType
23	WildType
23	WildType
23	WildType
22	WildType
22	WildType
22	WildType
22	WildType
22	WildType
22	WildType
22	WildType
21	WildType
21	WildType
21	WildType
21	WildType
21	WildType
21	WildType
21	WildType
21	WildType
21	WildType
21	WildType
21	WildType
20	WildType
20	WildType
20	WildType
20	WildType
20	WildType
20	WildType
20	WildType
20	WildType
20	WildType
20	WildType
20	WildType
20	WildType
20	WildType
20	WildType
20	WildType
20	WildType
20	WildType
19	WildType
19	WildType
19	WildType
19	WildType
19	WildType
19	WildType
19	WildType
19	WildType
19	WildType
19	WildType
19	WildType
18	WildType
18	WildType
18	WildType
18	WildType
18	WildType
18	WildType
18	WildType
18	WildType
18	WildType
18	WildType
18	WildType
18	WildType
17	WildType
17	WildType
17	WildType
17	WildType
17	WildType
17	WildType
17	WildType
17	WildType
17	WildType
17	WildType
17	WildType
17	WildType
16	WildType
16	WildType
16	WildType
16	WildType
16	WildType
16	WildType
16	WildType
16	WildType
16	WildType
16	WildType
16	WildType
16	WildType
16	WildType
16	WildType
15	WildType
15	WildType
15	WildType
15	WildType
15	WildType
15	WildType
15	WildType
15	WildType
15	WildType
15	WildType
15	WildType
15	WildType
15	WildType
15	WildType
14	WildType
14	WildType
14	WildType
14	WildType
14	WildType
14	WildType
14	WildType
14	WildType
14	WildType
14	WildType
13	WildType
13	WildType
13	WildType
13	WildType
13	WildType
13	WildType
13	WildType
13	WildType
13	WildType
13	WildType
13	WildType
13	WildType
13	WildType
13	WildType
13	WildType
13	WildType
12	WildType
12	WildType
12	WildType
12	WildType
12	WildType
12	WildType
12	WildType
12	WildType
12	WildType
12	WildType
12	WildType
12	WildType
12	WildType
12	WildType
12	WildType
12	WildType
12	WildType
12	WildType
12	WildType
12	WildType
12	WildType
12	WildType
12	WildType
12	WildType
12	WildType
12	WildType
12	WildType
12	WildType
12	WildType
12	WildType
12	WildType
12	WildType
12	WildType
12	WildType
12	WildType
12	WildType
12	WildType
12	WildType
11	WildType
11	WildType
11	WildType
11	WildType
11	WildType
11	WildType
11	WildType
11	WildType
11	WildType
11	WildType
11	WildType
11	WildType
11	WildType
11	WildType
11	WildType
11	WildType
11	WildType
11	WildType
11	WildType
11	WildType
10	WildType
10	WildType
10	WildType
10	WildType
10	WildType
10	WildType
10	WildType
10	WildType
10	WildType
10	WildType
10	WildType
10	WildType
10	WildType
10	WildType
10	WildType
10	WildType
10	WildType
10	WildType
10	WildType
10	WildType
10	WildType
10	WildType
10	WildType
47	RBPJ-KO
39	RBPJ-KO
32	RBPJ-KO
24	RBPJ-KO
22	RBPJ-KO
20	RBPJ-KO
19	RBPJ-KO
16	RBPJ-KO
13	RBPJ-KO
13	RBPJ-KO
11	RBPJ-KO
11	RBPJ-KO
10	RBPJ-KO
7	RBPJ-KO
7	RBPJ-KO
6	RBPJ-KO
6	RBPJ-KO
5	RBPJ-KO
5	RBPJ-KO
5	RBPJ-KO
5	RBPJ-KO
5	RBPJ-KO
4	RBPJ-KO
4	RBPJ-KO
3	RBPJ-KO
3	RBPJ-KO
3	RBPJ-KO
3	RBPJ-KO
3	RBPJ-KO
3	RBPJ-KO
3	RBPJ-KO
3	RBPJ-KO
2	RBPJ-KO
2	RBPJ-KO
2	RBPJ-KO
2	RBPJ-KO
2	RBPJ-KO
2	RBPJ-KO
1	RBPJ-KO
1	RBPJ-KO
1	RBPJ-KO
1	RBPJ-KO
1	RBPJ-KO
1	RBPJ-KO
1	RBPJ-KO
1	RBPJ-KO
1	RBPJ-KO
0	RBPJ-KO
0	RBPJ-KO
0	RBPJ-KO
0	RBPJ-KO
0	RBPJ-KO
0	RBPJ-KO
0	RBPJ-KO
0	RBPJ-KO
0	RBPJ-KO
0	RBPJ-KO
0	RBPJ-KO
0	RBPJ-KO
0	RBPJ-KO
0	RBPJ-KO
0	RBPJ-KO
0	RBPJ-KO
0	RBPJ-KO
0	RBPJ-KO
0	RBPJ-KO
0	RBPJ-KO
0	RBPJ-KO
0	RBPJ-KO
0	RBPJ-KO
0	RBPJ-KO
0	RBPJ-KO
0	RBPJ-KO
0	RBPJ-KO
0	RBPJ-KO
0	RBPJ-KO
0	RBPJ-KO
0	RBPJ-KO
0	RBPJ-KO
0	RBPJ-KO
0	RBPJ-KO
0	RBPJ-KO
0	RBPJ-KO
0	RBPJ-KO
0	RBPJ-KO
0	RBPJ-KO
0	RBPJ-KO
0	RBPJ-KO
0	RBPJ-KO
0	RBPJ-KO
0	RBPJ-KO
0	RBPJ-KO
0	RBPJ-KO
0	RBPJ-KO
0	RBPJ-KO
0	RBPJ-KO
0	RBPJ-KO
0	RBPJ-KO
0	RBPJ-KO
0	RBPJ-KO
0	RBPJ-KO
0	RBPJ-KO
0	RBPJ-KO
0	RBPJ-KO
0	RBPJ-KO
0	RBPJ-KO
0	RBPJ-KO
0	RBPJ-KO
0	RBPJ-KO
0	RBPJ-KO
0	RBPJ-KO
0	RBPJ-KO
0	RBPJ-KO
0	RBPJ-KO
0	RBPJ-KO
0	RBPJ-KO
0	RBPJ-KO
0	RBPJ-KO
0	RBPJ-KO
0	RBPJ-KO
0	RBPJ-KO
0	RBPJ-KO
0	RBPJ-KO
0	RBPJ-KO
0	RBPJ-KO
0	RBPJ-KO
0	RBPJ-KO
0	RBPJ-KO
0	RBPJ-KO
0	RBPJ-KO
0	RBPJ-KO
0	RBPJ-KO
0	RBPJ-KO
0	RBPJ-KO
0	RBPJ-KO
0	RBPJ-KO
0	RBPJ-KO
0	RBPJ-KO
0	RBPJ-KO
0	RBPJ-KO
0	RBPJ-KO
0	RBPJ-KO
0	RBPJ-KO
0	RBPJ-KO
0	RBPJ-KO
0	RBPJ-KO
0	RBPJ-KO
0	RBPJ-KO
0	RBPJ-KO
0	RBPJ-KO
0	RBPJ-KO
0	RBPJ-KO
0	RBPJ-KO
0	RBPJ-KO
0	RBPJ-KO
0	RBPJ-KO
0	RBPJ-KO
0	RBPJ-KO
0	RBPJ-KO
0	RBPJ-KO
0	RBPJ-KO
0	RBPJ-KO
0	RBPJ-KO
0	RBPJ-KO
0	RBPJ-KO
0	RBPJ-KO
0	RBPJ-KO
0	RBPJ-KO
0	RBPJ-KO
0	RBPJ-KO
0	RBPJ-KO
0	RBPJ-KO
0	RBPJ-KO
0	RBPJ-KO
0	RBPJ-KO
0	RBPJ-KO
0	RBPJ-KO
0	RBPJ-KO
0	RBPJ-KO
0	RBPJ-KO
0	RBPJ-KO
0	RBPJ-KO
0	RBPJ-KO
0	RBPJ-KO
0	RBPJ-KO
0	RBPJ-KO
0	RBPJ-KO
0	RBPJ-KO
0	RBPJ-KO
0	RBPJ-KO
0	RBPJ-KO
0	RBPJ-KO
0	RBPJ-KO
0	RBPJ-KO
0	RBPJ-KO
0	RBPJ-KO
0	RBPJ-KO
0	RBPJ-KO
0	RBPJ-KO
0	RBPJ-KO
0	RBPJ-KO
0	RBPJ-KO
0	RBPJ-KO
0	RBPJ-KO
0	RBPJ-KO
0	RBPJ-KO
0	RBPJ-KO
0	RBPJ-KO
0	RBPJ-KO
0	RBPJ-KO
0	RBPJ-KO
0	RBPJ-KO
0	RBPJ-KO
0	RBPJ-KO
0	RBPJ-KO
0	RBPJ-KO
0	RBPJ-KO
0	RBPJ-KO
0	RBPJ-KO
0	RBPJ-KO
0	RBPJ-KO
0	RBPJ-KO
0	RBPJ-KO
0	RBPJ-KO
0	RBPJ-KO
0	RBPJ-KO
0	RBPJ-KO
0	RBPJ-KO
0	RBPJ-KO
0	RBPJ-KO
0	RBPJ-KO
0	RBPJ-KO
0	RBPJ-KO
0	RBPJ-KO
0	RBPJ-KO
0	RBPJ-KO
0	RBPJ-KO
0	RBPJ-KO
0	RBPJ-KO
0	RBPJ-KO
0	RBPJ-KO
0	RBPJ-KO
0	RBPJ-KO
0	RBPJ-KO
0	RBPJ-KO
0	RBPJ-KO
0	RBPJ-KO
0	RBPJ-KO
0	RBPJ-KO
0	RBPJ-KO
0	RBPJ-KO
0	RBPJ-KO
0	RBPJ-KO
0	RBPJ-KO
0	RBPJ-KO
0	RBPJ-KO
0	RBPJ-KO
0	RBPJ-KO
0	RBPJ-KO
0	RBPJ-KO
0	RBPJ-KO
0	RBPJ-KO
0	RBPJ-KO
0	RBPJ-KO
0	RBPJ-KO
0	RBPJ-KO
0	RBPJ-KO
0	RBPJ-KO
0	RBPJ-KO
0	RBPJ-KO
0	RBPJ-KO
0	RBPJ-KO
0	RBPJ-KO
0	RBPJ-KO
0	RBPJ-KO
0	RBPJ-KO
0	RBPJ-KO
0	RBPJ-KO
0	RBPJ-KO
0	RBPJ-KO
0	RBPJ-KO
0	RBPJ-KO
0	RBPJ-KO
0	RBPJ-KO
0	RBPJ-KO
0	RBPJ-KO
0	RBPJ-KO
0	RBPJ-KO
0	RBPJ-KO
0	RBPJ-KO
0	RBPJ-KO
0	RBPJ-KO
0	RBPJ-KO
0	RBPJ-KO
0	RBPJ-KO
0	RBPJ-KO
0	RBPJ-KO
0	RBPJ-KO
0	RBPJ-KO
0	RBPJ-KO
0	RBPJ-KO
0	RBPJ-KO
0	RBPJ-KO
0	RBPJ-KO
0	RBPJ-KO
0	RBPJ-KO
0	RBPJ-KO
0	RBPJ-KO
0	RBPJ-KO
0	RBPJ-KO
0	RBPJ-KO
0	RBPJ-KO
0	RBPJ-KO
0	RBPJ-KO
0	RBPJ-KO
0	RBPJ-KO
0	RBPJ-KO
0	RBPJ-KO
0	RBPJ-KO
0	RBPJ-KO
0	RBPJ-KO
0	RBPJ-KO
0	RBPJ-KO
0	RBPJ-KO
0	RBPJ-KO
0	RBPJ-KO
0	RBPJ-KO
0	RBPJ-KO
0	RBPJ-KO
0	RBPJ-KO
0	RBPJ-KO
0	RBPJ-KO
0	RBPJ-KO
0	RBPJ-KO
0	RBPJ-KO
0	RBPJ-KO
0	RBPJ-KO
0	RBPJ-KO
0	RBPJ-KO
0	RBPJ-KO
0	RBPJ-KO
0	RBPJ-KO
0	RBPJ-KO
0	RBPJ-KO
0	RBPJ-KO
0	RBPJ-KO
0	RBPJ-KO
0	RBPJ-KO
0	RBPJ-KO
0	RBPJ-KO
0	RBPJ-KO
0	RBPJ-KO
0	RBPJ-KO
0	RBPJ-KO
0	RBPJ-KO
0	RBPJ-KO
0	RBPJ-KO
0	RBPJ-KO
0	RBPJ-KO
0	RBPJ-KO
0	RBPJ-KO
0	RBPJ-KO
0	RBPJ-KO
0	RBPJ-KO
0	RBPJ-KO
0	RBPJ-KO
0	RBPJ-KO
0	RBPJ-KO
0	RBPJ-KO
0	RBPJ-KO
0	RBPJ-KO
0	RBPJ-KO
0	RBPJ-KO
0	RBPJ-KO
0	RBPJ-KO
0	RBPJ-KO
0	RBPJ-KO
0	RBPJ-KO
0	RBPJ-KO
0	RBPJ-KO
0	RBPJ-KO
0	RBPJ-KO
0	RBPJ-KO
0	RBPJ-KO
0	RBPJ-KO
0	RBPJ-KO
0	RBPJ-KO
0	RBPJ-KO
0	RBPJ-KO
0	RBPJ-KO
0	RBPJ-KO
0	RBPJ-KO
0	RBPJ-KO
0	RBPJ-KO
0	RBPJ-KO
0	RBPJ-KO
0	RBPJ-KO
0	RBPJ-KO
0	RBPJ-KO
0	RBPJ-KO
0	RBPJ-KO
0	RBPJ-KO
0	RBPJ-KO
0	RBPJ-KO
0	RBPJ-KO
0	RBPJ-KO
0	RBPJ-KO
0	RBPJ-KO
0	RBPJ-KO
0	RBPJ-KO
0	RBPJ-KO
0	RBPJ-KO
0	RBPJ-KO
0	RBPJ-KO
0	RBPJ-KO
0	RBPJ-KO
0	RBPJ-KO
0	RBPJ-KO
0	RBPJ-KO
0	CB103
0	CB103
0	CB103
0	CB103
0	CB103
0	CB103
0	CB103
0	CB103
0	CB103
0	CB103
0	CB103
0	CB103
0	CB103
0	CB103
0	CB103
0	CB103
0	CB103
0	CB103
0	CB103
0	CB103
0	CB103
0	CB103
0	CB103
0	CB103
0	CB103
0	CB103
0	CB103
0	CB103
0	CB103
0	CB103
0	CB103
0	CB103
0	CB103
0	CB103
0	CB103
0	CB103
0	CB103
0	CB103
0	CB103
0	CB103
0	CB103
0	CB103
0	CB103
0	CB103
0	CB103
0	CB103
0	CB103
0	CB103
0	CB103
0	CB103
0	CB103
0	CB103
0	CB103
0	CB103
0	CB103
0	CB103
0	CB103
0	CB103
0	CB103
0	CB103
0	CB103
0	CB103
0	CB103
0	CB103
0	CB103
0	CB103
0	CB103
0	CB103
0	CB103
0	CB103
0	CB103
0	CB103
0	CB103
0	CB103
0	CB103
0	CB103
0	CB103
0	CB103
0	CB103
0	CB103
0	CB103
0	CB103
0	CB103
0	CB103
0	CB103
0	CB103
0	CB103
0	CB103
0	CB103
0	CB103
0	CB103
0	CB103
0	CB103
0	CB103
0	CB103
0	CB103
0	CB103
0	CB103
0	CB103
0	CB103
0	CB103
0	CB103
0	CB103
0	CB103
0	CB103
0	CB103
0	CB103
0	CB103
0	CB103
0	CB103
0	CB103
0	CB103
0	CB103
0	CB103
0	CB103
0	CB103
0	CB103
0	CB103
0	CB103
0	CB103
0	CB103
0	CB103
0	CB103
0	CB103
0	CB103
0	CB103
0	CB103
0	CB103
0	CB103
0	CB103
0	CB103
0	CB103
0	CB103
0	CB103
0	CB103
0	CB103
0	CB103
0	CB103
0	CB103
0	CB103
0	CB103
0	CB103
0	CB103
0	CB103
0	CB103
0	CB103
0	CB103
0	CB103
0	CB103
0	CB103
0	CB103
0	CB103
0	CB103
0	CB103
0	CB103
0	CB103
0	CB103
0	CB103
0	CB103
0	CB103
0	CB103
0	CB103
0	CB103
0	CB103
0	CB103
0	CB103
0	CB103
0	CB103
0	CB103
0	CB103
0	CB103
0	CB103
0	CB103
0	CB103
0	CB103
0	CB103
0	CB103
0	CB103
0	CB103
0	CB103
0	CB103
0	CB103
0	CB103
0	CB103
0	CB103
0	CB103
0	CB103
0	CB103
0	CB103
0	CB103
0	CB103
0	CB103
0	CB103
0	CB103
0	CB103
0	CB103
0	CB103
0	CB103
0	CB103
0	CB103
0	CB103
0	CB103
0	CB103
0	CB103
0	CB103
0	CB103
0	CB103
0	CB103
0	CB103
0	CB103
0	CB103
0	CB103
0	CB103
0	CB103
0	CB103
0	CB103
0	CB103
0	CB103
0	CB103
0	CB103
0	CB103
0	CB103
0	CB103
0	CB103
0	CB103
0	CB103
0	CB103
0	CB103
0	CB103
0	CB103
0	CB103
0	CB103
0	CB103
0	CB103
0	CB103
0	CB103
0	CB103
0	CB103
0	CB103
0	CB103
0	CB103
0	CB103
0	CB103
0	CB103
0	CB103
0	CB103
0	CB103
0	CB103
0	CB103
0	CB103
0	CB103
0	CB103
0	CB103
0	CB103
0	CB103
0	CB103
0	CB103
0	CB103
0	CB103
0	CB103
0	CB103
0	CB103
0	CB103
0	CB103
0	CB103
0	CB103
0	CB103
0	CB103
0	CB103
0	CB103
0	CB103
0	CB103
0	CB103
0	CB103
0	CB103
0	CB103
0	CB103
0	CB103
0	CB103
0	CB103
0	CB103
0	CB103
0	CB103
0	CB103
0	CB103
0	CB103
0	CB103
0	CB103
0	CB103
0	CB103
0	CB103
0	CB103
0	CB103
0	CB103
0	CB103
0	CB103
0	CB103
0	CB103
0	CB103
0	CB103
0	CB103
0	CB103
0	CB103
0	CB103
0	CB103
0	CB103
0	CB103
0	CB103
0	CB103
0	CB103
0	CB103
0	CB103
0	CB103
0	CB103
0	CB103
0	CB103
0	CB103
0	CB103
0	CB103
0	CB103
0	CB103
0	CB103
0	CB103
0	CB103
0	CB103
0	CB103
0	CB103
0	CB103
0	CB103
0	CB103
0	CB103
0	CB103
0	CB103
0	CB103
0	CB103
0	CB103
0	CB103
0	CB103
0	CB103
0	CB103
0	CB103
0	CB103
0	CB103
0	CB103
0	CB103
0	CB103
0	CB103
0	CB103
0	CB103
0	CB103
0	CB103
0	CB103
0	CB103
0	CB103
0	CB103
0	CB103
0	CB103
0	CB103
0	CB103
0	CB103
0	CB103
0	CB103
0	CB103
0	CB103
0	CB103
0	CB103
0	CB103
0	CB103
0	CB103
0	CB103
0	CB103
0	CB103
0	CB103
0	CB103
0	CB103
0	CB103
0	CB103
0	CB103
0	CB103
0	CB103
0	CB103
0	CB103
0	CB103
0	CB103
0	CB103
0	CB103
0	CB103
0	CB103
0	CB103
0	CB103
0	CB103
0	CB103
0	CB103
0	CB103
0	CB103
0	CB103
0	CB103
0	CB103
0	CB103
0	CB103
0	CB103
0	CB103
0	CB103
0	CB103
0	CB103
0	CB103
0	CB103
0	CB103
0	CB103
0	CB103
0	CB103
0	CB103
0	CB103
0	CB103
0	CB103
0	CB103
0	CB103
0	CB103
0	CB103
0	CB103
0	CB103
0	CB103
0	CB103
0	CB103
0	CB103
0	CB103
0	CB103
0	CB103
0	CB103
0	CB103
0	CB103
0	CB103
0	CB103
0	CB103
0	CB103
0	CB103
0	CB103
0	CB103
0	CB103
0	CB103
0	CB103
0	CB103
0	CB103
0	CB103
0	CB103
0	CB103
0	CB103
0	CB103
0	CB103
0	CB103
0	CB103
0	CB103
0	CB103
0	CB103
0	CB103
0	CB103
0	CB103
0	CB103
0	CB103
0	CB103
0	CB103
0	CB103
0	CB103
0	CB103
0	CB103
0	CB103
0	CB103
0	CB103
0	CB103
0	CB103
0	CB103
0	CB103
0	CB103
0	CB103
0	CB103
0	CB103
0	CB103
0	CB103
0	CB103
0	CB103
0	CB103
0	CB103
0	CB103
0	CB103
0	CB103
0	CB103
0	CB103
0	CB103
0	CB103
0	CB103
0	CB103
0	CB103
0	CB103
0	CB103
0	CB103
0	CB103
0	CB103
0	CB103
0	CB103
0	CB103
0	CB103
0	CB103
0	CB103
0	CB103
0	CB103
0	CB103
0	CB103
0	CB103
0	CB103
0	CB103
0	CB103
0	CB103
0	CB103
0	CB103
0	CB103
0	CB103
0	CB103
0	CB103
0	CB103
0	CB103
0	CB103
0	CB103
0	CB103
0	CB103
0	CB103
0	CB103
0	CB103
0	CB103
0	CB103
0	CB103
0	CB103
0	CB103
0	CB103
0	CB103
0	CB103
0	CB103
0	CB103
0	CB103
0	CB103
0	CB103
0	CB103
0	CB103
0	CB103
0	CB103
0	CB103
0	CB103
0	CB103
0	CB103
0	CB103
0	CB103
0	CB103
0	CB103
0	CB103
0	CB103
0	CB103
0	CB103
0	CB103
0	CB103
0	CB103
0	CB103
0	CB103
0	CB103
0	CB103
0	CB103
0	CB103
0	CB103
0	CB103
0	CB103
0	CB103
0	CB103
0	CB103
0	CB103
0	CB103
0	CB103
0	CB103
0	CB103
0	CB103
0	CB103
0	CB103
0	CB103
0	CB103
0	CB103
0	CB103
0	CB103
0	CB103
0	CB103
0	CB103
0	CB103
0	CB103
0	CB103
0	CB103
0	CB103
0	CB103
0	CB103
0	CB103
0	CB103
0	CB103
0	CB103
0	CB103
0	CB103
0	CB103
0	CB103
0	CB103
0	CB103
0	CB103
0	CB103
0	CB103
0	CB103
0	CB103
0	CB103
0	CB103
0	CB103
0	CB103
0	CB103
0	CB103
0	CB103
0	CB103
0	CB103
0	CB103
0	CB103
0	CB103
0	CB103
0	CB103
0	CB103
0	CB103
0	CB103
0	CB103
0	CB103
0	CB103
0	CB103
0	CB103
0	CB103
0	CB103
0	CB103
0	CB103
0	CB103
0	CB103
0	CB103
0	CB103
0	CB103
0	CB103
0	CB103
0	CB103
0	CB103
0	CB103
0	CB103
0	CB103
0	CB103
0	CB103
0	CB103
0	CB103
0	CB103
0	CB103
0	CB103
0	CB103
0	CB103
0	CB103
0	CB103
0	CB103
0	CB103
0	CB103
0	CB103
0	CB103
0	CB103
0	CB103
0	CB103
0	CB103
0	CB103
0	CB103
0	CB103
0	CB103
0	CB103
0	CB103
0	CB103
0	CB103
0	CB103
0	CB103
0	CB103
0	CB103
0	CB103
0	CB103
0	CB103
0	CB103
0	CB103
0	CB103
0	CB103
0	CB103
0	CB103
0	CB103
0	CB103
0	CB103
0	CB103
0	CB103
0	CB103
0	CB103
0	CB103
0	CB103
0	CB103
0	CB103
0	CB103
0	CB103
0	CB103
0	CB103
0	CB103
0	CB103
0	CB103
0	CB103
0	CB103
0	CB103
0	CB103
0	CB103
0	CB103
0	CB103
0	CB103
0	CB103
0	CB103
0	CB103
0	CB103
0	CB103
0	CB103
0	CB103
0	CB103
0	CB103
0	CB103
0	CB103
0	CB103
0	CB103
0	CB103
0	CB103
0	CB103
0	CB103
0	CB103
0	CB103
0	CB103
0	CB103
0	CB103
0	CB103
0	CB103
0	CB103
0	CB103
0	CB103
0	CB103
0	CB103
0	CB103
0	CB103
0	CB103
0	CB103
0	CB103
0	CB103
0	CB103
0	CB103
0	CB103
0	CB103
0	CB103
0	CB103
0	CB103
0	CB103
0	CB103
0	CB103
0	CB103
0	CB103
0	CB103
0	CB103
0	CB103
0	CB103
0	CB103
0	CB103
0	CB103
0	CB103
0	CB103
0	CB103
0	CB103
0	CB103
0	CB103
0	CB103
0	CB103
0	CB103
0	CB103
0	CB103
0	CB103
0	CB103
0	CB103
0	CB103
0	CB103
0	CB103
0	CB103
0	CB103
0	CB103
0	CB103
0	CB103
0	CB103
0	CB103
0	CB103
0	CB103
0	CB103
0	CB103
0	CB103
0	CB103
0	CB103
0	CB103
0	CB103
0	CB103
0	CB103
0	CB103
0	CB103
0	CB103
0	CB103
0	CB103
0	CB103
0	CB103
0	CB103
0	CB103
0	CB103
0	CB103
0	CB103
0	CB103
0	CB103
0	CB103
0	CB103
0	CB103
0	CB103
0	CB103
0	CB103
0	CB103
0	CB103
0	CB103
0	CB103
0	CB103
0	CB103
0	CB103
0	CB103
0	CB103
0	CB103
0	CB103
0	CB103
0	CB103
0	CB103
0	CB103
0	CB103
0	CB103
0	CB103
0	CB103
0	CB103
0	CB103
0	CB103
0	CB103
0	CB103
0	CB103
0	CB103
0	CB103
0	CB103
0	CB103
0	CB103
0	CB103
0	CB103
0	CB103
0	CB103
0	CB103
0	CB103
0	CB103
0	CB103
0	CB103
0	CB103
0	CB103
0	CB103
0	CB103
0	CB103
0	CB103
0	CB103
0	CB103
0	CB103
0	CB103
0	CB103
0	CB103
0	CB103
0	CB103
0	CB103
0	CB103
0	CB103
0	CB103
0	CB103
0	CB103
0	CB103
0	CB103
0	CB103
0	CB103
0	CB103
0	CB103
0	CB103
0	CB103
0	CB103
0	CB103
0	CB103
0	CB103
0	CB103
0	CB103
0	CB103
0	CB103
0	CB103
0	CB103
0	CB103
0	CB103
0	CB103
0	CB103
0	CB103
0	CB103
0	CB103
0	CB103
0	CB103
0	CB103
0	CB103
0	CB103
0	CB103
0	CB103
0	CB103
0	CB103
0	CB103
0	CB103
0	CB103
0	CB103
0	CB103
0	CB103
0	CB103
0	CB103
0	CB103
0	CB103
0	CB103
0	CB103
0	CB103
0	CB103
0	CB103
0	CB103
0	CB103
0	CB103
0	CB103
0	CB103
0	CB103
0	CB103
0	CB103
0	CB103
0	CB103
0	CB103
0	CB103
0	CB103
0	CB103
0	CB103
0	CB103
0	CB103
0	CB103
0	CB103
0	CB103
0	CB103
0	CB103
0	CB103
0	CB103
0	CB103
0	CB103
0	CB103
0	CB103
0	CB103
0	CB103
0	CB103
0	CB103
0	CB103
0	CB103
0	CB103
0	CB103
0	CB103
0	CB103
0	CB103
0	CB103
0	CB103
0	CB103
0	CB103
0	CB103
0	CB103
0	CB103
0	CB103
0	CB103
0	CB103
0	CB103
0	CB103
0	CB103
0	CB103
0	CB103
0	CB103
0	CB103
0	CB103
0	CB103
0	CB103
0	CB103
0	CB103
0	CB103
0	CB103
1	CB103
1	CB103
1	CB103
1	CB103
1	CB103
1	CB103
1	CB103
1	CB103
1	CB103
1	CB103
1	CB103
1	CB103
1	CB103
1	CB103
1	CB103
1	CB103
1	CB103
1	CB103
1	CB103
1	CB103
1	CB103
1	CB103
1	CB103
1	CB103
1	CB103
1	CB103
1	CB103
1	CB103
1	CB103
1	CB103
1	CB103
1	CB103
1	CB103
1	CB103
1	CB103
1	CB103
1	CB103
1	CB103
1	CB103
1	CB103
1	CB103
1	CB103
1	CB103
1	CB103
1	CB103
1	CB103
1	CB103
1	CB103
1	CB103
1	CB103
2	CB103
2	CB103
2	CB103
2	CB103
2	CB103
2	CB103
2	CB103
2	CB103
2	CB103
2	CB103
2	CB103
2	CB103
2	CB103
2	CB103
2	CB103
2	CB103
2	CB103
2	CB103
2	CB103
2	CB103
2	CB103
2	CB103
2	CB103
2	CB103
2	CB103
2	CB103
2	CB103
2	CB103
3	CB103
3	CB103
3	CB103
3	CB103
3	CB103
3	CB103
3	CB103
3	CB103
3	CB103
3	CB103
3	CB103
4	CB103
4	CB103
4	CB103
4	CB103
4	CB103
4	CB103
4	CB103
4	CB103
4	CB103
5	CB103
5	CB103
5	CB103
5	CB103
6	CB103
6	CB103
6	CB103
6	CB103
7	CB103
7	CB103
7	CB103
7	CB103
7	CB103
7	CB103
8	CB103
8	CB103
9	CB103
9	CB103
10	CB103
11	CB103
11	CB103
12	CB103
12	CB103
15	CB103
25	CB103
35	CB103
37	CB103
40	CB103
46	CB103
57	CB103
208	WildType
195	WildType
188	WildType
182	WildType
171	WildType
154	WildType
152	WildType
148	WildType
146	WildType
144	WildType
140	WildType
138	WildType
137	WildType
133	WildType
128	WildType
126	WildType
124	WildType
122	WildType
112	WildType
109	WildType
108	WildType
108	WildType
107	WildType
105	WildType
103	WildType
100	WildType
100	WildType
99	WildType
96	WildType
96	WildType
94	WildType
92	WildType
91	WildType
90	WildType
90	WildType
90	WildType
89	WildType
88	WildType
87	WildType
87	WildType
84	WildType
83	WildType
83	WildType
83	WildType
83	WildType
82	WildType
81	WildType
80	WildType
80	WildType
80	WildType
79	WildType
78	WildType
78	WildType
77	WildType
73	WildType
72	WildType
72	WildType
71	WildType
71	WildType
70	WildType
69	WildType
69	WildType
69	WildType
69	WildType
68	WildType
68	WildType
68	WildType
67	WildType
67	WildType
66	WildType
66	WildType
[truncated: 2,490 more rows]

## Sheet: 6D
	Total Nuclear Fluorescence(A.U)
Condition	Mean	Median	Standard deviation	25th percentile	75th percentile	N
WildType	2581.1	2134.6	2020.9	1118.5	3636.8	12076
RBPJ-KO	1376.2	774	2283.4	444	1344	3607
DMSO	2692.4	2105.7	2514.1	1036.3	3688.2	15033
CB103	2849.4	2141.3	2515.7	1216.1	3434.7	6516

## Sheet:  6G
Number of Nuclear Condensates per Cell	Variant Of Notch1
208	Full Length
195	Full Length
188	Full Length
182	Full Length
171	Full Length
154	Full Length
152	Full Length
148	Full Length
146	Full Length
144	Full Length
140	Full Length
138	Full Length
137	Full Length
133	Full Length
128	Full Length
126	Full Length
124	Full Length
122	Full Length
112	Full Length
109	Full Length
108	Full Length
108	Full Length
107	Full Length
105	Full Length
103	Full Length
100	Full Length
100	Full Length
99	Full Length
96	Full Length
96	Full Length
94	Full Length
92	Full Length
91	Full Length
90	Full Length
90	Full Length
90	Full Length
89	Full Length
88	Full Length
87	Full Length
87	Full Length
84	Full Length
83	Full Length
83	Full Length
83	Full Length
83	Full Length
82	Full Length
81	Full Length
80	Full Length
80	Full Length
80	Full Length
79	Full Length
78	Full Length
78	Full Length
77	Full Length
73	Full Length
72	Full Length
72	Full Length
71	Full Length
71	Full Length
70	Full Length
69	Full Length
69	Full Length
69	Full Length
69	Full Length
68	Full Length
68	Full Length
68	Full Length
67	Full Length
67	Full Length
66	Full Length
66	Full Length
66	Full Length
66	Full Length
65	Full Length
65	Full Length
65	Full Length
65	Full Length
65	Full Length
65	Full Length
64	Full Length
64	Full Length
63	Full Length
62	Full Length
62	Full Length
62	Full Length
61	Full Length
61	Full Length
60	Full Length
59	Full Length
59	Full Length
59	Full Length
59	Full Length
59	Full Length
59	Full Length
58	Full Length
58	Full Length
58	Full Length
58	Full Length
57	Full Length
57	Full Length
57	Full Length
56	Full Length
56	Full Length
55	Full Length
54	Full Length
54	Full Length
52	Full Length
51	Full Length
51	Full Length
50	Full Length
50	Full Length
50	Full Length
50	Full Length
49	Full Length
49	Full Length
49	Full Length
48	Full Length
48	Full Length
48	Full Length
48	Full Length
47	Full Length
47	Full Length
46	Full Length
46	Full Length
46	Full Length
46	Full Length
46	Full Length
46	Full Length
45	Full Length
45	Full Length
45	Full Length
45	Full Length
45	Full Length
44	Full Length
44	Full Length
44	Full Length
44	Full Length
44	Full Length
43	Full Length
43	Full Length
43	Full Length
43	Full Length
43	Full Length
43	Full Length
43	Full Length
43	Full Length
42	Full Length
42	Full Length
42	Full Length
42	Full Length
41	Full Length
41	Full Length
41	Full Length
41	Full Length
41	Full Length
41	Full Length
40	Full Length
40	Full Length
40	Full Length
39	Full Length
39	Full Length
39	Full Length
39	Full Length
39	Full Length
38	Full Length
38	Full Length
38	Full Length
38	Full Length
37	Full Length
37	Full Length
37	Full Length
37	Full Length
36	Full Length
36	Full Length
36	Full Length
36	Full Length
36	Full Length
36	Full Length
36	Full Length
35	Full Length
35	Full Length
35	Full Length
35	Full Length
35	Full Length
34	Full Length
34	Full Length
34	Full Length
34	Full Length
34	Full Length
34	Full Length
33	Full Length
33	Full Length
33	Full Length
33	Full Length
33	Full Length
33	Full Length
32	Full Length
32	Full Length
32	Full Length
32	Full Length
32	Full Length
32	Full Length
31	Full Length
31	Full Length
31	Full Length
31	Full Length
31	Full Length
31	Full Length
31	Full Length
31	Full Length
31	Full Length
31	Full Length
31	Full Length
30	Full Length
30	Full Length
30	Full Length
29	Full Length
29	Full Length
29	Full Length
29	Full Length
29	Full Length
29	Full Length
29	Full Length
29	Full Length
29	Full Length
29	Full Length
28	Full Length
28	Full Length
28	Full Length
28	Full Length
28	Full Length
28	Full Length
28	Full Length
27	Full Length
27	Full Length
27	Full Length
27	Full Length
27	Full Length
27	Full Length
27	Full Length
27	Full Length
27	Full Length
27	Full Length
27	Full Length
27	Full Length
26	Full Length
26	Full Length
26	Full Length
26	Full Length
26	Full Length
26	Full Length
26	Full Length
26	Full Length
26	Full Length
26	Full Length
26	Full Length
26	Full Length
25	Full Length
25	Full Length
25	Full Length
25	Full Length
25	Full Length
25	Full Length
25	Full Length
25	Full Length
24	Full Length
24	Full Length
24	Full Length
24	Full Length
24	Full Length
24	Full Length
24	Full Length
24	Full Length
24	Full Length
23	Full Length
23	Full Length
23	Full Length
23	Full Length
23	Full Length
23	Full Length
23	Full Length
23	Full Length
23	Full Length
23	Full Length
23	Full Length
22	Full Length
22	Full Length
22	Full Length
22	Full Length
22	Full Length
22	Full Length
22	Full Length
22	Full Length
22	Full Length
22	Full Length
21	Full Length
21	Full Length
21	Full Length
21	Full Length
21	Full Length
21	Full Length
21	Full Length
21	Full Length
21	Full Length
21	Full Length
21	Full Length
21	Full Length
20	Full Length
20	Full Length
20	Full Length
20	Full Length
20	Full Length
20	Full Length
20	Full Length
20	Full Length
20	Full Length
20	Full Length
20	Full Length
20	Full Length
20	Full Length
20	Full Length
20	Full Length
20	Full Length
20	Full Length
20	Full Length
20	Full Length
20	Full Length
20	Full Length
20	Full Length
20	Full Length
20	Full Length
20	Full Length
20	Full Length
19	Full Length
19	Full Length
19	Full Length
19	Full Length
19	Full Length
19	Full Length
19	Full Length
19	Full Length
19	Full Length
19	Full Length
19	Full Length
19	Full Length
19	Full Length
19	Full Length
19	Full Length
19	Full Length
19	Full Length
19	Full Length
18	Full Length
18	Full Length
18	Full Length
18	Full Length
18	Full Length
18	Full Length
18	Full Length
18	Full Length
18	Full Length
18	Full Length
18	Full Length
18	Full Length
18	Full Length
17	Full Length
17	Full Length
17	Full Length
17	Full Length
17	Full Length
17	Full Length
17	Full Length
17	Full Length
17	Full Length
17	Full Length
17	Full Length
17	Full Length
17	Full Length
17	Full Length
17	Full Length
17	Full Length
17	Full Length
17	Full Length
16	Full Length
16	Full Length
16	Full Length
16	Full Length
16	Full Length
16	Full Length
16	Full Length
16	Full Length
16	Full Length
16	Full Length
16	Full Length
16	Full Length
16	Full Length
16	Full Length
16	Full Length
16	Full Length
16	Full Length
16	Full Length
16	Full Length
15	Full Length
15	Full Length
15	Full Length
15	Full Length
15	Full Length
15	Full Length
15	Full Length
15	Full Length
15	Full Length
15	Full Length
15	Full Length
15	Full Length
15	Full Length
15	Full Length
15	Full Length
15	Full Length
15	Full Length
15	Full Length
14	Full Length
14	Full Length
14	Full Length
14	Full Length
14	Full Length
14	Full Length
14	Full Length
14	Full Length
14	Full Length
14	Full Length
14	Full Length
14	Full Length
14	Full Length
14	Full Length
14	Full Length
14	Full Length
13	Full Length
13	Full Length
13	Full Length
13	Full Length
13	Full Length
13	Full Length
13	Full Length
13	Full Length
13	Full Length
13	Full Length
13	Full Length
13	Full Length
13	Full Length
13	Full Length
13	Full Length
13	Full Length
13	Full Length
13	Full Length
13	Full Length
13	Full Length
13	Full Length
13	Full Length
12	Full Length
12	Full Length
12	Full Length
12	Full Length
12	Full Length
12	Full Length
12	Full Length
12	Full Length
12	Full Length
12	Full Length
12	Full Length
12	Full Length
12	Full Length
12	Full Length
12	Full Length
12	Full Length
12	Full Length
12	Full Length
12	Full Length
12	Full Length
12	Full Length
12	Full Length
12	Full Length
12	Full Length
12	Full Length
12	Full Length
12	Full Length
12	Full Length
12	Full Length
12	Full Length
12	Full Length
12	Full Length
12	Full Length
12	Full Length
12	Full Length
12	Full Length
12	Full Length
12	Full Length
12	Full Length
12	Full Length
12	Full Length
12	Full Length
12	Full Length
12	Full Length
12	Full Length
12	Full Length
11	Full Length
11	Full Length
11	Full Length
11	Full Length
11	Full Length
11	Full Length
11	Full Length
11	Full Length
11	Full Length
11	Full Length
11	Full Length
11	Full Length
11	Full Length
11	Full Length
11	Full Length
11	Full Length
11	Full Length
11	Full Length
11	Full Length
11	Full Length
11	Full Length
11	Full Length
11	Full Length
11	Full Length
11	Full Length
11	Full Length
10	Full Length
10	Full Length
10	Full Length
10	Full Length
10	Full Length
10	Full Length
10	Full Length
10	Full Length
10	Full Length
10	Full Length
10	Full Length
10	Full Length
10	Full Length
10	Full Length
10	Full Length
10	Full Length
10	Full Length
10	Full Length
10	Full Length
10	Full Length
10	Full Length
10	Full Length
10	Full Length
10	Full Length
10	Full Length
10	Full Length
10	Full Length
10	Full Length
10	Full Length
10	Full Length
10	Full Length
10	Full Length
10	Full Length
10	Full Length
10	Full Length
10	Full Length
10	Full Length
10	Full Length
10	Full Length
10	Full Length
10	Full Length
10	Full Length
9	Full Length
9	Full Length
9	Full Length
9	Full Length
9	Full Length
9	Full Length
9	Full Length
9	Full Length
9	Full Length
9	Full Length
9	Full Length
9	Full Length
9	Full Length
9	Full Length
9	Full Length
9	Full Length
9	Full Length
9	Full Length
9	Full Length
9	Full Length
9	Full Length
9	Full Length
9	Full Length
9	Full Length
9	Full Length
9	Full Length
9	Full Length
9	Full Length
9	Full Length
9	Full Length
9	Full Length
9	Full Length
9	Full Length
9	Full Length
9	Full Length
9	Full Length
9	Full Length
9	Full Length
8	Full Length
8	Full Length
8	Full Length
8	Full Length
8	Full Length
8	Full Length
8	Full Length
8	Full Length
8	Full Length
8	Full Length
8	Full Length
8	Full Length
8	Full Length
8	Full Length
8	Full Length
8	Full Length
8	Full Length
8	Full Length
8	Full Length
8	Full Length
8	Full Length
8	Full Length
8	Full Length
8	Full Length
8	Full Length
8	Full Length
8	Full Length
8	Full Length
8	Full Length
8	Full Length
8	Full Length
8	Full Length
8	Full Length
8	Full Length
8	Full Length
8	Full Length
8	Full Length
8	Full Length
8	Full Length
8	Full Length
8	Full Length
7	Full Length
7	Full Length
7	Full Length
7	Full Length
7	Full Length
7	Full Length
7	Full Length
7	Full Length
7	Full Length
7	Full Length
7	Full Length
7	Full Length
7	Full Length
7	Full Length
7	Full Length
7	Full Length
7	Full Length
7	Full Length
7	Full Length
7	Full Length
7	Full Length
7	Full Length
7	Full Length
7	Full Length
7	Full Length
7	Full Length
7	Full Length
7	Full Length
7	Full Length
7	Full Length
7	Full Length
7	Full Length
7	Full Length
7	Full Length
7	Full Length
7	Full Length
7	Full Length
7	Full Length
7	Full Length
7	Full Length
7	Full Length
6	Full Length
6	Full Length
6	Full Length
6	Full Length
6	Full Length
6	Full Length
6	Full Length
6	Full Length
6	Full Length
6	Full Length
6	Full Length
6	Full Length
6	Full Length
6	Full Length
6	Full Length
6	Full Length
6	Full Length
10	Full Length
10	Full Length
10	Full Length
10	Full Length
10	Full Length
10	Full Length
10	Full Length
10	Full Length
10	Full Length
10	Full Length
10	Full Length
10	Full Length
10	Full Length
11	Full Length
11	Full Length
11	Full Length
11	Full Length
11	Full Length
11	Full Length
12	Full Length
12	Full Length
12	Full Length
12	Full Length
12	Full Length
12	Full Length
12	Full Length
13	Full Length
13	Full Length
13	Full Length
13	Full Length
13	Full Length
13	Full Length
13	Full Length
13	Full Length
13	Full Length
13	Full Length
13	Full Length
14	Full Length
14	Full Length
14	Full Length
14	Full Length
14	Full Length
14	Full Length
14	Full Length
14	Full Length
14	Full Length
15	Full Length
15	Full Length
15	Full Length
15	Full Length
15	Full Length
15	Full Length
15	Full Length
16	Full Length
16	Full Length
17	Full Length
17	Full Length
17	Full Length
17	Full Length
17	Full Length
17	Full Length
17	Full Length
17	Full Length
17	Full Length
17	Full Length
18	Full Length
18	Full Length
18	Full Length
18	Full Length
18	Full Length
19	Full Length
19	Full Length
19	Full Length
20	Full Length
20	Full Length
20	Full Length
20	Full Length
20	Full Length
20	Full Length
20	Full Length
20	Full Length
20	Full Length
21	Full Length
21	Full Length
21	Full Length
22	Full Length
22	Full Length
22	Full Length
23	Full Length
23	Full Length
23	Full Length
23	Full Length
23	Full Length
24	Full Length
24	Full Length
24	Full Length
25	Full Length
25	Full Length
26	Full Length
26	Full Length
26	Full Length
27	Full Length
27	Full Length
28	Full Length
28	Full Length
29	Full Length
29	Full Length
29	Full Length
29	Full Length
31	Full Length
31	Full Length
31	Full Length
31	Full Length
32	Full Length
33	Full Length
33	Full Length
34	Full Length
35	Full Length
35	Full Length
36	Full Length
36	Full Length
37	Full Length
37	Full Length
37	Full Length
37	Full Length
38	Full Length
38	Full Length
39	Full Length
40	Full Length
44	Full Length
45	Full Length
48	Full Length
50	Full Length
53	Full Length
55	Full Length
56	Full Length
64	Full Length
66	Full Length
74	Full Length
74	Full Length
79	Full Length
81	Full Length
92	Full Length
96	Full Length
106	Full Length
107	Full Length
108	Full Length
124	Full Length
134	Full Length
140	Full Length
140	Full Length
157	Full Length
190	Full Length
233	Full Length
173	Full Length
151	Full Length
112	Full Length
96	Full Length
96	Full Length
94	Full Length
91	Full Length
87	Full Length
85	Full Length
85	Full Length
77	Full Length
75	Full Length
69	Full Length
68	Full Length
64	Full Length
62	Full Length
61	Full Length
61	Full Length
59	Full Length
59	Full Length
57	Full Length
53	Full Length
52	Full Length
51	Full Length
50	Full Length
46	Full Length
38	Full Length
37	Full Length
36	Full Length
34	Full Length
34	Full Length
34	Full Length
33	Full Length
33	Full Length
31	Full Length
31	Full Length
31	Full Length
29	Full Length
28	Full Length
25	Full Length
25	Full Length
25	Full Length
24	Full Length
24	Full Length
24	Full Length
23	Full Length
23	Full Length
23	Full Length
23	Full Length
20	Full Length
20	Full Length
19	Full Length
18	Full Length
18	Full Length
16	Full Length
16	Full Length
15	Full Length
14	Full Length
14	Full Length
13	Full Length
13	Full Length
11	Full Length
10	Full Length
10	Full Length
10	Full Length
10	Full Length
72	Full Length
44	Full Length
42	Full Length
41	Full Length
40	Full Length
36	Full Length
35	Full Length
34	Full Length
34	Full Length
33	Full Length
32	Full Length
32	Full Length
32	Full Length
31	Full Length
29	Full Length
29	Full Length
29	Full Length
28	Full Length
28	Full Length
28	Full Length
27	Full Length
27	Full Length
26	Full Length
25	Full Length
25	Full Length
25	Full Length
24	Full Length
24	Full Length
24	Full Length
23	Full Length
23	Full Length
22	Full Length
22	Full Length
22	Full Length
21	Full Length
20	Full Length
20	Full Length
20	Full Length
19	Full Length
19	Full Length
19	Full Length
19	Full Length
18	Full Length
18	Full Length
18	Full Length
18	Full Length
17	Full Length
17	Full Length
17	Full Length
16	Full Length
16	Full Length
16	Full Length
16	Full Length
16	Full Length
15	Full Length
15	Full Length
15	Full Length
15	Full Length
14	Full Length
14	Full Length
14	Full Length
14	Full Length
14	Full Length
13	Full Length
13	Full Length
13	Full Length
12	Full Length
12	Full Length
12	Full Length
12	Full Length
12	Full Length
11	Full Length
11	Full Length
11	Full Length
11	Full Length
10	Full Length
10	Full Length
10	Full Length
10	Full Length
10	Full Length
10	Full Length
10	Full Length
35	Full Length
32	Full Length
27	Full Length
23	Full Length
18	Full Length
15	Full Length
14	Full Length
13	Full Length
13	Full Length
12	Full Length
12	Full Length
11	Full Length
11	Full Length
11	Full Length
11	Full Length
11	Full Length
10	Full Length
10	Full Length
9	Full Length
9	Full Length
186	Full Length
153	Full Length
136	Full Length
136	Full Length
130	Full Length
120	Full Length
104	Full Length
103	Full Length
102	Full Length
92	Full Length
88	Full Length
77	Full Length
70	Full Length
61	Full Length
60	Full Length
51	Full Length
49	Full Length
44	Full Length
36	Full Length
33	Full Length
32	Full Length
30	Full Length
21	Full Length
19	Full Length
16	Full Length
16	Full Length
10	Full Length
0	ΔANK
0	ΔANK
0	ΔANK
0	ΔANK
0	ΔANK
0	ΔANK
0	ΔANK
0	ΔANK
0	ΔANK
0	ΔANK
0	ΔANK
0	ΔANK
0	ΔANK
0	ΔANK
0	ΔANK
0	ΔANK
0	ΔANK
0	ΔANK
0	ΔANK
0	ΔANK
0	ΔANK
0	ΔANK
0	ΔANK
0	ΔANK
0	ΔANK
0	ΔANK
0	ΔANK
0	ΔANK
0	ΔANK
0	ΔANK
0	ΔANK
0	ΔANK
0	ΔANK
0	ΔANK
0	ΔANK
0	ΔANK
0	ΔANK
0	ΔANK
0	ΔANK
0	ΔANK
0	ΔANK
0	ΔANK
0	ΔANK
0	ΔANK
0	ΔANK
0	ΔANK
0	ΔANK
0	ΔANK
0	ΔANK
0	ΔANK
0	ΔANK
0	ΔANK
0	ΔANK
0	ΔANK
0	ΔANK
0	ΔANK
0	ΔANK
0	ΔANK
0	ΔANK
0	ΔANK
0	ΔANK
0	ΔANK
0	ΔANK
0	ΔANK
0	ΔANK
0	ΔANK
0	ΔANK
0	ΔANK
0	ΔANK
0	ΔANK
0	ΔANK
0	ΔANK
0	ΔANK
0	ΔANK
0	ΔANK
0	ΔANK
0	ΔANK
0	ΔANK
0	ΔANK
0	ΔANK
0	ΔANK
0	ΔANK
0	ΔANK
0	ΔANK
0	ΔANK
0	ΔANK
0	ΔANK
0	ΔANK
0	ΔANK
0	ΔANK
0	ΔANK
0	ΔANK
0	ΔANK
0	ΔANK
0	ΔANK
0	ΔANK
0	ΔANK
0	ΔANK
0	ΔANK
0	ΔANK
0	ΔANK
0	ΔANK
0	ΔANK
0	ΔANK
0	ΔANK
0	ΔANK
0	ΔANK
0	ΔANK
0	ΔANK
0	ΔANK
0	ΔANK
0	ΔANK
0	ΔANK
0	ΔANK
0	ΔANK
0	ΔANK
0	ΔANK
0	ΔANK
0	ΔANK
0	ΔANK
0	ΔANK
0	ΔANK
0	ΔANK
0	ΔANK
0	ΔANK
0	ΔANK
0	ΔANK
0	ΔANK
0	ΔANK
0	ΔANK
0	ΔANK
0	ΔANK
0	ΔANK
0	ΔANK
0	ΔANK
0	ΔANK
0	ΔANK
0	ΔANK
0	ΔANK
0	ΔANK
0	ΔANK
0	ΔANK
0	ΔANK
0	ΔANK
0	ΔANK
0	ΔANK
0	ΔANK
0	ΔANK
0	ΔANK
0	ΔANK
0	ΔANK
0	ΔANK
0	ΔANK
0	ΔANK
0	ΔANK
0	ΔANK
0	ΔANK
0	ΔANK
0	ΔANK
0	ΔANK
0	ΔANK
0	ΔANK
0	ΔANK
0	ΔANK
0	ΔANK
0	ΔANK
0	ΔANK
0	ΔANK
0	ΔANK
0	ΔANK
0	ΔANK
0	ΔANK
0	ΔANK
0	ΔANK
0	ΔANK
0	ΔANK
0	ΔANK
0	ΔANK
0	ΔANK
0	ΔANK
0	ΔANK
0	ΔANK
0	ΔANK
0	ΔANK
0	ΔANK
0	ΔANK
0	ΔANK
0	ΔANK
0	ΔANK
0	ΔANK
0	ΔANK
0	ΔANK
0	ΔANK
0	ΔANK
0	ΔANK
0	ΔANK
0	ΔANK
0	ΔANK
0	ΔANK
0	ΔANK
0	ΔANK
0	ΔANK
0	ΔANK
0	ΔANK
0	ΔANK
0	ΔANK
0	ΔANK
0	ΔANK
0	ΔANK
0	ΔANK
0	ΔANK
0	ΔANK
0	ΔANK
0	ΔANK
0	ΔANK
0	ΔANK
0	ΔANK
0	ΔANK
0	ΔANK
0	ΔANK
0	ΔANK
0	ΔANK
0	ΔANK
0	ΔANK
0	ΔANK
0	ΔANK
0	ΔANK
0	ΔANK
0	ΔANK
0	ΔANK
0	ΔANK
0	ΔANK
0	ΔANK
0	ΔANK
0	ΔANK
0	ΔANK
0	ΔANK
0	ΔANK
0	ΔANK
0	ΔANK
0	ΔANK
0	ΔANK
0	ΔANK
0	ΔANK
0	ΔANK
0	ΔANK
0	ΔANK
0	ΔANK
0	ΔANK
0	ΔANK
0	ΔANK
0	ΔANK
0	ΔANK
0	ΔANK
0	ΔANK
0	ΔANK
0	ΔANK
0	ΔANK
0	ΔANK
0	ΔANK
0	ΔANK
0	ΔANK
0	ΔANK
0	ΔANK
0	ΔANK
0	ΔANK
0	ΔANK
0	ΔANK
0	ΔANK
0	ΔANK
0	ΔANK
0	ΔANK
0	ΔANK
0	ΔANK
0	ΔANK
0	ΔANK
0	ΔANK
0	ΔANK
0	ΔANK
0	ΔANK
0	ΔANK
0	ΔANK
0	ΔANK
0	ΔANK
0	ΔANK
0	ΔANK
0	ΔANK
0	ΔANK
0	ΔANK
0	ΔANK
0	ΔANK
0	ΔANK
0	ΔANK
0	ΔANK
0	ΔANK
0	ΔANK
0	ΔANK
0	ΔANK
0	ΔANK
0	ΔANK
0	ΔANK
0	ΔANK
0	ΔANK
0	ΔANK
0	ΔANK
0	ΔANK
0	ΔANK
0	ΔANK
0	ΔANK
0	ΔANK
0	ΔANK
0	ΔANK
0	ΔANK
0	ΔANK
0	ΔANK
0	ΔANK
0	ΔANK
0	ΔANK
0	ΔANK
0	ΔANK
0	ΔANK
0	ΔANK
0	ΔANK
0	ΔANK
0	ΔANK
0	ΔANK
0	ΔANK
0	ΔANK
0	ΔANK
0	ΔANK
0	ΔANK
0	ΔANK
0	ΔANK
0	ΔANK
0	ΔANK
0	ΔANK
0	ΔANK
0	ΔANK
0	ΔANK
0	ΔANK
0	ΔANK
0	ΔANK
0	ΔANK
0	ΔANK
0	ΔANK
0	ΔANK
0	ΔANK
0	ΔANK
0	ΔANK
0	ΔANK
0	ΔANK
0	ΔANK
0	ΔANK
0	ΔANK
0	ΔANK
0	ΔANK
0	ΔANK
0	ΔANK
0	ΔANK
0	ΔANK
0	ΔANK
0	ΔANK
0	ΔANK
0	ΔANK
0	ΔANK
0	ΔANK
0	ΔANK
0	ΔANK
0	ΔANK
0	ΔANK
0	ΔANK
0	ΔANK
0	ΔANK
0	ΔANK
0	ΔANK
0	ΔANK
0	ΔANK
0	ΔANK
0	ΔANK
0	ΔANK
0	ΔANK
0	ΔANK
0	ΔANK
0	ΔANK
0	ΔANK
0	ΔANK
0	ΔANK
0	ΔANK
0	ΔANK
0	ΔANK
0	ΔANK
0	ΔANK
0	ΔANK
0	ΔANK
0	ΔANK
0	ΔANK
0	ΔANK
0	ΔANK
0	ΔANK
0	ΔANK
0	ΔANK
0	ΔANK
0	ΔANK
0	ΔANK
0	ΔANK
0	ΔANK
0	ΔANK
0	ΔANK
0	ΔANK
0	ΔANK
0	ΔANK
0	ΔANK
0	ΔANK
0	ΔANK
0	ΔANK
0	ΔANK
0	ΔANK
0	ΔANK
0	ΔANK
0	ΔANK
0	ΔANK
0	ΔANK
0	ΔANK
0	ΔANK
0	ΔANK
0	ΔANK
0	ΔANK
0	ΔANK
0	ΔANK
0	ΔANK
0	ΔANK
0	ΔANK
0	ΔANK
0	ΔANK
0	ΔANK
0	ΔANK
0	ΔANK
0	ΔANK
0	ΔANK
0	ΔANK
0	ΔANK
0	ΔANK
0	ΔANK
0	ΔANK
0	ΔANK
0	ΔANK
0	ΔANK
0	ΔANK
0	ΔANK
0	ΔANK
0	ΔANK
0	ΔANK
0	ΔANK
0	ΔANK
0	ΔANK
0	ΔANK
0	ΔANK
0	ΔANK
0	ΔANK
0	ΔANK
0	ΔANK
0	ΔANK
0	ΔANK
0	ΔANK
0	ΔANK
0	ΔANK
0	ΔANK
0	ΔANK
0	ΔANK
0	ΔANK
0	ΔANK
0	ΔANK
0	ΔANK
0	ΔANK
0	ΔANK
0	ΔANK
0	ΔANK
0	ΔANK
0	ΔANK
0	ΔANK
0	ΔANK
0	ΔANK
0	ΔANK
0	ΔANK
0	ΔANK
0	ΔANK
0	ΔANK
0	ΔANK
0	ΔANK
0	ΔANK
0	ΔANK
0	ΔANK
0	ΔANK
0	ΔANK
0	ΔANK
0	ΔANK
0	ΔANK
0	ΔANK
0	ΔANK
0	ΔANK
0	ΔANK
0	ΔANK
0	ΔANK
1	ΔANK
1	ΔANK
1	ΔANK
1	ΔANK
1	ΔANK
1	ΔANK
1	ΔANK
1	ΔANK
1	ΔANK
1	ΔANK
1	ΔANK
1	ΔANK
1	ΔANK
1	ΔANK
1	ΔANK
1	ΔANK
1	ΔANK
1	ΔANK
1	ΔANK
1	ΔANK
1	ΔANK
1	ΔANK
1	ΔANK
1	ΔANK
1	ΔANK
1	ΔANK
1	ΔANK
1	ΔANK
1	ΔANK
1	ΔANK
1	ΔANK
1	ΔANK
1	ΔANK
1	ΔANK
1	ΔANK
1	ΔANK
1	ΔANK
1	ΔANK
1	ΔANK
1	ΔANK
1	ΔANK
1	ΔANK
1	ΔANK
1	ΔANK
1	ΔANK
1	ΔANK
1	ΔANK
1	ΔANK
1	ΔANK
1	ΔANK
1	ΔANK
1	ΔANK
1	ΔANK
1	ΔANK
1	ΔANK
1	ΔANK
1	ΔANK
1	ΔANK
1	ΔANK
1	ΔANK
1	ΔANK
1	ΔANK
1	ΔANK
1	ΔANK
1	ΔANK
1	ΔANK
1	ΔANK
1	ΔANK
1	ΔANK
1	ΔANK
1	ΔANK
1	ΔANK
1	ΔANK
1	ΔANK
1	ΔANK
1	ΔANK
1	ΔANK
1	ΔANK
1	ΔANK
1	ΔANK
1	ΔANK
1	ΔANK
1	ΔANK
1	ΔANK
1	ΔANK
1	ΔANK
1	ΔANK
1	ΔANK
1	ΔANK
1	ΔANK
1	ΔANK
1	ΔANK
1	ΔANK
1	ΔANK
1	ΔANK
1	ΔANK
1	ΔANK
1	ΔANK
1	ΔANK
1	ΔANK
1	ΔANK
1	ΔANK
1	ΔANK
1	ΔANK
1	ΔANK
1	ΔANK
1	ΔANK
1	ΔANK
1	ΔANK
1	ΔANK
1	ΔANK
1	ΔANK
1	ΔANK
1	ΔANK
1	ΔANK
1	ΔANK
1	ΔANK
1	ΔANK
1	ΔANK
1	ΔANK
1	ΔANK
1	ΔANK
1	ΔANK
1	ΔANK
1	ΔANK
1	ΔANK
1	ΔANK
1	ΔANK
1	ΔANK
1	ΔANK
1	ΔANK
1	ΔANK
1	ΔANK
1	ΔANK
1	ΔANK
1	ΔANK
1	ΔANK
1	ΔANK
1	ΔANK
1	ΔANK
1	ΔANK
1	ΔANK
1	ΔANK
1	ΔANK
1	ΔANK
1	ΔANK
1	ΔANK
1	ΔANK
1	ΔANK
1	ΔANK
1	ΔANK
1	ΔANK
1	ΔANK
1	ΔANK
1	ΔANK
1	ΔANK
1	ΔANK
1	ΔANK
1	ΔANK
1	ΔANK
1	ΔANK
1	ΔANK
1	ΔANK
1	ΔANK
1	ΔANK
1	ΔANK
1	ΔANK
1	ΔANK
1	ΔANK
1	ΔANK
1	ΔANK
1	ΔANK
1	ΔANK
1	ΔANK
1	ΔANK
1	ΔANK
1	ΔANK
1	ΔANK
1	ΔANK
1	ΔANK
1	ΔANK
1	ΔANK
1	ΔANK
1	ΔANK
1	ΔANK
1	ΔANK
1	ΔANK
1	ΔANK
1	ΔANK
1	ΔANK
1	ΔANK
1	ΔANK
1	ΔANK
1	ΔANK
1	ΔANK
1	ΔANK
1	ΔANK
1	ΔANK
1	ΔANK
1	ΔANK
1	ΔANK
1	ΔANK
1	ΔANK
1	ΔANK
1	ΔANK
1	ΔANK
1	ΔANK
1	ΔANK
1	ΔANK
1	ΔANK
1	ΔANK
1	ΔANK
1	ΔANK
1	ΔANK
1	ΔANK
1	ΔANK
1	ΔANK
1	ΔANK
1	ΔANK
1	ΔANK
1	ΔANK
1	ΔANK
1	ΔANK
1	ΔANK
1	ΔANK
1	ΔANK
1	ΔANK
1	ΔANK
1	ΔANK
1	ΔANK
1	ΔANK
1	ΔANK
1	ΔANK
1	ΔANK
1	ΔANK
1	ΔANK
1	ΔANK
1	ΔANK
1	ΔANK
1	ΔANK
1	ΔANK
1	ΔANK
1	ΔANK
1	ΔANK
1	ΔANK
1	ΔANK
1	ΔANK
1	ΔANK
1	ΔANK
1	ΔANK
1	ΔANK
1	ΔANK
1	ΔANK
1	ΔANK
1	ΔANK
1	ΔANK
1	ΔANK
1	ΔANK
1	ΔANK
1	ΔANK
1	ΔANK
1	ΔANK
1	ΔANK
1	ΔANK
1	ΔANK
1	ΔANK
1	ΔANK
1	ΔANK
1	ΔANK
1	ΔANK
1	ΔANK
1	ΔANK
1	ΔANK
1	ΔANK
1	ΔANK
1	ΔANK
1	ΔANK
1	ΔANK
1	ΔANK
1	ΔANK
1	ΔANK
1	ΔANK
1	ΔANK
1	ΔANK
1	ΔANK
1	ΔANK
1	ΔANK
1	ΔANK
1	ΔANK
1	ΔANK
1	ΔANK
1	ΔANK
1	ΔANK
1	ΔANK
1	ΔANK
1	ΔANK
1	ΔANK
1	ΔANK
1	ΔANK
1	ΔANK
1	ΔANK
1	ΔANK
1	ΔANK
1	ΔANK
1	ΔANK
1	ΔANK
1	ΔANK
1	ΔANK
1	ΔANK
1	ΔANK
1	ΔANK
1	ΔANK
1	ΔANK
1	ΔANK
1	ΔANK
1	ΔANK
1	ΔANK
1	ΔANK
1	ΔANK
1	ΔANK
1	ΔANK
1	ΔANK
1	ΔANK
1	ΔANK
1	ΔANK
1	ΔANK
1	ΔANK
1	ΔANK
1	ΔANK
1	ΔANK
1	ΔANK
1	ΔANK
1	ΔANK
1	ΔANK
1	ΔANK
1	ΔANK
1	ΔANK
1	ΔANK
1	ΔANK
1	ΔANK
1	ΔANK
1	ΔANK
1	ΔANK
1	ΔANK
1	ΔANK
1	ΔANK
1	ΔANK
1	ΔANK
1	ΔANK
1	ΔANK
1	ΔANK
1	ΔANK
1	ΔANK
1	ΔANK
1	ΔANK
1	ΔANK
1	ΔANK
1	ΔANK
1	ΔANK
1	ΔANK
1	ΔANK
1	ΔANK
1	ΔANK
1	ΔANK
1	ΔANK
1	ΔANK
1	ΔANK
1	ΔANK
1	ΔANK
1	ΔANK
1	ΔANK
1	ΔANK
1	ΔANK
1	ΔANK
1	ΔANK
1	ΔANK
1	ΔANK
1	ΔANK
1	ΔANK
1	ΔANK
1	ΔANK
1	ΔANK
1	ΔANK
1	ΔANK
1	ΔANK
1	ΔANK
1	ΔANK
1	ΔANK
1	ΔANK
1	ΔANK
1	ΔANK
1	ΔANK
1	ΔANK
1	ΔANK
1	ΔANK
1	ΔANK
1	ΔANK
1	ΔANK
1	ΔANK
1	ΔANK
1	ΔANK
1	ΔANK
1	ΔANK
1	ΔANK
1	ΔANK
1	ΔANK
1	ΔANK
1	ΔANK
1	ΔANK
1	ΔANK
1	ΔANK
1	ΔANK
1	ΔANK
1	ΔANK
1	ΔANK
1	ΔANK
1	ΔANK
1	ΔANK
1	ΔANK
1	ΔANK
1	ΔANK
1	ΔANK
1	ΔANK
1	ΔANK
1	ΔANK
1	ΔANK
1	ΔANK
1	ΔANK
1	ΔANK
1	ΔANK
1	ΔANK
1	ΔANK
1	ΔANK
1	ΔANK
1	ΔANK
1	ΔANK
1	ΔANK
1	ΔANK
1	ΔANK
[truncated: 1,520 more rows]

## Sheet:  6H
	Total Nuclear Fluorescence(A.U)
Condition	Mean	Median	Standard deviation	25th percentile	75th percentile	N
ΔTAD	1631.1	1043	2561	536	1921.5	3234
Full Length	2692.8	2144.2	2927	1118.7	3658.9	12367
ΔANK	2670.4	1590.9	3859.2	912.4	2684.2	2256

## Sheet:  6I
Condition	Fold Change in Hes1 Expression	Standard Deviation
ΔTad	-5.31671	0.122581
ΔTad+GSI	-6.85023	0.278526
ΔAnk	3.30747	0.157442
ΔAnk +GSI	-0.740386	0.670208
Full Length Notch+GSI	5.20082	1.00175

## Sheet:  6J
Condition	Fold Change in Hes5 Expression	Standard Devation
ΔTad	-2.30346	0.643518
ΔTad+GSI	-4.527	0.853311
ΔAnk	2.84884	0.0956767
ΔAnk +GSI	-0.898883	1.0036
Full Length Notch+GSI	4.44656	0.504688

## Sheet: 6K
Condition	Fold Change in Hey1 Expression	Standard Deviation
ΔTad	-1.06966	0.0962601
ΔTad+GSI	-5.11067	0.149641
ΔAnk	3.70649	0.300133
ΔAnk +GSI	-3.37014	0.769721
Full Length Notch+GSI	5.69759	1.24645

## Sheet:  6M
time(seconds)	Relative Fluorescence of Bleached Area	Standard Deviation	Standard Error
-10	1	0	0
0	0	0.0744063	0.0117647
2	0.0277961	0.0754787	0.0119342
4	0.122481	0.0902929	0.0142766
6	0.201996	0.102031	0.0161324
8	0.275543	0.114315	0.0180748
10	0.336916	0.124274	0.0196494
12	0.389074	0.132132	0.0208919
14	0.427298	0.131786	0.0208372
16	0.470222	0.136599	0.0215982
18	0.497881	0.135602	0.0214405
20	0.524977	0.129646	0.0204988
22	0.557637	0.134302	0.021235
24	0.583883	0.131044	0.0207198
26	0.609721	0.127607	0.0201765
28	0.630953	0.130756	0.0206743
30	0.650376	0.124895	0.0197476
32	0.66391	0.124374	0.0196652
34	0.688002	0.115222	0.0182182
36	0.699163	0.113922	0.0180126
38	0.714353	0.114611	0.0181216
40	0.734244	0.117374	0.0185585
42	0.739399	0.107673	0.0170245
44	0.754284	0.110496	0.0174709
46	0.768834	0.109367	0.0172925
48	0.765367	0.103695	0.0163956
50	0.775328	0.0981699	0.015522
52	0.791028	0.0933215	0.0147554
54	0.803737	0.0985961	0.0155894
56	0.800685	0.0909062	0.0143735
58	0.818447	0.0962717	0.0152219
60	0.815319	0.0877642	0.0138767
62	0.821463	0.0883838	0.0139747
64	0.829049	0.0918928	0.0145295
66	0.8365	0.0941701	0.0148896
68	0.839507	0.082479	0.0130411
70	0.843126	0.0857359	0.013556
72	0.847158	0.0833928	0.0131856
74	0.841267	0.0861967	0.0136289
76	0.84263	0.0831904	0.0131536
78	0.83999	0.0807702	0.0127709
80	0.842686	0.0770623	0.0121846
82	0.845455	0.0799162	0.0126359
84	0.842171	0.0823573	0.0130218
86	0.850348	0.0818709	0.0129449
88	0.852254	0.0844534	0.0133532
90	0.846588	0.0777392	0.0122916
92	0.840058	0.0724352	0.011453
94	0.849991	0.0754965	0.011937
96	0.854022	0.0822329	0.0130022
98	0.851387	0.0852205	0.0134745
100	0.845337	0.0789329	0.0124804
102	0.902306	0.0663324	0.0104881
104	0.89855	0.0618624	0.00978131
106	0.893251	0.0559703	0.00884968
108	0.88893	0.057722	0.00912666
110	0.893387	0.0576327	0.00911253
112	0.886328	0.0607841	0.00961081
114	0.88735	0.0607684	0.00960833
116	0.89608	0.0623286	0.00985501
118	0.904454	0.0631284	0.00998148
120	0.900636	0.0628028	0.00993
122	0.903705	0.0538881	0.00852045
124	0.897214	0.0535304	0.0084639
126	0.906425	0.0525851	0.00831444
128	0.903168	0.0609354	0.00963474
130	0.917117	0.0648204	0.010249
132	0.911375	0.0619581	0.00979643
134	0.910338	0.0636088	0.0100574
136	0.914218	0.0656619	0.0103821
138	0.91352	0.055717	0.00880963
140	0.913177	0.054877	0.00867682
142	0.91335	0.0564534	0.00892606
144	0.912828	0.0615841	0.00973731
146	0.913158	0.0604294	0.00955472
148	0.913139	0.0653871	0.0103386
150	0.911898	0.0593286	0.00938068
152	0.913092	0.04953	0.00783138
154	0.912531	0.050479	0.00798143
156	0.913229	0.0533527	0.00843581
158	0.913427	0.0596378	0.00942957
160	0.912387	0.0539338	0.00852769
162	0.911434	0.0600288	0.00949139
164	0.911816	0.0486612	0.00769402
166	0.91113	0.0386306	0.00610804
168	0.911245	0.0621743	0.00983063
170	0.910883	0.0545962	0.00863242
172	0.910416	0.0610482	0.00965257
174	0.91128	0.0569417	0.00900328
176	0.911102	0.0548996	0.00868039
178	0.911297	0.0632501	0.0100007
180	0.91092	0.0634812	0.0100373
182	0.91079	0.0630098	0.00996272
184	0.910231	0.0540997	0.00855391
186	0.910191	0.0527921	0.00834716
188	0.910772	0.0626985	0.0099135
190	0.909645	0.062025	0.00980702
192	0.909886	0.065715	0.0103904
194	0.908798	0.070848	0.011202
196	0.908339	0.0659045	0.0104204
198	0.908458	0.0571325	0.00903344
200	0.907633	0.0725629	0.0114732
202	0.908147	0.0688448	0.0108853
204	0.908001	0.0776993	0.0122853
206	0.908293	0.0798023	0.0126178
208	0.907421	0.0740653	0.0117107
210	0.907034	0.0744618	0.0117734
212	0.906636	0.0809713	0.0128027
214	0.906492	0.0717722	0.0113482
216	0.906015	0.0782953	0.0123796
218	0.90636	0.0873704	0.0138145
220	0.905963	0.0899699	0.0142255
222	0.905452	0.0842045	0.0133139
224	0.904245	0.0833519	0.0131791
226	0.903473	0.0756244	0.0119573
228	0.903312	0.0804183	0.0127153
230	0.902619	0.0814376	0.0128764
232	0.902339	0.0897246	0.0141867
234	0.901225	0.0846995	0.0133922
236	0.901963	0.0932212	0.0147396
238	0.900811	0.0853804	0.0134998
240	0.900986	0.0909249	0.0143765
242	0.900213	0.0932587	0.0147455
244	0.899501	0.0749678	0.0118535
246	0.900463	0.0910269	0.0143926
248	0.898619	0.0886165	0.0140115
250	0.89764	0.0808275	0.0127799
252	0.8981	0.0799277	0.0126377
254	0.898521	0.087813	0.0138845
256	0.897602	0.0873583	0.0138126
258	0.897669	0.0913345	0.0144412
260	0.897177	0.0888315	0.0140455
262	0.897035	0.0941555	0.0148873
264	0.896348	0.0938857	0.0148446
266	0.896361	0.0873218	0.0138068
268	0.89702	0.0920768	0.0145586
270	0.895489	0.0972564	0.0153776
272	0.89505	0.0967189	0.0152926
274	0.895489	0.0968897	0.0153196
276	0.895725	0.101293	0.0160158
278	0.894005	0.0904321	0.0142986
280	0.895039	0.0904938	0.0143083
282	0.894014	0.0896836	0.0141802
284	0.893821	0.0990662	0.0156637
286	0.894436	0.0953151	0.0150706
288	0.894586	0.0989032	0.015638
290	0.893387	0.0918456	0.0145221
292	0.892739	0.0960803	0.0151916
294	0.891367	0.0957582	0.0151407
296	0.892259	0.10367	0.0163917

## Sheet: 6N
time(seconds)	Relative Fluorescence of Bleached Area	Standard Deviation	Standard Error
-10	1	0	0
0	0	0	0
2	0.0436115	0.198489	0.0313839
4	0.132743	0.178801	0.0282709
6	0.194796	0.166964	0.0263993
8	0.234427	0.14683	0.0232159
10	0.263163	0.149355	0.0236151
12	0.296927	0.146519	0.0231667
14	0.327961	0.142174	0.0224798
16	0.333852	0.135774	0.0214677
18	0.343952	0.142189	0.022482
20	0.350634	0.134487	0.0212643
22	0.365006	0.131833	0.0208446
24	0.362139	0.118762	0.0187779
26	0.386218	0.121846	0.0192655
28	0.382388	0.117121	0.0185184
30	0.403897	0.135487	0.0214224
32	0.403811	0.120886	0.0191137
34	0.4117	0.112106	0.0177255
36	0.419379	0.113937	0.018015
38	0.419473	0.114309	0.0180739
40	0.434591	0.116911	0.0184853
42	0.427067	0.109018	0.0172373
44	0.428583	0.102273	0.0161707
46	0.442124	0.116828	0.0184721
48	0.454567	0.124383	0.0196667
50	0.467256	0.129962	0.0205487
52	0.468293	0.127079	0.0200929
54	0.46878	0.121647	0.0192341
56	0.463606	0.117503	0.0185788
58	0.493505	0.117937	0.0186474
60	0.497163	0.130017	0.0205576
62	0.525068	0.139834	0.0221097
64	0.536666	0.133892	0.0211703
66	0.545814	0.13798	0.0218165
68	0.528534	0.129982	0.0205519
70	0.530568	0.129603	0.020492
72	0.537046	0.128298	0.0202856
74	0.532763	0.121221	0.0191667
76	0.556312	0.130817	0.0206839
78	0.544645	0.129015	0.0203991
80	0.56029	0.138149	0.0218434
82	0.556851	0.131207	0.0207457
84	0.558819	0.126691	0.0200316
86	0.551208	0.121267	0.019174
88	0.565046	0.124323	0.0196571
90	0.587262	0.138033	0.021825
92	0.608372	0.145452	0.022998
94	0.58715	0.136493	0.0215815
96	0.580547	0.127451	0.0201517
98	0.584323	0.131601	0.0208079
100	0.578201	0.128041	0.020245
102	0.582774	0.132843	0.0210043
104	0.595923	0.126268	0.0199648
106	0.598319	0.130172	0.0205821
108	0.603251	0.123888	0.0195885
110	0.593197	0.122055	0.0192986
112	0.60265	0.120679	0.0190811
114	0.593551	0.117005	0.0185
116	0.612342	0.130587	0.0206477
118	0.601788	0.131638	0.0208138
120	0.61239	0.129353	0.0204525
122	0.616926	0.134953	0.0213379
124	0.619893	0.127595	0.0201745
126	0.607144	0.127835	0.0202125
128	0.617603	0.128561	0.0203273
130	0.596954	0.124487	0.0196831
132	0.606102	0.124306	0.0196545
134	0.615836	0.127161	0.020106
136	0.601039	0.125124	0.0197838
138	0.604541	0.135558	0.0214337
140	0.61679	0.131606	0.0208088
142	0.615271	0.135993	0.0215024
144	0.616315	0.129223	0.020432
146	0.625345	0.12564	0.0198654
148	0.638564	0.128232	0.0202753
150	0.639866	0.12445	0.0196773
152	0.615207	0.128906	0.0203818
154	0.627141	0.127421	0.020147
156	0.639662	0.121648	0.0192343
158	0.629722	0.123753	0.019567
160	0.643953	0.127873	0.0202185
162	0.650361	0.138746	0.0219377
164	0.6207	0.124918	0.0197513
166	0.640446	0.115919	0.0183284
168	0.649033	0.135042	0.021352
170	0.651243	0.137153	0.0216858
172	0.659205	0.136913	0.0216479
174	0.664938	0.137981	0.0218167
176	0.652658	0.136731	0.0216191
178	0.639549	0.131624	0.0208115
180	0.639955	0.124609	0.0197025
182	0.65692	0.133314	0.0210788
184	0.671446	0.144702	0.0228794
186	0.673914	0.144935	0.0229163
188	0.689366	0.151906	0.0240185
190	0.684068	0.151889	0.0240157
192	0.681118	0.14405	0.0227764
194	0.665001	0.137284	0.0217066
196	0.682681	0.139431	0.0220459
198	0.678745	0.140031	0.0221409
200	0.707081	0.143813	0.0227388
202	0.684754	0.133992	0.021186
204	0.665048	0.134614	0.0212843
206	0.703527	0.142114	0.0224702
208	0.671789	0.132335	0.0209239
210	0.675458	0.137648	0.021764
212	0.679458	0.141409	0.0223587
214	0.677465	0.153257	0.0242321
216	0.655526	0.134609	0.0212835
218	0.659718	0.134451	0.0212586
220	0.658358	0.141597	0.0223884
222	0.668195	0.14379	0.0227352
224	0.643945	0.139092	0.0219924
226	0.642502	0.142238	0.0224899
228	0.64038	0.151356	0.0239316
230	0.641282	0.150905	0.0238602
232	0.649357	0.158413	0.0250473
234	0.656731	0.153547	0.0242779
236	0.630795	0.155329	0.0245597
238	0.643518	0.152805	0.0241605
240	0.648692	0.145194	0.0229572
242	0.66278	0.148067	0.0234114
244	0.653479	0.149163	0.0235847
246	0.643187	0.147642	0.0233442
248	0.648832	0.146651	0.0231876
250	0.656979	0.160239	0.025336
252	0.662407	0.160821	0.025428
254	0.655763	0.157517	0.0249056
256	0.683724	0.1734	0.027417
258	0.687056	0.168771	0.026685
260	0.691799	0.162887	0.0257547
262	0.679837	0.170861	0.0270154
264	0.68351	0.181865	0.0287553
266	0.665352	0.176699	0.0279385
268	0.66723	0.177618	0.0280839
270	0.664655	0.175814	0.0277987
272	0.669577	0.18372	0.0290486
274	0.659391	0.174188	0.0275415
276	0.641079	0.173796	0.0274795
278	0.679707	0.188212	0.029759
280	0.70466	0.196224	0.0310257
282	0.682552	0.195556	0.0309201
284	0.69772	0.198914	0.031451
286	0.691645	0.20303	0.0321019
288	0.689651	0.200521	0.0317052
290	0.675672	0.208611	0.0329843
292	0.674361	0.200517	0.0317045
294	0.652376	0.192987	0.0305139
296	0.644341	0.19997	0.031618
