# Supplementary material for: Notch1 Phase Separation Coupled Percolation facilitates target gene expression and enhancer looping
Source: Sci Rep. 2024 Sep 19;14:21912. doi: 10.1038/s41598-024-71634-6 (PMC11413390; doi:10.1038/s41598-024-71634-6)
Supplement: Supplementary file 32 — Supplementary Information 24. [file 41598_2024_71634_MOESM32_ESM.xlsx]

## Sheet: 7D
Interaction Frequency	Standard Deviation	Cell and Treatment	Target
0.8833	0.0645	T-ALL	Myc-NDME
0.0018	0.0049	T-ALL	Myc-NDME+80k
0.1476	0.0444	T-ALL GSI	Myc-NDME
0.0881	0.0384	T-ALL GSI	Myc-NDME+80k
0.7491	0.0234	T-ALL GSI OPTO	Myc-NDME
0.0508	0.0213	T-ALL GSI OPTO	Myc-NDME+80k
0.0643	0.0064	T-ALL GSI OPTO CB103	Myc-NDME
0.0024	0.0154	T-ALL GSI OPTO CB103	Myc-NDME+80k

## Sheet: 7E
Interaction Frequency	Standard Deviation	Cell and Treatment	Target
0.3336	0.0288	HEK293	Myc-NDME
0.0149	0.0185	HEK293	Myc-NDME+80k
0.0928	0.0092	HEK293 GSI	Myc-NDME
0.0906	0.0167	HEK293 GSI	Myc-NDME+80k
0.4683	0.0539	HEK293 GSI OPTO	Myc-NDME
0.1212	0.0585	HEK293 GSI OPTO	Myc-NDME+80k
0.0872	0.0449	HEK293 GSI OPTO CB103	Myc-NDME
0.0118	0.0055	HEK293 GSI OPTO CB103	Myc-NDME+80k

## Sheet: 7H
Distance Between Myc and NDME Locus(μm)	Net Fraction	Treatment	Standard Devation	Standard Error
0.01	0	compound E	0	0
0.02	0	compound E	0.00569454	0.00210909
0.03	0	compound E	0.0126139	0.00467182
0.04	0	compound E	0.0201283	0.00745493
0.05	0	compound E	0.0222068	0.00822475
0.06	0	compound E	0.0300192	0.0111182
0.07	0	compound E	0.0299044	0.0110757
0.08	0	compound E	0.0315351	0.0116797
0.09	0.0125392	compound E	0.0514925	0.0190713
0.1	0.0125392	compound E	0.0633126	0.0234491
0.11	0.0188088	compound E	0.0679354	0.0251613
0.12	0.0250784	compound E	0.0769341	0.0284941
0.13	0.031348	compound E	0.0836089	0.0309662
0.14	0.031348	compound E	0.0808537	0.0299458
0.15	0.031348	compound E	0.100301	0.0371486
0.16	0.031348	compound E	0.110581	0.0409558
0.17	0.031348	compound E	0.117582	0.0435487
0.18	0.0376176	compound E	0.1105	0.040926
0.19	0.0376176	compound E	0.11851	0.0438927
0.2	0.0501567	compound E	0.121619	0.0450441
0.21	0.0501567	compound E	0.12464	0.0461629
0.22	0.0564263	compound E	0.130445	0.048313
0.23	0.0564263	compound E	0.146981	0.0544373
0.24	0.0564263	compound E	0.150915	0.0558943
0.25	0.0564263	compound E	0.15662	0.0580074
0.26	0.0564263	compound E	0.162122	0.0600452
0.27	0.0564263	compound E	0.161174	0.059694
0.28	0.0564263	compound E	0.159917	0.0592285
0.29	0.0564263	compound E	0.168586	0.0624393
0.3	0.0626959	compound E	0.170799	0.063259
0.31	0.0626959	compound E	0.173699	0.064333
0.32	0.0689655	compound E	0.171934	0.0636792
0.33	0.122257	compound E	0.170769	0.0632476
0.34	0.128527	compound E	0.150725	0.0558242
0.35	0.141066	compound E	0.144124	0.0533792
0.36	0.141066	compound E	0.141396	0.0523689
0.37	0.213166	compound E	0.141396	0.0523689
0.38	0.213166	compound E	0.131722	0.048786
0.39	0.213166	compound E	0.130664	0.0483942
0.4	0.225705	compound E	0.129519	0.0479701
0.41	0.225705	compound E	0.129021	0.0477857
0.42	0.22884	compound E	0.133544	0.0494607
0.43	0.22884	compound E	0.133023	0.0492677
0.44	0.244514	compound E	0.128247	0.0474987
0.45	0.244514	compound E	0.127547	0.0472398
0.46	0.244514	compound E	0.127856	0.0473541
0.47	0.247649	compound E	0.127345	0.047165
0.48	0.247649	compound E	0.130604	0.0483718
0.49	0.257053	compound E	0.134808	0.0499288
0.5	0.260188	compound E	0.138508	0.0512992
0.51	0.260188	compound E	0.140829	0.0521588
0.52	0.278997	compound E	0.144411	0.0534854
0.53	0.294671	compound E	0.150598	0.055777
0.54	0.294671	compound E	0.152953	0.0566492
0.55	0.30721	compound E	0.153643	0.0569048
0.56	0.30721	compound E	0.152502	0.056482
0.57	0.30721	compound E	0.153199	0.0567403
0.58	0.31348	compound E	0.154093	0.0570716
0.59	0.322884	compound E	0.1552	0.0574813
0.6	0.332288	compound E	0.158479	0.0586959
0.61	0.332288	compound E	0.160933	0.0596046
0.62	0.332288	compound E	0.164674	0.0609904
0.63	0.338558	compound E	0.165269	0.0612109
0.64	0.347962	compound E	0.166279	0.0615849
0.65	0.347962	compound E	0.166689	0.0617368
0.66	0.376176	compound E	0.16752	0.0620443
0.67	0.376176	compound E	0.169023	0.0626013
0.68	0.37931	compound E	0.169023	0.0626013
0.69	0.388715	compound E	0.175809	0.0651145
0.7	0.388715	compound E	0.176813	0.0654864
0.71	0.398119	compound E	0.179484	0.0664755
0.72	0.401254	compound E	0.180227	0.0667508
0.73	0.407524	compound E	0.180227	0.0667508
0.74	0.410658	compound E	0.183875	0.068102
0.75	0.410658	compound E	0.184916	0.0684875
0.76	0.416928	compound E	0.183965	0.0681351
0.77	0.426332	compound E	0.184232	0.0682339
0.78	0.426332	compound E	0.184232	0.0682339
0.79	0.442006	compound E	0.184499	0.068333
0.8	0.442006	compound E	0.184499	0.068333
0.81	0.445141	compound E	0.184499	0.068333
0.82	0.467085	compound E	0.184767	0.0684322
0.83	0.467085	compound E	0.186637	0.0691248
0.84	0.473354	compound E	0.19085	0.0706853
0.85	0.479624	compound E	0.19085	0.0706853
0.86	0.479624	compound E	0.190616	0.0705983
0.87	0.479624	compound E	0.192021	0.0711188
0.88	0.482759	compound E	0.192638	0.0713474
0.89	0.489028	compound E	0.196248	0.0726846
0.9	0.495298	compound E	0.196536	0.0727912
0.91	0.495298	compound E	0.197692	0.0732192
0.92	0.495298	compound E	0.197982	0.0733267
0.93	0.498433	compound E	0.200028	0.0740845
0.94	0.498433	compound E	0.200913	0.0744121
0.95	0.510972	compound E	0.201208	0.0745216
0.96	0.514107	compound E	0.204865	0.0758759
0.97	0.514107	compound E	0.204865	0.0758759
0.98	0.517241	compound E	0.204865	0.0758759
0.99	0.529781	compound E	0.206077	0.0763247
1	0.529781	compound E	0.208645	0.0772761
1.01	0.529781	compound E	0.21083	0.078085
1.02	0.529781	compound E	0.21083	0.078085
1.03	0.532915	compound E	0.210957	0.0781322
1.04	0.532915	compound E	0.215905	0.0799649
1.05	0.54232	compound E	0.216201	0.0800743
1.06	0.54232	compound E	0.217387	0.0805138
1.07	0.54232	compound E	0.21888	0.0810668
1.08	0.545455	compound E	0.21918	0.0811779
1.09	0.545455	compound E	0.220131	0.08153
1.1	0.545455	compound E	0.220131	0.08153
1.11	0.545455	compound E	0.223085	0.082624
1.12	0.545455	compound E	0.223085	0.082624
1.13	0.545455	compound E	0.22338	0.0827334
1.14	0.545455	compound E	0.22338	0.0827334
1.15	0.551724	compound E	0.22338	0.0827334
1.16	0.551724	compound E	0.225461	0.083504
1.17	0.551724	compound E	0.226059	0.0837256
1.18	0.551724	compound E	0.226359	0.0838367
1.19	0.551724	compound E	0.227986	0.0844392
1.2	0.551724	compound E	0.229468	0.0849882
1.21	0.551724	compound E	0.23142	0.0857111
1.22	0.551724	compound E	0.23142	0.0857111
1.23	0.551724	compound E	0.23201	0.0859297
1.24	0.551724	compound E	0.23201	0.0859297
1.25	0.551724	compound E	0.233494	0.0864791
1.26	0.557994	compound E	0.233792	0.0865895
1.27	0.557994	compound E	0.233792	0.0865895
1.28	0.557994	compound E	0.235189	0.0871071
1.29	0.557994	compound E	0.235189	0.0871071
1.3	0.557994	compound E	0.23578	0.0873258
1.31	0.557994	compound E	0.235534	0.0872347
1.32	0.557994	compound E	0.236125	0.0874539
1.33	0.557994	compound E	0.237966	0.0881356
1.34	0.561129	compound E	0.237725	0.0880464
1.35	0.561129	compound E	0.238324	0.0882682
1.36	0.561129	compound E	0.239527	0.0887136
1.37	0.561129	compound E	0.239527	0.0887136
1.38	0.561129	compound E	0.241469	0.0894329
1.39	0.561129	compound E	0.242569	0.0898403
1.4	0.561129	compound E	0.244704	0.090631
1.41	0.561129	compound E	0.246503	0.0912975
1.42	0.561129	compound E	0.246503	0.0912975
1.43	0.561129	compound E	0.246024	0.0911201
1.44	0.561129	compound E	0.246627	0.0913433
1.45	0.561129	compound E	0.247762	0.0917635
1.46	0.561129	compound E	0.247524	0.0916757
1.47	0.561129	compound E	0.248121	0.0918966
1.48	0.561129	compound E	0.248719	0.0921182
1.49	0.567398	compound E	0.248719	0.0921182
1.5	0.567398	compound E	0.248719	0.0921182
1.51	0.567398	compound E	0.248781	0.0921409
1.52	0.570533	compound E	0.248781	0.0921409
1.53	0.576803	compound E	0.248781	0.0921409
1.54	0.586207	compound E	0.248781	0.0921409
1.55	0.589342	compound E	0.249385	0.0923648
1.56	0.589342	compound E	0.250903	0.092927
1.57	0.595611	compound E	0.252071	0.0933596
1.58	0.595611	compound E	0.252071	0.0933596
1.59	0.595611	compound E	0.252071	0.0933596
1.6	0.595611	compound E	0.252071	0.0933596
1.61	0.595611	compound E	0.252071	0.0933596
1.62	0.601881	compound E	0.253432	0.0938637
1.63	0.601881	compound E	0.253733	0.0939751
1.64	0.60815	compound E	0.253792	0.0939969
1.65	0.60815	compound E	0.254093	0.0941085
1.66	0.60815	compound E	0.254395	0.0942203
1.67	0.60815	compound E	0.254523	0.0942676
1.68	0.60815	compound E	0.254523	0.0942676
1.69	0.611285	compound E	0.254523	0.0942676
1.7	0.611285	compound E	0.254825	0.0943797
1.71	0.611285	compound E	0.255501	0.0946299
1.72	0.61442	compound E	0.255501	0.0946299
1.73	0.61442	compound E	0.25504	0.0944594
1.74	0.617555	compound E	0.255344	0.0945719
1.75	0.617555	compound E	0.255797	0.0947397
1.76	0.617555	compound E	0.2561	0.0948518
1.77	0.62069	compound E	0.257314	0.0953015
1.78	0.62069	compound E	0.257314	0.0953015
1.79	0.62069	compound E	0.257314	0.0953015
1.8	0.62069	compound E	0.257619	0.0954143
1.81	0.62069	compound E	0.25808	0.0955851
1.82	0.623824	compound E	0.25808	0.0955851
1.83	0.623824	compound E	0.258687	0.09581
1.84	0.623824	compound E	0.258687	0.09581
1.85	0.623824	compound E	0.2596	0.0961483
1.86	0.623824	compound E	0.260735	0.0965687
1.87	0.623824	compound E	0.262261	0.0971336
1.88	0.623824	compound E	0.262261	0.0971336
1.89	0.623824	compound E	0.262261	0.0971336
1.9	0.623824	compound E	0.262712	0.0973008
1.91	0.623824	compound E	0.262545	0.0972388
1.92	0.623824	compound E	0.262317	0.0971543
1.93	0.623824	compound E	0.262091	0.0970709
1.94	0.623824	compound E	0.262686	0.097291
1.95	0.623824	compound E	0.262686	0.097291
1.96	0.626959	compound E	0.262686	0.097291
1.97	0.626959	compound E	0.262686	0.097291
1.98	0.626959	compound E	0.262686	0.097291
1.99	0.626959	compound E	0.262983	0.0974013
2	0.626959	compound E	0.262983	0.0974013
2.01	0.626959	compound E	0.262983	0.0974013
2.02	0.626959	compound E	0.265641	0.0983856
2.03	0.626959	compound E	0.265641	0.0983856
2.04	0.626959	compound E	0.265641	0.0983856
2.05	0.626959	compound E	0.265641	0.0983856
2.06	0.626959	compound E	0.265641	0.0983856
2.07	0.626959	compound E	0.265641	0.0983856
2.08	0.626959	compound E	0.265641	0.0983856
2.09	0.630094	compound E	0.265641	0.0983856
2.1	0.630094	compound E	0.266223	0.0986012
2.11	0.630094	compound E	0.266807	0.0988174
2.12	0.630094	compound E	0.266807	0.0988174
2.13	0.630094	compound E	0.266807	0.0988174
2.14	0.630094	compound E	0.266807	0.0988174
2.15	0.630094	compound E	0.267392	0.0990342
2.16	0.630094	compound E	0.267392	0.0990342
2.17	0.630094	compound E	0.264821	0.0980819
2.18	0.630094	compound E	0.264821	0.0980819
2.19	0.630094	compound E	0.264821	0.0980819
2.2	0.636364	compound E	0.266297	0.0986284
2.21	0.639498	compound E	0.265833	0.0984566
2.22	0.639498	compound E	0.265833	0.0984566
2.23	0.639498	compound E	0.265833	0.0984566
2.24	0.639498	compound E	0.265833	0.0984566
2.25	0.639498	compound E	0.265833	0.0984566
2.26	0.639498	compound E	0.266253	0.0986122
2.27	0.639498	compound E	0.266253	0.0986122
2.28	0.639498	compound E	0.265798	0.0984439
2.29	0.639498	compound E	0.265798	0.0984439
2.3	0.639498	compound E	0.265798	0.0984439
2.31	0.639498	compound E	0.265798	0.0984439
2.32	0.639498	compound E	0.265798	0.0984439
2.33	0.642633	compound E	0.266527	0.0987136
2.34	0.642633	compound E	0.26682	0.0988223
2.35	0.642633	compound E	0.267114	0.0989311
2.36	0.648903	compound E	0.267114	0.0989311
2.37	0.648903	compound E	0.267114	0.0989311
2.38	0.648903	compound E	0.267114	0.0989311
2.39	0.652038	compound E	0.267114	0.0989311
2.4	0.652038	compound E	0.26689	0.098848
2.41	0.652038	compound E	0.26689	0.098848
2.42	0.655172	compound E	0.269509	0.0998181
2.43	0.655172	compound E	0.269795	0.0999242
2.44	0.655172	compound E	0.269795	0.0999242
2.45	0.655172	compound E	0.268665	0.0995056
2.46	0.655172	compound E	0.269016	0.0996355
2.47	0.655172	compound E	0.269016	0.0996355
2.48	0.658307	compound E	0.269439	0.0997922
2.49	0.658307	compound E	0.269439	0.0997922
2.5	0.658307	compound E	0.269439	0.0997922
2.51	0.658307	compound E	0.269439	0.0997922
2.52	0.658307	compound E	0.269728	0.0998993
2.53	0.658307	compound E	0.269728	0.0998993
2.54	0.658307	compound E	0.270018	0.100007
2.55	0.658307	compound E	0.270308	0.100114
2.56	0.658307	compound E	0.270165	0.100061
2.57	0.658307	compound E	0.270165	0.100061
2.58	0.658307	compound E	0.270165	0.100061
2.59	0.661442	compound E	0.270165	0.100061
2.6	0.661442	compound E	0.270165	0.100061
2.61	0.661442	compound E	0.270455	0.100169
2.62	0.661442	compound E	0.270746	0.100276
2.63	0.661442	compound E	0.271038	0.100384
2.64	0.661442	compound E	0.271621	0.1006
2.65	0.661442	compound E	0.271621	0.1006
2.66	0.661442	compound E	0.2725	0.100926
2.67	0.661442	compound E	0.270091	0.100034
2.68	0.661442	compound E	0.270091	0.100034
2.69	0.661442	compound E	0.270091	0.100034
2.7	0.661442	compound E	0.27068	0.100252
2.71	0.661442	compound E	0.271271	0.100471
2.72	0.661442	compound E	0.271271	0.100471
2.73	0.661442	compound E	0.271661	0.100615
2.74	0.661442	compound E	0.271225	0.100454
2.75	0.661442	compound E	0.271225	0.100454
2.76	0.661442	compound E	0.271225	0.100454
2.77	0.661442	compound E	0.271225	0.100454
2.78	0.661442	compound E	0.26885	0.099574
2.79	0.661442	compound E	0.268417	0.0994135
2.8	0.661442	compound E	0.268417	0.0994135
2.81	0.661442	compound E	0.268417	0.0994135
2.82	0.661442	compound E	0.268417	0.0994135
2.83	0.661442	compound E	0.268712	0.0995228
2.84	0.661442	compound E	0.268712	0.0995228
2.85	0.661442	compound E	0.270443	0.100164
2.86	0.661442	compound E	0.270443	0.100164
2.87	0.661442	compound E	0.270443	0.100164
2.88	0.661442	compound E	0.270443	0.100164
2.89	0.661442	compound E	0.270443	0.100164
2.9	0.661442	compound E	0.270443	0.100164
2.91	0.661442	compound E	0.271027	0.10038
2.92	0.661442	compound E	0.271027	0.10038
2.93	0.661442	compound E	0.271027	0.10038
2.94	0.661442	compound E	0.271027	0.10038
2.95	0.661442	compound E	0.271907	0.100706
2.96	0.661442	compound E	0.272153	0.100798
2.97	0.661442	compound E	0.272153	0.100798
2.98	0.661442	compound E	0.272153	0.100798
2.99	0.661442	compound E	0.272153	0.100798
3	0.661442	compound E	0.272446	0.100906
3.01	0.661442	compound E	0.272235	0.100828
3.02	0.661442	compound E	0.272235	0.100828
3.03	0.661442	compound E	0.272235	0.100828
3.04	0.661442	compound E	0.272235	0.100828
3.05	0.661442	compound E	0.272235	0.100828
3.06	0.661442	compound E	0.272235	0.100828
3.07	0.661442	compound E	0.272528	0.100936
3.08	0.661442	compound E	0.272528	0.100936
3.09	0.661442	compound E	0.272528	0.100936
3.1	0.661442	compound E	0.273289	0.101218
3.11	0.661442	compound E	0.276296	0.102332
3.12	0.661442	compound E	0.276296	0.102332
3.13	0.661442	compound E	0.276296	0.102332
3.14	0.661442	compound E	0.277159	0.102651
3.15	0.661442	compound E	0.277159	0.102651
3.16	0.661442	compound E	0.277159	0.102651
3.17	0.661442	compound E	0.277159	0.102651
3.18	0.661442	compound E	0.277159	0.102651
3.19	0.661442	compound E	0.277159	0.102651
3.2	0.661442	compound E	0.277159	0.102651
3.21	0.661442	compound E	0.277906	0.102928
3.22	0.661442	compound E	0.277906	0.102928
3.23	0.661442	compound E	0.277906	0.102928
3.24	0.661442	compound E	0.277906	0.102928
3.25	0.661442	compound E	0.279295	0.103443
3.26	0.661442	compound E	0.279295	0.103443
3.27	0.661442	compound E	0.279964	0.10369
3.28	0.661442	compound E	0.279964	0.10369
3.29	0.661442	compound E	0.279964	0.10369
3.3	0.661442	compound E	0.279964	0.10369
3.31	0.661442	compound E	0.280245	0.103795
3.32	0.661442	compound E	0.280245	0.103795
3.33	0.661442	compound E	0.280245	0.103795
3.34	0.661442	compound E	0.280245	0.103795
3.35	0.661442	compound E	0.280245	0.103795
3.36	0.661442	compound E	0.280245	0.103795
3.37	0.661442	compound E	0.277326	0.102713
3.38	0.661442	compound E	0.277326	0.102713
3.39	0.661442	compound E	0.277326	0.102713
3.4	0.661442	compound E	0.277326	0.102713
3.41	0.661442	compound E	0.277326	0.102713
3.42	0.661442	compound E	0.277326	0.102713
3.43	0.661442	compound E	0.277608	0.102818
3.44	0.661442	compound E	0.277394	0.102739
3.45	0.661442	compound E	0.277183	0.10266
3.46	0.664577	compound E	0.277465	0.102765
3.47	0.664577	compound E	0.277465	0.102765
3.48	0.664577	compound E	0.277465	0.102765
3.49	0.664577	compound E	0.277465	0.102765
3.5	0.664577	compound E	0.277465	0.102765
3.51	0.664577	compound E	0.277465	0.102765
3.52	0.667712	compound E	0.277748	0.10287
3.53	0.667712	compound E	0.277748	0.10287
3.54	0.670846	compound E	0.277748	0.10287
3.55	0.670846	compound E	0.278141	0.103015
3.56	0.670846	compound E	0.278141	0.103015
3.57	0.670846	compound E	0.278141	0.103015
3.58	0.670846	compound E	0.278141	0.103015
3.59	0.670846	compound E	0.278141	0.103015
3.6	0.670846	compound E	0.277931	0.102938
3.61	0.670846	compound E	0.278213	0.103042
3.62	0.670846	compound E	0.278901	0.103297
3.63	0.670846	compound E	0.278901	0.103297
3.64	0.670846	compound E	0.278901	0.103297
3.65	0.670846	compound E	0.278901	0.103297
3.66	0.670846	compound E	0.278901	0.103297
3.67	0.670846	compound E	0.278901	0.103297
3.68	0.670846	compound E	0.278901	0.103297
3.69	0.670846	compound E	0.279182	0.103401
3.7	0.670846	compound E	0.278768	0.103247
3.71	0.670846	compound E	0.279187	0.103402
3.72	0.670846	compound E	0.279467	0.103506
3.73	0.670846	compound E	0.279467	0.103506
3.74	0.670846	compound E	0.279467	0.103506
3.75	0.670846	compound E	0.279467	0.103506
3.76	0.670846	compound E	0.279467	0.103506
3.77	0.670846	compound E	0.279467	0.103506
3.78	0.670846	compound E	0.279467	0.103506
3.79	0.670846	compound E	0.279467	0.103506
3.8	0.670846	compound E	0.279467	0.103506
3.81	0.670846	compound E	0.279747	0.10361
3.82	0.670846	compound E	0.279747	0.10361
3.83	0.670846	compound E	0.279747	0.10361
3.84	0.670846	compound E	0.279747	0.10361
3.85	0.670846	compound E	0.279747	0.10361
3.86	0.670846	compound E	0.279747	0.10361
3.87	0.670846	compound E	0.279543	0.103534
3.88	0.670846	compound E	0.279543	0.103534
3.89	0.670846	compound E	0.279543	0.103534
3.9	0.670846	compound E	0.279543	0.103534
3.91	0.670846	compound E	0.279824	0.103638
3.92	0.670846	compound E	0.279423	0.10349
3.93	0.670846	compound E	0.279423	0.10349
3.94	0.670846	compound E	0.279423	0.10349
3.95	0.670846	compound E	0.279423	0.10349
3.96	0.670846	compound E	0.279423	0.10349
3.97	0.670846	compound E	0.279423	0.10349
3.98	0.670846	compound E	0.279423	0.10349
3.99	0.670846	compound E	0.279704	0.103594
4	0.670846	compound E	0.279704	0.103594
4.01	0.670846	compound E	0.279704	0.103594
4.02	0.670846	compound E	0.279704	0.103594
4.03	0.670846	compound E	0.279704	0.103594
4.04	0.670846	compound E	0.279985	0.103698
4.05	0.670846	compound E	0.279985	0.103698
4.06	0.670846	compound E	0.279985	0.103698
4.07	0.670846	compound E	0.279985	0.103698
4.08	0.670846	compound E	0.279985	0.103698
4.09	0.673981	compound E	0.280267	0.103802
4.1	0.673981	compound E	0.280267	0.103802
4.11	0.673981	compound E	0.280267	0.103802
4.12	0.673981	compound E	0.280267	0.103802
4.13	0.673981	compound E	0.280267	0.103802
4.14	0.673981	compound E	0.280267	0.103802
4.15	0.673981	compound E	0.275052	0.101871
4.16	0.673981	compound E	0.275336	0.101976
4.17	0.673981	compound E	0.275336	0.101976
4.18	0.673981	compound E	0.275336	0.101976
4.19	0.673981	compound E	0.275336	0.101976
4.2	0.673981	compound E	0.275619	0.102081
4.21	0.673981	compound E	0.275619	0.102081
4.22	0.673981	compound E	0.275619	0.102081
4.23	0.673981	compound E	0.275619	0.102081
4.24	0.673981	compound E	0.276268	0.102321
4.25	0.673981	compound E	0.276069	0.102248
4.26	0.673981	compound E	0.276069	0.102248
4.27	0.673981	compound E	0.276069	0.102248
4.28	0.673981	compound E	0.277623	0.102823
4.29	0.673981	compound E	0.277623	0.102823
4.3	0.673981	compound E	0.277231	0.102678
4.31	0.673981	compound E	0.277038	0.102607
4.32	0.673981	compound E	0.277038	0.102607
4.33	0.673981	compound E	0.277315	0.102709
4.34	0.673981	compound E	0.277315	0.102709
4.35	0.673981	compound E	0.277315	0.102709
4.36	0.673981	compound E	0.277315	0.102709
4.37	0.673981	compound E	0.274597	0.101703
4.38	0.673981	compound E	0.274597	0.101703
4.39	0.673981	compound E	0.270094	0.100035
4.4	0.673981	compound E	0.270094	0.100035
4.41	0.673981	compound E	0.270094	0.100035
4.42	0.673981	compound E	0.270094	0.100035
4.43	0.673981	compound E	0.270094	0.100035
4.44	0.673981	compound E	0.270094	0.100035
4.45	0.673981	compound E	0.269691	0.0998855
4.46	0.673981	compound E	0.269691	0.0998855
4.47	0.673981	compound E	0.269691	0.0998855
4.48	0.673981	compound E	0.269691	0.0998855
4.49	0.673981	compound E	0.269691	0.0998855
4.5	0.673981	compound E	0.269971	0.0999894
4.51	0.673981	compound E	0.269971	0.0999894
4.52	0.673981	compound E	0.269971	0.0999894
4.53	0.673981	compound E	0.269578	0.0998438
4.54	0.673981	compound E	0.269578	0.0998438
4.55	0.673981	compound E	0.269578	0.0998438
4.56	0.673981	compound E	0.269578	0.0998438
4.57	0.673981	compound E	0.269578	0.0998438
4.58	0.673981	compound E	0.269578	0.0998438
4.59	0.673981	compound E	0.269578	0.0998438
4.6	0.673981	compound E	0.269578	0.0998438
4.61	0.673981	compound E	0.269578	0.0998438
4.62	0.673981	compound E	0.269578	0.0998438
4.63	0.673981	compound E	0.269578	0.0998438
4.64	0.673981	compound E	0.269578	0.0998438
4.65	0.673981	compound E	0.269578	0.0998438
4.66	0.673981	compound E	0.27	0.0999999
4.67	0.673981	compound E	0.270892	0.10033
4.68	0.673981	compound E	0.270892	0.10033
4.69	0.673981	compound E	0.270973	0.10036
4.7	0.673981	compound E	0.270973	0.10036
4.71	0.673981	compound E	0.270973	0.10036
4.72	0.673981	compound E	0.270973	0.10036
4.73	0.673981	compound E	0.270973	0.10036
4.74	0.673981	compound E	0.270973	0.10036
4.75	0.673981	compound E	0.270973	0.10036
4.76	0.673981	compound E	0.271458	0.10054
4.77	0.673981	compound E	0.271959	0.100726
4.78	0.673981	compound E	0.271959	0.100726
4.79	0.673981	compound E	0.271578	0.100584
4.8	0.673981	compound E	0.272093	0.100775
4.81	0.673981	compound E	0.272093	0.100775
4.82	0.673981	compound E	0.272093	0.100775
4.83	0.673981	compound E	0.272093	0.100775
4.84	0.673981	compound E	0.272093	0.100775
4.85	0.673981	compound E	0.272093	0.100775
4.86	0.673981	compound E	0.272093	0.100775
4.87	0.673981	compound E	0.272363	0.100875
4.88	0.673981	compound E	0.272363	0.100875
4.89	0.673981	compound E	0.272363	0.100875
4.9	0.673981	compound E	0.272363	0.100875
4.91	0.673981	compound E	0.272363	0.100875
4.92	0.673981	compound E	0.272363	0.100875
4.93	0.673981	compound E	0.272363	0.100875
4.94	0.673981	compound E	0.272363	0.100875
4.95	0.673981	compound E	0.272363	0.100875
4.96	0.673981	compound E	0.272363	0.100875
4.97	0.673981	compound E	0.272363	0.100875
4.98	0.673981	compound E	0.272176	0.100806
4.99	0.673981	compound E	0.272176	0.100806
5	0.673981	compound E	0.272176	0.100806
0.01	0.0102769	OptoNotch	0	0
0.02	0.0172213	OptoNotch	0	0
0.03	0.0333795	OptoNotch	0	0
0.04	0.0558918	OptoNotch	0.0392206	0.0196103
0.05	0.0625585	OptoNotch	0.0273872	0.0136936
0.06	0.0845795	OptoNotch	0.0488007	0.0244003
0.07	0.114953	OptoNotch	0.0824775	0.0412387
0.08	0.181722	OptoNotch	0.080578	0.040289
0.09	0.231065	OptoNotch	0.0851611	0.0425806
0.1	0.265757	OptoNotch	0.075935	0.0379675
0.11	0.300921	OptoNotch	0.0947503	0.0473752
0.12	0.353306	OptoNotch	0.0939284	0.0469642
0.13	0.383075	OptoNotch	0.0590714	0.0295357
0.14	0.425315	OptoNotch	0.039511	0.0197555
0.15	0.453494	OptoNotch	0.0466124	0.0233062
0.16	0.478848	OptoNotch	0.0648721	0.0324361
0.17	0.535507	OptoNotch	0.0702836	0.0351418
0.18	0.552552	OptoNotch	0.0848491	0.0424245
0.19	0.57467	OptoNotch	0.0728389	0.0364195
0.2	0.577414	OptoNotch	0.0642056	0.0321028
0.21	0.588612	OptoNotch	0.0642056	0.0321028
0.22	0.60169	OptoNotch	0.0464558	0.0232279
0.23	0.613166	OptoNotch	0.0644101	0.0322051
0.24	0.618118	OptoNotch	0.0639478	0.0319739
0.25	0.633319	OptoNotch	0.0639478	0.0319739
0.26	0.633761	OptoNotch	0.0465263	0.0232631
0.27	0.641016	OptoNotch	0.0465263	0.0232631
0.28	0.642683	OptoNotch	0.0341182	0.0170591
0.29	0.642977	OptoNotch	0.0341182	0.0170591
0.3	0.651394	OptoNotch	0.0341182	0.0170591
0.31	0.652277	OptoNotch	0.0341182	0.0170591
0.32	0.652866	OptoNotch	0.0341182	0.0170591
0.33	0.666505	OptoNotch	0.0341182	0.0170591
0.34	0.671999	OptoNotch	0.0341182	0.0170591
0.35	0.675325	OptoNotch	0.0341182	0.0170591
0.36	0.675325	OptoNotch	0.0319609	0.0159804
0.37	0.694048	OptoNotch	0.0319609	0.0159804
0.38	0.696521	OptoNotch	0.0290335	0.0145168
0.39	0.699365	OptoNotch	0.0286445	0.0143223
0.4	0.701249	OptoNotch	0.0286445	0.0143223
0.41	0.713674	OptoNotch	0.0284069	0.0142034
0.42	0.717305	OptoNotch	0.0164551	0.00822755
0.43	0.71863	OptoNotch	0.0164551	0.00822755
0.44	0.724024	OptoNotch	0.0164551	0.00822755
0.45	0.725349	OptoNotch	0.0164551	0.00822755
0.46	0.728142	OptoNotch	0.0164551	0.00822755
0.47	0.740743	OptoNotch	0.0164551	0.00822755
0.48	0.744812	OptoNotch	0.0164551	0.00822755
0.49	0.749031	OptoNotch	0.0164551	0.00822755
0.5	0.751681	OptoNotch	0.0164551	0.00822755
0.51	0.752418	OptoNotch	0.0164551	0.00822755
0.52	0.764038	OptoNotch	0.0164551	0.00822755
0.53	0.765069	OptoNotch	0.0164551	0.00822755
0.54	0.765658	OptoNotch	0.0164551	0.00822755
0.55	0.766835	OptoNotch	0.0164551	0.00822755
0.56	0.767424	OptoNotch	0.0164551	0.00822755
0.57	0.76816	OptoNotch	0.0164551	0.00822755
0.58	0.769044	OptoNotch	0.0164551	0.00822755
0.59	0.773919	OptoNotch	0.0164551	0.00822755
0.6	0.77588	OptoNotch	0.0149023	0.00745116
0.61	0.778988	OptoNotch	0.0149023	0.00745116
0.62	0.77943	OptoNotch	0.0135006	0.00675032
0.63	0.780166	OptoNotch	0.0135006	0.00675032
0.64	0.780461	OptoNotch	0.0135006	0.00675032
0.65	0.78105	OptoNotch	0.0135006	0.00675032
0.66	0.786825	OptoNotch	0.0135006	0.00675032
0.67	0.786825	OptoNotch	0.0113703	0.00568515
0.68	0.790653	OptoNotch	0.0113703	0.00568515
0.69	0.792908	OptoNotch	0.0113703	0.00568515
0.7	0.794528	OptoNotch	0.0113703	0.00568515
0.71	0.79497	OptoNotch	0.0113703	0.00568515
0.72	0.79497	OptoNotch	0.0113703	0.00568515
0.73	0.799403	OptoNotch	0.0113703	0.00568515
0.74	0.799992	OptoNotch	0.0107755	0.00538776
0.75	0.802288	OptoNotch	0.0107755	0.00538776
0.76	0.802435	OptoNotch	0.0107892	0.00539462
0.77	0.802435	OptoNotch	0.0107892	0.00539462
0.78	0.802583	OptoNotch	0.0107892	0.00539462
0.79	0.802583	OptoNotch	0.0107892	0.00539462
0.8	0.802583	OptoNotch	0.0107892	0.00539462
0.81	0.803436	OptoNotch	0.0107892	0.00539462
0.82	0.806528	OptoNotch	0.0113963	0.00569814
0.83	0.808	OptoNotch	0.0113963	0.00569814
0.84	0.808	OptoNotch	0.0113963	0.00569814
0.85	0.808686	OptoNotch	0.0113963	0.00569814
0.86	0.809422	OptoNotch	0.0113963	0.00569814
0.87	0.81055	OptoNotch	0.0113963	0.00569814
0.88	0.812855	OptoNotch	0.0113963	0.00569814
0.89	0.813002	OptoNotch	0.0113963	0.00569814
0.9	0.813591	OptoNotch	0.0113963	0.00569814
0.91	0.813739	OptoNotch	0.0113963	0.00569814
0.92	0.814769	OptoNotch	0.0113963	0.00569814
0.93	0.815211	OptoNotch	0.0113963	0.00569814
0.94	0.815358	OptoNotch	0.0113963	0.00569814
0.95	0.820077	OptoNotch	0.0113963	0.00569814
0.96	0.820077	OptoNotch	0.0149518	0.00747592
0.97	0.820077	OptoNotch	0.0149518	0.00747592
0.98	0.821372	OptoNotch	0.0149518	0.00747592
0.99	0.822255	OptoNotch	0.0165089	0.00825447
1	0.822402	OptoNotch	0.0165089	0.00825447
1.01	0.822402	OptoNotch	0.0165089	0.00825447
1.02	0.824775	OptoNotch	0.0165089	0.00825447
1.03	0.826394	OptoNotch	0.0181772	0.00908862
1.04	0.826542	OptoNotch	0.0181772	0.00908862
1.05	0.827131	OptoNotch	0.0181772	0.00908862
1.06	0.827867	OptoNotch	0.0181772	0.00908862
1.07	0.828014	OptoNotch	0.0181772	0.00908862
1.08	0.828014	OptoNotch	0.0181772	0.00908862
1.09	0.828014	OptoNotch	0.0181772	0.00908862
1.1	0.828897	OptoNotch	0.0181772	0.00908862
1.11	0.828897	OptoNotch	0.0181772	0.00908862
1.12	0.829045	OptoNotch	0.0181772	0.00908862
1.13	0.829045	OptoNotch	0.0181772	0.00908862
1.14	0.829045	OptoNotch	0.0181772	0.00908862
1.15	0.830075	OptoNotch	0.0181772	0.00908862
1.16	0.83037	OptoNotch	0.0181772	0.00908862
1.17	0.830517	OptoNotch	0.0181772	0.00908862
1.18	0.832919	OptoNotch	0.0181772	0.00908862
1.19	0.840028	OptoNotch	0.0181772	0.00908862
1.2	0.840028	OptoNotch	0.00751517	0.00375758
1.21	0.840028	OptoNotch	0.00751517	0.00375758
1.22	0.840322	OptoNotch	0.00751517	0.00375758
1.23	0.840322	OptoNotch	0.00751517	0.00375758
1.24	0.841058	OptoNotch	0.00751517	0.00375758
1.25	0.841205	OptoNotch	0.00751517	0.00375758
1.26	0.841205	OptoNotch	0.00751517	0.00375758
1.27	0.841353	OptoNotch	0.00751517	0.00375758
1.28	0.841353	OptoNotch	0.00751517	0.00375758
1.29	0.841647	OptoNotch	0.00751517	0.00375758
1.3	0.842333	OptoNotch	0.00751517	0.00375758
1.31	0.842628	OptoNotch	0.00751517	0.00375758
1.32	0.851011	OptoNotch	0.00751517	0.00375758
1.33	0.851697	OptoNotch	0.0269763	0.0134882
1.34	0.851991	OptoNotch	0.0269763	0.0134882
1.35	0.85258	OptoNotch	0.0269763	0.0134882
1.36	0.85258	OptoNotch	0.0269763	0.0134882
1.37	0.853022	OptoNotch	0.0269763	0.0134882
1.38	0.853022	OptoNotch	0.0269763	0.0134882
1.39	0.854885	OptoNotch	0.0269763	0.0134882
1.4	0.855769	OptoNotch	0.0269763	0.0134882
1.41	0.855769	OptoNotch	0.0269763	0.0134882
1.42	0.85714	OptoNotch	0.0269763	0.0134882
1.43	0.857435	OptoNotch	0.0269763	0.0134882
1.44	0.857435	OptoNotch	0.0269763	0.0134882
1.45	0.858121	OptoNotch	0.0269763	0.0134882
1.46	0.858415	OptoNotch	0.0269763	0.0134882
1.47	0.85871	OptoNotch	0.0269763	0.0134882
1.48	0.859416	OptoNotch	0.0269763	0.0134882
1.49	0.859416	OptoNotch	0.0262428	0.0131214
1.5	0.863624	OptoNotch	0.0262428	0.0131214
1.51	0.863624	OptoNotch	0.0262428	0.0131214
1.52	0.863624	OptoNotch	0.0262428	0.0131214
1.53	0.863624	OptoNotch	0.0262428	0.0131214
1.54	0.863919	OptoNotch	0.0262428	0.0131214
1.55	0.864655	OptoNotch	0.0262428	0.0131214
1.56	0.864655	OptoNotch	0.0262428	0.0131214
1.57	0.864655	OptoNotch	0.0262428	0.0131214
1.58	0.864655	OptoNotch	0.0262428	0.0131214
1.59	0.864655	OptoNotch	0.0262428	0.0131214
1.6	0.864655	OptoNotch	0.0262428	0.0131214
1.61	0.865097	OptoNotch	0.0262428	0.0131214
1.62	0.865244	OptoNotch	0.0262428	0.0131214
1.63	0.866077	OptoNotch	0.0262428	0.0131214
1.64	0.866224	OptoNotch	0.0262428	0.0131214
1.65	0.866371	OptoNotch	0.0262428	0.0131214
1.66	0.868038	OptoNotch	0.0262428	0.0131214
1.67	0.868038	OptoNotch	0.0262428	0.0131214
1.68	0.868038	OptoNotch	0.0262428	0.0131214
1.69	0.868185	OptoNotch	0.0262428	0.0131214
1.7	0.869312	OptoNotch	0.0262428	0.0131214
1.71	0.869312	OptoNotch	0.0262428	0.0131214
1.72	0.870684	OptoNotch	0.0262428	0.0131214
1.73	0.870831	OptoNotch	0.0262428	0.0131214
1.74	0.870831	OptoNotch	0.0262428	0.0131214
1.75	0.870979	OptoNotch	0.0262428	0.0131214
1.76	0.871568	OptoNotch	0.0262428	0.0131214
1.77	0.871568	OptoNotch	0.0262428	0.0131214
1.78	0.871568	OptoNotch	0.0262428	0.0131214
1.79	0.871715	OptoNotch	0.0262428	0.0131214
1.8	0.871715	OptoNotch	0.0262428	0.0131214
1.81	0.871715	OptoNotch	0.0262428	0.0131214
1.82	0.872009	OptoNotch	0.0262428	0.0131214
1.83	0.872009	OptoNotch	0.0262428	0.0131214
1.84	0.872451	OptoNotch	0.0262428	0.0131214
1.85	0.872451	OptoNotch	0.0262428	0.0131214
1.86	0.872598	OptoNotch	0.0262428	0.0131214
1.87	0.872598	OptoNotch	0.0262428	0.0131214
1.88	0.872598	OptoNotch	0.0262428	0.0131214
1.89	0.872598	OptoNotch	0.0262428	0.0131214
1.9	0.874117	OptoNotch	0.0262428	0.0131214
1.91	0.874803	OptoNotch	0.0262428	0.0131214
1.92	0.875489	OptoNotch	0.0262428	0.0131214
1.93	0.875783	OptoNotch	0.0262428	0.0131214
1.94	0.875783	OptoNotch	0.0262428	0.0131214
1.95	0.875783	OptoNotch	0.0262428	0.0131214
1.96	0.875783	OptoNotch	0.0262428	0.0131214
1.97	0.875783	OptoNotch	0.0262428	0.0131214
1.98	0.875931	OptoNotch	0.0262428	0.0131214
1.99	0.875931	OptoNotch	0.0262428	0.0131214
2	0.875931	OptoNotch	0.0262428	0.0131214
2.01	0.875931	OptoNotch	0.0262428	0.0131214
2.02	0.875931	OptoNotch	0.0262428	0.0131214
2.03	0.875931	OptoNotch	0.0262428	0.0131214
2.04	0.875931	OptoNotch	0.0262428	0.0131214
2.05	0.875931	OptoNotch	0.0262428	0.0131214
2.06	0.875931	OptoNotch	0.0262428	0.0131214
2.07	0.875931	OptoNotch	0.0262428	0.0131214
2.08	0.875931	OptoNotch	0.0262428	0.0131214
2.09	0.876225	OptoNotch	0.0262428	0.0131214
2.1	0.87652	OptoNotch	0.0262428	0.0131214
2.11	0.87652	OptoNotch	0.0262428	0.0131214
2.12	0.87652	OptoNotch	0.0262428	0.0131214
2.13	0.87652	OptoNotch	0.0262428	0.0131214
2.14	0.883481	OptoNotch	0.0262428	0.0131214
2.15	0.883481	OptoNotch	0.0474575	0.0237288
2.16	0.890572	OptoNotch	0.0474575	0.0237288
2.17	0.890572	OptoNotch	0.0474575	0.0237288
2.18	0.890572	OptoNotch	0.0474575	0.0237288
2.19	0.891309	OptoNotch	0.0474575	0.0237288
2.2	0.89268	OptoNotch	0.0474575	0.0237288
2.21	0.89268	OptoNotch	0.0474575	0.0237288
2.22	0.89268	OptoNotch	0.0474575	0.0237288
2.23	0.89268	OptoNotch	0.0474575	0.0237288
2.24	0.896014	OptoNotch	0.0474575	0.0237288
2.25	0.896014	OptoNotch	0.0582102	0.0291051
2.26	0.896014	OptoNotch	0.0582102	0.0291051
2.27	0.897385	OptoNotch	0.0582102	0.0291051
2.28	0.897385	OptoNotch	0.0582102	0.0291051
2.29	0.897385	OptoNotch	0.0582102	0.0291051
2.3	0.897385	OptoNotch	0.0582102	0.0291051
2.31	0.897385	OptoNotch	0.0582102	0.0291051
2.32	0.897533	OptoNotch	0.0582102	0.0291051
2.33	0.89768	OptoNotch	0.0582102	0.0291051
2.34	0.897827	OptoNotch	0.0582102	0.0291051
2.35	0.897827	OptoNotch	0.0582102	0.0291051
2.36	0.897827	OptoNotch	0.0582102	0.0291051
2.37	0.897827	OptoNotch	0.0582102	0.0291051
2.38	0.897827	OptoNotch	0.0582102	0.0291051
2.39	0.898513	OptoNotch	0.0582102	0.0291051
2.4	0.898513	OptoNotch	0.0582102	0.0291051
2.41	0.899199	OptoNotch	0.0582102	0.0291051
2.42	0.899346	OptoNotch	0.0582102	0.0291051
2.43	0.899346	OptoNotch	0.0582102	0.0291051
2.44	0.903672	OptoNotch	0.0582102	0.0291051
2.45	0.904652	OptoNotch	0.0572619	0.0286309
2.46	0.904652	OptoNotch	0.0572619	0.0286309
2.47	0.906465	OptoNotch	0.0572619	0.0286309
2.48	0.906465	OptoNotch	0.0572619	0.0286309
2.49	0.906465	OptoNotch	0.0572619	0.0286309
2.5	0.906465	OptoNotch	0.0572619	0.0286309
2.51	0.906613	OptoNotch	0.0572619	0.0286309
2.52	0.906613	OptoNotch	0.0572619	0.0286309
2.53	0.90676	OptoNotch	0.0572619	0.0286309
2.54	0.906907	OptoNotch	0.0572619	0.0286309
2.55	0.908426	OptoNotch	0.0572619	0.0286309
2.56	0.911759	OptoNotch	0.0572619	0.0286309
2.57	0.911759	OptoNotch	0.0680072	0.0340036
2.58	0.911759	OptoNotch	0.0680072	0.0340036
2.59	0.911759	OptoNotch	0.0680072	0.0340036
2.6	0.911907	OptoNotch	0.0680072	0.0340036
2.61	0.912054	OptoNotch	0.0680072	0.0340036
2.62	0.912201	OptoNotch	0.0680072	0.0340036
2.63	0.912496	OptoNotch	0.0680072	0.0340036
2.64	0.912496	OptoNotch	0.0680072	0.0340036
2.65	0.912937	OptoNotch	0.0680072	0.0340036
2.66	0.912937	OptoNotch	0.0680072	0.0340036
2.67	0.912937	OptoNotch	0.0680072	0.0340036
2.68	0.912937	OptoNotch	0.0680072	0.0340036
2.69	0.913232	OptoNotch	0.0680072	0.0340036
2.7	0.913526	OptoNotch	0.0680072	0.0340036
2.71	0.92186	OptoNotch	0.0680072	0.0340036
2.72	0.92186	OptoNotch	0.0611954	0.0305977
2.73	0.923231	OptoNotch	0.0611954	0.0305977
2.74	0.923231	OptoNotch	0.0611954	0.0305977
2.75	0.923231	OptoNotch	0.0611954	0.0305977
2.76	0.923231	OptoNotch	0.0611954	0.0305977
2.77	0.923231	OptoNotch	0.0611954	0.0305977
2.78	0.924603	OptoNotch	0.0611954	0.0305977
2.79	0.924603	OptoNotch	0.0611954	0.0305977
2.8	0.924603	OptoNotch	0.0611954	0.0305977
2.81	0.924603	OptoNotch	0.0611954	0.0305977
2.82	0.92475	OptoNotch	0.0611954	0.0305977
2.83	0.92475	OptoNotch	0.0611954	0.0305977
2.84	0.924898	OptoNotch	0.0611954	0.0305977
2.85	0.924898	OptoNotch	0.0611954	0.0305977
2.86	0.924898	OptoNotch	0.0611954	0.0305977
2.87	0.924898	OptoNotch	0.0611954	0.0305977
2.88	0.924898	OptoNotch	0.0611954	0.0305977
2.89	0.924898	OptoNotch	0.0611954	0.0305977
2.9	0.925192	OptoNotch	0.0611954	0.0305977
2.91	0.925192	OptoNotch	0.0611954	0.0305977
2.92	0.925192	OptoNotch	0.0611954	0.0305977
2.93	0.925192	OptoNotch	0.0611954	0.0305977
2.94	0.925634	OptoNotch	0.0611954	0.0305977
2.95	0.927153	OptoNotch	0.0611954	0.0305977
2.96	0.927153	OptoNotch	0.0611954	0.0305977
2.97	0.927153	OptoNotch	0.0611954	0.0305977
2.98	0.927153	OptoNotch	0.0611954	0.0305977
2.99	0.9273	OptoNotch	0.0611954	0.0305977
3	0.927986	OptoNotch	0.0611954	0.0305977
3.01	0.927986	OptoNotch	0.0611954	0.0305977
3.02	0.927986	OptoNotch	0.0611954	0.0305977
3.03	0.927986	OptoNotch	0.0611954	0.0305977
3.04	0.927986	OptoNotch	0.0611954	0.0305977
3.05	0.927986	OptoNotch	0.0611954	0.0305977
3.06	0.928133	OptoNotch	0.0611954	0.0305977
3.07	0.928133	OptoNotch	0.0611954	0.0305977
3.08	0.928133	OptoNotch	0.0611954	0.0305977
3.09	0.930094	OptoNotch	0.0611954	0.0305977
3.1	0.930094	OptoNotch	0.0611954	0.0305977
3.11	0.930094	OptoNotch	0.0611954	0.0305977
3.12	0.930094	OptoNotch	0.0611954	0.0305977
3.13	0.930535	OptoNotch	0.0611954	0.0305977
3.14	0.930535	OptoNotch	0.0611954	0.0305977
3.15	0.930535	OptoNotch	0.0611954	0.0305977
3.16	0.930535	OptoNotch	0.0611954	0.0305977
3.17	0.930535	OptoNotch	0.0611954	0.0305977
3.18	0.931242	OptoNotch	0.0611954	0.0305977
3.19	0.931242	OptoNotch	0.0597164	0.0298582
3.2	0.931242	OptoNotch	0.0597164	0.0298582
3.21	0.931242	OptoNotch	0.0597164	0.0298582
3.22	0.931242	OptoNotch	0.0597164	0.0298582
3.23	0.931242	OptoNotch	0.0597164	0.0298582
3.24	0.931927	OptoNotch	0.0597164	0.0298582
3.25	0.931927	OptoNotch	0.0597164	0.0298582
3.26	0.932075	OptoNotch	0.0597164	0.0298582
3.27	0.932075	OptoNotch	0.0597164	0.0298582
3.28	0.932075	OptoNotch	0.0597164	0.0298582
3.29	0.932075	OptoNotch	0.0597164	0.0298582
3.3	0.932222	OptoNotch	0.0597164	0.0298582
3.31	0.932222	OptoNotch	0.0597164	0.0298582
3.32	0.932222	OptoNotch	0.0597164	0.0298582
3.33	0.932222	OptoNotch	0.0597164	0.0298582
3.34	0.932222	OptoNotch	0.0597164	0.0298582
3.35	0.932222	OptoNotch	0.0597164	0.0298582
3.36	0.939166	OptoNotch	0.0597164	0.0298582
3.37	0.939166	OptoNotch	0.0597164	0.0298582
3.38	0.939166	OptoNotch	0.0597164	0.0298582
3.39	0.939166	OptoNotch	0.0597164	0.0298582
3.4	0.939166	OptoNotch	0.0597164	0.0298582
3.41	0.939166	OptoNotch	0.0597164	0.0298582
3.42	0.939314	OptoNotch	0.0597164	0.0298582
3.43	0.939999	OptoNotch	0.0597164	0.0298582
3.44	0.940685	OptoNotch	0.0597164	0.0298582
3.45	0.940833	OptoNotch	0.0597164	0.0298582
3.46	0.940833	OptoNotch	0.0597164	0.0298582
3.47	0.940833	OptoNotch	0.0597164	0.0298582
3.48	0.940833	OptoNotch	0.0597164	0.0298582
3.49	0.940833	OptoNotch	0.0597164	0.0298582
3.5	0.940833	OptoNotch	0.0597164	0.0298582
3.51	0.94098	OptoNotch	0.0597164	0.0298582
3.52	0.94098	OptoNotch	0.0597164	0.0298582
3.53	0.94098	OptoNotch	0.0597164	0.0298582
3.54	0.94098	OptoNotch	0.0597164	0.0298582
3.55	0.94098	OptoNotch	0.0597164	0.0298582
3.56	0.94098	OptoNotch	0.0597164	0.0298582
3.57	0.94098	OptoNotch	0.0597164	0.0298582
3.58	0.94098	OptoNotch	0.0597164	0.0298582
3.59	0.941666	OptoNotch	0.0597164	0.0298582
3.6	0.941813	OptoNotch	0.0597164	0.0298582
3.61	0.94196	OptoNotch	0.0597164	0.0298582
3.62	0.94196	OptoNotch	0.0597164	0.0298582
3.63	0.94196	OptoNotch	0.0597164	0.0298582
3.64	0.94196	OptoNotch	0.0597164	0.0298582
3.65	0.94196	OptoNotch	0.0597164	0.0298582
3.66	0.94196	OptoNotch	0.0597164	0.0298582
3.67	0.94196	OptoNotch	0.0597164	0.0298582
3.68	0.942107	OptoNotch	0.0597164	0.0298582
3.69	0.943479	OptoNotch	0.0597164	0.0298582
3.7	0.943479	OptoNotch	0.0597164	0.0298582
3.71	0.943626	OptoNotch	0.0597164	0.0298582
3.72	0.943626	OptoNotch	0.0597164	0.0298582
3.73	0.943626	OptoNotch	0.0597164	0.0298582
3.74	0.943626	OptoNotch	0.0597164	0.0298582
3.75	0.943626	OptoNotch	0.0597164	0.0298582
3.76	0.945039	OptoNotch	0.0597164	0.0298582
3.77	0.945039	OptoNotch	0.0568772	0.0284386
3.78	0.945039	OptoNotch	0.0568772	0.0284386
3.79	0.945039	OptoNotch	0.0568772	0.0284386
3.8	0.945186	OptoNotch	0.0568772	0.0284386
3.81	0.945186	OptoNotch	0.0568772	0.0284386
3.82	0.945186	OptoNotch	0.0568772	0.0284386
3.83	0.945186	OptoNotch	0.0568772	0.0284386
3.84	0.945186	OptoNotch	0.0568772	0.0284386
3.85	0.945186	OptoNotch	0.0568772	0.0284386
3.86	0.945872	OptoNotch	0.0568772	0.0284386
3.87	0.945872	OptoNotch	0.0568772	0.0284386
3.88	0.945872	OptoNotch	0.0568772	0.0284386
3.89	0.945872	OptoNotch	0.0568772	0.0284386
3.9	0.946019	OptoNotch	0.0568772	0.0284386
3.91	0.947391	OptoNotch	0.0568772	0.0284386
3.92	0.947391	OptoNotch	0.0568772	0.0284386
3.93	0.947391	OptoNotch	0.0568772	0.0284386
3.94	0.947391	OptoNotch	0.0568772	0.0284386
3.95	0.947391	OptoNotch	0.0568772	0.0284386
3.96	0.947391	OptoNotch	0.0568772	0.0284386
3.97	0.947391	OptoNotch	0.0568772	0.0284386
3.98	0.947538	OptoNotch	0.0568772	0.0284386
3.99	0.947538	OptoNotch	0.0568772	0.0284386
4	0.947538	OptoNotch	0.0568772	0.0284386
4.01	0.947538	OptoNotch	0.0568772	0.0284386
4.02	0.947538	OptoNotch	0.0568772	0.0284386
4.03	0.947685	OptoNotch	0.0568772	0.0284386
4.04	0.954352	OptoNotch	0.0568772	0.0284386
4.05	0.954352	OptoNotch	0.0785428	0.0392714
4.06	0.954352	OptoNotch	0.0785428	0.0392714
4.07	0.954352	OptoNotch	0.0785428	0.0392714
4.08	0.954499	OptoNotch	0.0785428	0.0392714
4.09	0.954499	OptoNotch	0.0785428	0.0392714
4.1	0.954499	OptoNotch	0.0785428	0.0392714
4.11	0.954499	OptoNotch	0.0785428	0.0392714
4.12	0.954499	OptoNotch	0.0785428	0.0392714
4.13	0.954499	OptoNotch	0.0785428	0.0392714
4.14	0.955871	OptoNotch	0.0785428	0.0392714
4.15	0.956018	OptoNotch	0.0785428	0.0392714
4.16	0.956018	OptoNotch	0.0785428	0.0392714
4.17	0.956018	OptoNotch	0.0785428	0.0392714
4.18	0.956018	OptoNotch	0.0785428	0.0392714
4.19	0.956165	OptoNotch	0.0785428	0.0392714
4.2	0.956165	OptoNotch	0.0785428	0.0392714
4.21	0.956165	OptoNotch	0.0785428	0.0392714
4.22	0.956165	OptoNotch	0.0785428	0.0392714
4.23	0.956851	OptoNotch	0.0785428	0.0392714
4.24	0.957537	OptoNotch	0.0785428	0.0392714
4.25	0.957537	OptoNotch	0.0785428	0.0392714
4.26	0.957537	OptoNotch	0.0785428	0.0392714
4.27	0.957537	OptoNotch	0.0785428	0.0392714
4.28	0.957537	OptoNotch	0.0785428	0.0392714
4.29	0.958909	OptoNotch	0.0785428	0.0392714
4.3	0.959595	OptoNotch	0.0785428	0.0392714
4.31	0.959595	OptoNotch	0.0785428	0.0392714
4.32	0.959742	OptoNotch	0.0785428	0.0392714
4.33	0.959742	OptoNotch	0.0785428	0.0392714
4.34	0.959742	OptoNotch	0.0785428	0.0392714
4.35	0.959742	OptoNotch	0.0785428	0.0392714
4.36	0.966834	OptoNotch	0.0785428	0.0392714
4.37	0.966834	OptoNotch	0.0785428	0.0392714
4.38	0.966981	OptoNotch	0.0785428	0.0392714
4.39	0.966981	OptoNotch	0.0785428	0.0392714
4.4	0.967687	OptoNotch	0.0785428	0.0392714
4.41	0.967687	OptoNotch	0.0772262	0.0386131
4.42	0.967687	OptoNotch	0.0772262	0.0386131
4.43	0.967687	OptoNotch	0.0772262	0.0386131
4.44	0.969059	OptoNotch	0.0772262	0.0386131
4.45	0.969059	OptoNotch	0.0772262	0.0386131
4.46	0.969059	OptoNotch	0.0772262	0.0386131
4.47	0.969059	OptoNotch	0.0772262	0.0386131
4.48	0.969059	OptoNotch	0.0772262	0.0386131
4.49	0.969206	OptoNotch	0.0772262	0.0386131
4.5	0.969206	OptoNotch	0.0772262	0.0386131
4.51	0.969206	OptoNotch	0.0772262	0.0386131
4.52	0.970578	OptoNotch	0.0772262	0.0386131
4.53	0.970578	OptoNotch	0.0772262	0.0386131
4.54	0.970578	OptoNotch	0.0772262	0.0386131
4.55	0.970578	OptoNotch	0.0772262	0.0386131
4.56	0.970578	OptoNotch	0.0772262	0.0386131
4.57	0.970578	OptoNotch	0.0772262	0.0386131
4.58	0.970578	OptoNotch	0.0772262	0.0386131
4.59	0.970578	OptoNotch	0.0772262	0.0386131
4.6	0.970578	OptoNotch	0.0772262	0.0386131
4.61	0.970578	OptoNotch	0.0772262	0.0386131
4.62	0.970578	OptoNotch	0.0772262	0.0386131
4.63	0.970578	OptoNotch	0.0772262	0.0386131
4.64	0.970578	OptoNotch	0.0772262	0.0386131
4.65	0.970578	OptoNotch	0.0772262	0.0386131
4.66	0.970578	OptoNotch	0.0772262	0.0386131
4.67	0.970578	OptoNotch	0.0772262	0.0386131
4.68	0.970578	OptoNotch	0.0772262	0.0386131
4.69	0.97195	OptoNotch	0.0772262	0.0386131
4.7	0.97195	OptoNotch	0.0772262	0.0386131
4.71	0.97195	OptoNotch	0.0772262	0.0386131
4.72	0.97195	OptoNotch	0.0772262	0.0386131
4.73	0.97195	OptoNotch	0.0772262	0.0386131
4.74	0.97195	OptoNotch	0.0772262	0.0386131
4.75	0.97195	OptoNotch	0.0772262	0.0386131
4.76	0.97195	OptoNotch	0.0772262	0.0386131
4.77	0.97195	OptoNotch	0.0772262	0.0386131
4.78	0.973321	OptoNotch	0.0772262	0.0386131
4.79	0.973321	OptoNotch	0.0772262	0.0386131
4.8	0.973321	OptoNotch	0.0772262	0.0386131
4.81	0.973321	OptoNotch	0.0772262	0.0386131
4.82	0.973321	OptoNotch	0.0772262	0.0386131
4.83	0.973321	OptoNotch	0.0772262	0.0386131
4.84	0.973321	OptoNotch	0.0772262	0.0386131
4.85	0.973321	OptoNotch	0.0772262	0.0386131
4.86	0.973469	OptoNotch	0.0772262	0.0386131
4.87	0.973469	OptoNotch	0.0772262	0.0386131
4.88	0.973469	OptoNotch	0.0772262	0.0386131
4.89	0.973469	OptoNotch	0.0772262	0.0386131
4.9	0.973469	OptoNotch	0.0772262	0.0386131
4.91	0.973469	OptoNotch	0.0772262	0.0386131
4.92	0.973469	OptoNotch	0.0772262	0.0386131
4.93	0.973469	OptoNotch	0.0772262	0.0386131
4.94	0.973469	OptoNotch	0.0772262	0.0386131
4.95	0.973469	OptoNotch	0.0772262	0.0386131
4.96	0.973469	OptoNotch	0.0772262	0.0386131
4.97	0.974154	OptoNotch	0.0772262	0.0386131
4.98	0.974154	OptoNotch	0.0772262	0.0386131
4.99	0.974154	OptoNotch	0.0772262	0.0386131
0	0	GSI+OptoNotch+CB103	0	0
0.01	0	GSI+OptoNotch+CB103	0	0
0.02	0	GSI+OptoNotch+CB103	0	0
0.03	0	GSI+OptoNotch+CB103	0	0
0.04	0	GSI+OptoNotch+CB103	0	0
0.05	0	GSI+OptoNotch+CB103	0	0
0.06	0	GSI+OptoNotch+CB103	0	0
0.07	0	GSI+OptoNotch+CB103	0	0
0.08	0	GSI+OptoNotch+CB103	0	0
0.09	0	GSI+OptoNotch+CB103	0	0
0.1	0.00673401	GSI+OptoNotch+CB103	0.0116636	0.00530165
0.11	0.00673401	GSI+OptoNotch+CB103	0.0116636	0.00530165
0.12	0.013468	GSI+OptoNotch+CB103	0.0233273	0.0106033
0.13	0.013468	GSI+OptoNotch+CB103	0.0233273	0.0106033
0.14	0.0253728	GSI+OptoNotch+CB103	0.0220982	0.0100447
0.15	0.0253728	GSI+OptoNotch+CB103	0.0220982	0.0100447
0.16	0.0253728	GSI+OptoNotch+CB103	0.0220982	0.0100447
0.17	0.0253728	GSI+OptoNotch+CB103	0.0220982	0.0100447
0.18	0.0384447	GSI+OptoNotch+CB103	0.00243809	0.00110822
0.19	0.0570834	GSI+OptoNotch+CB103	0.0163928	0.00745128
0.2	0.0570834	GSI+OptoNotch+CB103	0.0163928	0.00745128
0.21	0.0570834	GSI+OptoNotch+CB103	0.0163928	0.00745128
0.22	0.0570834	GSI+OptoNotch+CB103	0.0163928	0.00745128
0.23	0.0689882	GSI+OptoNotch+CB103	0.0347307	0.0157867
0.24	0.0790892	GSI+OptoNotch+CB103	0.0354726	0.0161239
0.25	0.0858232	GSI+OptoNotch+CB103	0.040412	0.0183691
0.26	0.112363	GSI+OptoNotch+CB103	0.0368205	0.0167366
0.27	0.125435	GSI+OptoNotch+CB103	0.0231887	0.0105403
0.28	0.125435	GSI+OptoNotch+CB103	0.0231887	0.0105403
0.29	0.132169	GSI+OptoNotch+CB103	0.0346501	0.01575
0.3	0.132169	GSI+OptoNotch+CB103	0.0346501	0.01575
0.31	0.132169	GSI+OptoNotch+CB103	0.0346501	0.01575
0.32	0.132169	GSI+OptoNotch+CB103	0.0346501	0.01575
0.33	0.162076	GSI+OptoNotch+CB103	0.0577165	0.0262348
0.34	0.187251	GSI+OptoNotch+CB103	0.0506513	0.0230233
0.35	0.200323	GSI+OptoNotch+CB103	0.0515309	0.0234231
0.36	0.200323	GSI+OptoNotch+CB103	0.0515309	0.0234231
0.37	0.252872	GSI+OptoNotch+CB103	0.0387015	0.0175916
0.38	0.252872	GSI+OptoNotch+CB103	0.0387015	0.0175916
0.39	0.252872	GSI+OptoNotch+CB103	0.0387015	0.0175916
0.4	0.252872	GSI+OptoNotch+CB103	0.0387015	0.0175916
0.41	0.259606	GSI+OptoNotch+CB103	0.0494276	0.0224671
0.42	0.259606	GSI+OptoNotch+CB103	0.0494276	0.0224671
0.43	0.259606	GSI+OptoNotch+CB103	0.0494276	0.0224671
0.44	0.297654	GSI+OptoNotch+CB103	0.0140465	0.00638478
0.45	0.297654	GSI+OptoNotch+CB103	0.0140465	0.00638478
0.46	0.297654	GSI+OptoNotch+CB103	0.0140465	0.00638478
0.47	0.304388	GSI+OptoNotch+CB103	0.0254167	0.0115531
0.48	0.304388	GSI+OptoNotch+CB103	0.0254167	0.0115531
0.49	0.304388	GSI+OptoNotch+CB103	0.0254167	0.0115531
0.5	0.307755	GSI+OptoNotch+CB103	0.0311832	0.0141742
0.51	0.314291	GSI+OptoNotch+CB103	0.0288642	0.0131201
0.52	0.331126	GSI+OptoNotch+CB103	0.0561717	0.0255326
0.53	0.343813	GSI+OptoNotch+CB103	0.0611176	0.0277807
0.54	0.34718	GSI+OptoNotch+CB103	0.066931	0.0304232
0.55	0.371573	GSI+OptoNotch+CB103	0.0471411	0.0214278
0.56	0.371573	GSI+OptoNotch+CB103	0.0471411	0.0214278
0.57	0.383478	GSI+OptoNotch+CB103	0.0461746	0.0209885
0.58	0.400115	GSI+OptoNotch+CB103	0.0511895	0.0232679
0.59	0.421922	GSI+OptoNotch+CB103	0.0464074	0.0210943
0.6	0.421922	GSI+OptoNotch+CB103	0.0464074	0.0210943
0.61	0.434411	GSI+OptoNotch+CB103	0.0377095	0.0171407
0.62	0.440363	GSI+OptoNotch+CB103	0.0417481	0.0189764
0.63	0.440363	GSI+OptoNotch+CB103	0.0417481	0.0189764
0.64	0.446315	GSI+OptoNotch+CB103	0.0477115	0.0216871
0.65	0.446315	GSI+OptoNotch+CB103	0.0477115	0.0216871
0.66	0.456416	GSI+OptoNotch+CB103	0.0560176	0.0254625
0.67	0.459783	GSI+OptoNotch+CB103	0.0596758	0.0271254
0.68	0.459783	GSI+OptoNotch+CB103	0.0596758	0.0271254
0.69	0.459783	GSI+OptoNotch+CB103	0.0596758	0.0271254
0.7	0.471688	GSI+OptoNotch+CB103	0.0691731	0.0314423
0.71	0.471688	GSI+OptoNotch+CB103	0.0691731	0.0314423
0.72	0.471688	GSI+OptoNotch+CB103	0.0691731	0.0314423
0.73	0.471688	GSI+OptoNotch+CB103	0.0691731	0.0314423
0.74	0.471688	GSI+OptoNotch+CB103	0.0691731	0.0314423
0.75	0.471688	GSI+OptoNotch+CB103	0.0691731	0.0314423
0.76	0.475055	GSI+OptoNotch+CB103	0.0718048	0.0326385
0.77	0.475055	GSI+OptoNotch+CB103	0.0718048	0.0326385
0.78	0.475055	GSI+OptoNotch+CB103	0.0718048	0.0326385
0.79	0.475055	GSI+OptoNotch+CB103	0.0718048	0.0326385
0.8	0.48696	GSI+OptoNotch+CB103	0.0843193	0.0383269
0.81	0.48696	GSI+OptoNotch+CB103	0.0843193	0.0383269
0.82	0.493694	GSI+OptoNotch+CB103	0.0884042	0.0401837
0.83	0.499646	GSI+OptoNotch+CB103	0.09482	0.0431
0.84	0.503013	GSI+OptoNotch+CB103	0.0968789	0.0440359
0.85	0.503013	GSI+OptoNotch+CB103	0.0968789	0.0440359
0.86	0.503013	GSI+OptoNotch+CB103	0.0968789	0.0440359
0.87	0.503013	GSI+OptoNotch+CB103	0.0968789	0.0440359
0.88	0.503013	GSI+OptoNotch+CB103	0.0968789	0.0440359
0.89	0.503013	GSI+OptoNotch+CB103	0.0968789	0.0440359
0.9	0.503013	GSI+OptoNotch+CB103	0.0968789	0.0440359
0.91	0.503013	GSI+OptoNotch+CB103	0.0968789	0.0440359
0.92	0.514918	GSI+OptoNotch+CB103	0.110698	0.0503174
0.93	0.514918	GSI+OptoNotch+CB103	0.110698	0.0503174
0.94	0.514918	GSI+OptoNotch+CB103	0.110698	0.0503174
0.95	0.514918	GSI+OptoNotch+CB103	0.110698	0.0503174
0.96	0.514918	GSI+OptoNotch+CB103	0.110698	0.0503174
0.97	0.514918	GSI+OptoNotch+CB103	0.110698	0.0503174
0.98	0.518285	GSI+OptoNotch+CB103	0.112234	0.0510156
0.99	0.521652	GSI+OptoNotch+CB103	0.114048	0.0518402
1	0.521652	GSI+OptoNotch+CB103	0.114048	0.0518402
1.01	0.521652	GSI+OptoNotch+CB103	0.114048	0.0518402
1.02	0.528188	GSI+OptoNotch+CB103	0.102937	0.0467897
1.03	0.528188	GSI+OptoNotch+CB103	0.102937	0.0467897
1.04	0.531555	GSI+OptoNotch+CB103	0.104922	0.0476917
1.05	0.531555	GSI+OptoNotch+CB103	0.104922	0.0476917
1.06	0.531555	GSI+OptoNotch+CB103	0.104922	0.0476917
1.07	0.531555	GSI+OptoNotch+CB103	0.104922	0.0476917
1.08	0.531555	GSI+OptoNotch+CB103	0.104922	0.0476917
1.09	0.531555	GSI+OptoNotch+CB103	0.104922	0.0476917
1.1	0.54346	GSI+OptoNotch+CB103	0.118884	0.054038
1.11	0.54346	GSI+OptoNotch+CB103	0.118884	0.054038
1.12	0.54346	GSI+OptoNotch+CB103	0.118884	0.054038
1.13	0.54346	GSI+OptoNotch+CB103	0.118884	0.054038
1.14	0.54346	GSI+OptoNotch+CB103	0.118884	0.054038
1.15	0.550194	GSI+OptoNotch+CB103	0.122155	0.0555249
1.16	0.550194	GSI+OptoNotch+CB103	0.122155	0.0555249
1.17	0.550194	GSI+OptoNotch+CB103	0.122155	0.0555249
1.18	0.550194	GSI+OptoNotch+CB103	0.122155	0.0555249
1.19	0.550194	GSI+OptoNotch+CB103	0.122155	0.0555249
1.2	0.550194	GSI+OptoNotch+CB103	0.122155	0.0555249
1.21	0.550194	GSI+OptoNotch+CB103	0.122155	0.0555249
1.22	0.550194	GSI+OptoNotch+CB103	0.122155	0.0555249
1.23	0.550194	GSI+OptoNotch+CB103	0.122155	0.0555249
1.24	0.55673	GSI+OptoNotch+CB103	0.111066	0.0504846
1.25	0.55673	GSI+OptoNotch+CB103	0.111066	0.0504846
1.26	0.55673	GSI+OptoNotch+CB103	0.111066	0.0504846
1.27	0.55673	GSI+OptoNotch+CB103	0.111066	0.0504846
1.28	0.55673	GSI+OptoNotch+CB103	0.111066	0.0504846
1.29	0.55673	GSI+OptoNotch+CB103	0.111066	0.0504846
1.3	0.55673	GSI+OptoNotch+CB103	0.111066	0.0504846
1.31	0.55673	GSI+OptoNotch+CB103	0.111066	0.0504846
1.32	0.55673	GSI+OptoNotch+CB103	0.111066	0.0504846
1.33	0.55673	GSI+OptoNotch+CB103	0.111066	0.0504846
1.34	0.55673	GSI+OptoNotch+CB103	0.111066	0.0504846
1.35	0.560097	GSI+OptoNotch+CB103	0.112986	0.0513575
1.36	0.560097	GSI+OptoNotch+CB103	0.112986	0.0513575
1.37	0.560097	GSI+OptoNotch+CB103	0.112986	0.0513575
1.38	0.560097	GSI+OptoNotch+CB103	0.112986	0.0513575
1.39	0.560097	GSI+OptoNotch+CB103	0.112986	0.0513575
1.4	0.560097	GSI+OptoNotch+CB103	0.112986	0.0513575
1.41	0.560097	GSI+OptoNotch+CB103	0.112986	0.0513575
1.42	0.566633	GSI+OptoNotch+CB103	0.101834	0.046288
1.43	0.566633	GSI+OptoNotch+CB103	0.101834	0.046288
1.44	0.566633	GSI+OptoNotch+CB103	0.101834	0.046288
1.45	0.566633	GSI+OptoNotch+CB103	0.101834	0.046288
1.46	0.566633	GSI+OptoNotch+CB103	0.101834	0.046288
1.47	0.566633	GSI+OptoNotch+CB103	0.101834	0.046288
1.48	0.566633	GSI+OptoNotch+CB103	0.101834	0.046288
1.49	0.566633	GSI+OptoNotch+CB103	0.101834	0.046288
1.5	0.566633	GSI+OptoNotch+CB103	0.101834	0.046288
1.51	0.566633	GSI+OptoNotch+CB103	0.101834	0.046288
1.52	0.566633	GSI+OptoNotch+CB103	0.101834	0.046288
1.53	0.566633	GSI+OptoNotch+CB103	0.101834	0.046288
1.54	0.566633	GSI+OptoNotch+CB103	0.101834	0.046288
1.55	0.566633	GSI+OptoNotch+CB103	0.101834	0.046288
1.56	0.566633	GSI+OptoNotch+CB103	0.101834	0.046288
1.57	0.566633	GSI+OptoNotch+CB103	0.101834	0.046288
1.58	0.566633	GSI+OptoNotch+CB103	0.101834	0.046288
1.59	0.566633	GSI+OptoNotch+CB103	0.101834	0.046288
1.6	0.566633	GSI+OptoNotch+CB103	0.101834	0.046288
1.61	0.566633	GSI+OptoNotch+CB103	0.101834	0.046288
1.62	0.566633	GSI+OptoNotch+CB103	0.101834	0.046288
1.63	0.581904	GSI+OptoNotch+CB103	0.117599	0.0534542
1.64	0.581904	GSI+OptoNotch+CB103	0.117599	0.0534542
1.65	0.581904	GSI+OptoNotch+CB103	0.117599	0.0534542
1.66	0.585271	GSI+OptoNotch+CB103	0.119204	0.0541837
1.67	0.585271	GSI+OptoNotch+CB103	0.119204	0.0541837
1.68	0.585271	GSI+OptoNotch+CB103	0.119204	0.0541837
1.69	0.585271	GSI+OptoNotch+CB103	0.119204	0.0541837
1.7	0.585271	GSI+OptoNotch+CB103	0.119204	0.0541837
1.71	0.585271	GSI+OptoNotch+CB103	0.119204	0.0541837
1.72	0.585271	GSI+OptoNotch+CB103	0.119204	0.0541837
1.73	0.585271	GSI+OptoNotch+CB103	0.119204	0.0541837
1.74	0.585271	GSI+OptoNotch+CB103	0.119204	0.0541837
1.75	0.585271	GSI+OptoNotch+CB103	0.119204	0.0541837
1.76	0.585271	GSI+OptoNotch+CB103	0.119204	0.0541837
1.77	0.585271	GSI+OptoNotch+CB103	0.119204	0.0541837
1.78	0.585271	GSI+OptoNotch+CB103	0.119204	0.0541837
1.79	0.585271	GSI+OptoNotch+CB103	0.119204	0.0541837
1.8	0.591807	GSI+OptoNotch+CB103	0.108188	0.0491763
1.81	0.591807	GSI+OptoNotch+CB103	0.108188	0.0491763
1.82	0.591807	GSI+OptoNotch+CB103	0.108188	0.0491763
1.83	0.591807	GSI+OptoNotch+CB103	0.108188	0.0491763
1.84	0.591807	GSI+OptoNotch+CB103	0.108188	0.0491763
1.85	0.591807	GSI+OptoNotch+CB103	0.108188	0.0491763
1.86	0.591807	GSI+OptoNotch+CB103	0.108188	0.0491763
1.87	0.591807	GSI+OptoNotch+CB103	0.108188	0.0491763
1.88	0.591807	GSI+OptoNotch+CB103	0.108188	0.0491763
1.89	0.591807	GSI+OptoNotch+CB103	0.108188	0.0491763
1.9	0.591807	GSI+OptoNotch+CB103	0.108188	0.0491763
1.91	0.591807	GSI+OptoNotch+CB103	0.108188	0.0491763
1.92	0.591807	GSI+OptoNotch+CB103	0.108188	0.0491763
1.93	0.591807	GSI+OptoNotch+CB103	0.108188	0.0491763
1.94	0.591807	GSI+OptoNotch+CB103	0.108188	0.0491763
1.95	0.591807	GSI+OptoNotch+CB103	0.108188	0.0491763
1.96	0.591807	GSI+OptoNotch+CB103	0.108188	0.0491763
1.97	0.591807	GSI+OptoNotch+CB103	0.108188	0.0491763
1.98	0.591807	GSI+OptoNotch+CB103	0.108188	0.0491763
1.99	0.591807	GSI+OptoNotch+CB103	0.108188	0.0491763
2	0.591807	GSI+OptoNotch+CB103	0.108188	0.0491763
2.01	0.591807	GSI+OptoNotch+CB103	0.108188	0.0491763
2.02	0.591807	GSI+OptoNotch+CB103	0.108188	0.0491763
2.03	0.591807	GSI+OptoNotch+CB103	0.108188	0.0491763
2.04	0.591807	GSI+OptoNotch+CB103	0.108188	0.0491763
2.05	0.591807	GSI+OptoNotch+CB103	0.108188	0.0491763
2.06	0.591807	GSI+OptoNotch+CB103	0.108188	0.0491763
2.07	0.591807	GSI+OptoNotch+CB103	0.108188	0.0491763
2.08	0.591807	GSI+OptoNotch+CB103	0.108188	0.0491763
2.09	0.591807	GSI+OptoNotch+CB103	0.108188	0.0491763
2.1	0.591807	GSI+OptoNotch+CB103	0.108188	0.0491763
2.11	0.591807	GSI+OptoNotch+CB103	0.108188	0.0491763
2.12	0.591807	GSI+OptoNotch+CB103	0.108188	0.0491763
2.13	0.591807	GSI+OptoNotch+CB103	0.108188	0.0491763
2.14	0.591807	GSI+OptoNotch+CB103	0.108188	0.0491763
2.15	0.591807	GSI+OptoNotch+CB103	0.108188	0.0491763
2.16	0.591807	GSI+OptoNotch+CB103	0.108188	0.0491763
2.17	0.591807	GSI+OptoNotch+CB103	0.108188	0.0491763
2.18	0.591807	GSI+OptoNotch+CB103	0.108188	0.0491763
2.19	0.591807	GSI+OptoNotch+CB103	0.108188	0.0491763
2.2	0.591807	GSI+OptoNotch+CB103	0.108188	0.0491763
2.21	0.591807	GSI+OptoNotch+CB103	0.108188	0.0491763
2.22	0.591807	GSI+OptoNotch+CB103	0.108188	0.0491763
2.23	0.591807	GSI+OptoNotch+CB103	0.108188	0.0491763
2.24	0.591807	GSI+OptoNotch+CB103	0.108188	0.0491763
2.25	0.591807	GSI+OptoNotch+CB103	0.108188	0.0491763
2.26	0.591807	GSI+OptoNotch+CB103	0.108188	0.0491763
2.27	0.591807	GSI+OptoNotch+CB103	0.108188	0.0491763
2.28	0.591807	GSI+OptoNotch+CB103	0.108188	0.0491763
2.29	0.591807	GSI+OptoNotch+CB103	0.108188	0.0491763
2.3	0.591807	GSI+OptoNotch+CB103	0.108188	0.0491763
2.31	0.591807	GSI+OptoNotch+CB103	0.108188	0.0491763
2.32	0.591807	GSI+OptoNotch+CB103	0.108188	0.0491763
2.33	0.591807	GSI+OptoNotch+CB103	0.108188	0.0491763
2.34	0.591807	GSI+OptoNotch+CB103	0.108188	0.0491763
2.35	0.591807	GSI+OptoNotch+CB103	0.108188	0.0491763
2.36	0.591807	GSI+OptoNotch+CB103	0.108188	0.0491763
2.37	0.591807	GSI+OptoNotch+CB103	0.108188	0.0491763
2.38	0.591807	GSI+OptoNotch+CB103	0.108188	0.0491763
2.39	0.591807	GSI+OptoNotch+CB103	0.108188	0.0491763
2.4	0.591807	GSI+OptoNotch+CB103	0.108188	0.0491763
2.41	0.591807	GSI+OptoNotch+CB103	0.108188	0.0491763
2.42	0.591807	GSI+OptoNotch+CB103	0.108188	0.0491763
2.43	0.591807	GSI+OptoNotch+CB103	0.108188	0.0491763
2.44	0.591807	GSI+OptoNotch+CB103	0.108188	0.0491763
2.45	0.591807	GSI+OptoNotch+CB103	0.108188	0.0491763
2.46	0.591807	GSI+OptoNotch+CB103	0.108188	0.0491763
2.47	0.591807	GSI+OptoNotch+CB103	0.108188	0.0491763
2.48	0.591807	GSI+OptoNotch+CB103	0.108188	0.0491763
2.49	0.591807	GSI+OptoNotch+CB103	0.108188	0.0491763
2.5	0.591807	GSI+OptoNotch+CB103	0.108188	0.0491763
2.51	0.591807	GSI+OptoNotch+CB103	0.108188	0.0491763
2.52	0.591807	GSI+OptoNotch+CB103	0.108188	0.0491763
2.53	0.591807	GSI+OptoNotch+CB103	0.108188	0.0491763
2.54	0.591807	GSI+OptoNotch+CB103	0.108188	0.0491763
2.55	0.591807	GSI+OptoNotch+CB103	0.108188	0.0491763
2.56	0.591807	GSI+OptoNotch+CB103	0.108188	0.0491763
2.57	0.591807	GSI+OptoNotch+CB103	0.108188	0.0491763
2.58	0.591807	GSI+OptoNotch+CB103	0.108188	0.0491763
2.59	0.591807	GSI+OptoNotch+CB103	0.108188	0.0491763
2.6	0.591807	GSI+OptoNotch+CB103	0.108188	0.0491763
2.61	0.591807	GSI+OptoNotch+CB103	0.108188	0.0491763
2.62	0.591807	GSI+OptoNotch+CB103	0.108188	0.0491763
2.63	0.591807	GSI+OptoNotch+CB103	0.108188	0.0491763
2.64	0.591807	GSI+OptoNotch+CB103	0.108188	0.0491763
2.65	0.591807	GSI+OptoNotch+CB103	0.108188	0.0491763
2.66	0.591807	GSI+OptoNotch+CB103	0.108188	0.0491763
2.67	0.591807	GSI+OptoNotch+CB103	0.108188	0.0491763
2.68	0.591807	GSI+OptoNotch+CB103	0.108188	0.0491763
2.69	0.591807	GSI+OptoNotch+CB103	0.108188	0.0491763
2.7	0.591807	GSI+OptoNotch+CB103	0.108188	0.0491763
2.71	0.591807	GSI+OptoNotch+CB103	0.108188	0.0491763
2.72	0.591807	GSI+OptoNotch+CB103	0.108188	0.0491763
2.73	0.591807	GSI+OptoNotch+CB103	0.108188	0.0491763
2.74	0.591807	GSI+OptoNotch+CB103	0.108188	0.0491763
2.75	0.591807	GSI+OptoNotch+CB103	0.108188	0.0491763
2.76	0.591807	GSI+OptoNotch+CB103	0.108188	0.0491763
2.77	0.591807	GSI+OptoNotch+CB103	0.108188	0.0491763
2.78	0.591807	GSI+OptoNotch+CB103	0.108188	0.0491763
2.79	0.591807	GSI+OptoNotch+CB103	0.108188	0.0491763
2.8	0.591807	GSI+OptoNotch+CB103	0.108188	0.0491763
2.81	0.591807	GSI+OptoNotch+CB103	0.108188	0.0491763
2.82	0.591807	GSI+OptoNotch+CB103	0.108188	0.0491763
2.83	0.591807	GSI+OptoNotch+CB103	0.108188	0.0491763
2.84	0.591807	GSI+OptoNotch+CB103	0.108188	0.0491763
2.85	0.591807	GSI+OptoNotch+CB103	0.108188	0.0491763
2.86	0.591807	GSI+OptoNotch+CB103	0.108188	0.0491763
2.87	0.591807	GSI+OptoNotch+CB103	0.108188	0.0491763
2.88	0.591807	GSI+OptoNotch+CB103	0.108188	0.0491763
2.89	0.591807	GSI+OptoNotch+CB103	0.108188	0.0491763
2.9	0.591807	GSI+OptoNotch+CB103	0.108188	0.0491763
2.91	0.591807	GSI+OptoNotch+CB103	0.108188	0.0491763
2.92	0.591807	GSI+OptoNotch+CB103	0.108188	0.0491763
2.93	0.591807	GSI+OptoNotch+CB103	0.108188	0.0491763
2.94	0.591807	GSI+OptoNotch+CB103	0.108188	0.0491763
2.95	0.591807	GSI+OptoNotch+CB103	0.108188	0.0491763
2.96	0.591807	GSI+OptoNotch+CB103	0.108188	0.0491763
2.97	0.591807	GSI+OptoNotch+CB103	0.108188	0.0491763
2.98	0.591807	GSI+OptoNotch+CB103	0.108188	0.0491763
2.99	0.591807	GSI+OptoNotch+CB103	0.108188	0.0491763
3	0.591807	GSI+OptoNotch+CB103	0.108188	0.0491763
3.01	0.591807	GSI+OptoNotch+CB103	0.108188	0.0491763
3.02	0.591807	GSI+OptoNotch+CB103	0.108188	0.0491763
3.03	0.591807	GSI+OptoNotch+CB103	0.108188	0.0491763
3.04	0.591807	GSI+OptoNotch+CB103	0.108188	0.0491763
3.05	0.591807	GSI+OptoNotch+CB103	0.108188	0.0491763
3.06	0.591807	GSI+OptoNotch+CB103	0.108188	0.0491763
3.07	0.591807	GSI+OptoNotch+CB103	0.108188	0.0491763
3.08	0.591807	GSI+OptoNotch+CB103	0.108188	0.0491763
3.09	0.591807	GSI+OptoNotch+CB103	0.108188	0.0491763
3.1	0.591807	GSI+OptoNotch+CB103	0.108188	0.0491763
3.11	0.591807	GSI+OptoNotch+CB103	0.108188	0.0491763
3.12	0.591807	GSI+OptoNotch+CB103	0.108188	0.0491763
3.13	0.59776	GSI+OptoNotch+CB103	0.115587	0.0525394
3.14	0.604494	GSI+OptoNotch+CB103	0.118626	0.0539209
3.15	0.604494	GSI+OptoNotch+CB103	0.118626	0.0539209
3.16	0.604494	GSI+OptoNotch+CB103	0.118626	0.0539209
3.17	0.604494	GSI+OptoNotch+CB103	0.118626	0.0539209
3.18	0.604494	GSI+OptoNotch+CB103	0.118626	0.0539209
3.19	0.604494	GSI+OptoNotch+CB103	0.118626	0.0539209
3.2	0.604494	GSI+OptoNotch+CB103	0.118626	0.0539209
3.21	0.604494	GSI+OptoNotch+CB103	0.118626	0.0539209
3.22	0.604494	GSI+OptoNotch+CB103	0.118626	0.0539209
3.23	0.604494	GSI+OptoNotch+CB103	0.118626	0.0539209
3.24	0.604494	GSI+OptoNotch+CB103	0.118626	0.0539209
3.25	0.61103	GSI+OptoNotch+CB103	0.107586	0.0489026
3.26	0.61103	GSI+OptoNotch+CB103	0.107586	0.0489026
3.27	0.61103	GSI+OptoNotch+CB103	0.107586	0.0489026
3.28	0.61103	GSI+OptoNotch+CB103	0.107586	0.0489026
3.29	0.61103	GSI+OptoNotch+CB103	0.107586	0.0489026
3.3	0.61103	GSI+OptoNotch+CB103	0.107586	0.0489026
3.31	0.61103	GSI+OptoNotch+CB103	0.107586	0.0489026
3.32	0.61103	GSI+OptoNotch+CB103	0.107586	0.0489026
3.33	0.61103	GSI+OptoNotch+CB103	0.107586	0.0489026
3.34	0.61103	GSI+OptoNotch+CB103	0.107586	0.0489026
3.35	0.61103	GSI+OptoNotch+CB103	0.107586	0.0489026
3.36	0.61103	GSI+OptoNotch+CB103	0.107586	0.0489026
3.37	0.61103	GSI+OptoNotch+CB103	0.107586	0.0489026
3.38	0.61103	GSI+OptoNotch+CB103	0.107586	0.0489026
3.39	0.61103	GSI+OptoNotch+CB103	0.107586	0.0489026
3.4	0.61103	GSI+OptoNotch+CB103	0.107586	0.0489026
3.41	0.61103	GSI+OptoNotch+CB103	0.107586	0.0489026
3.42	0.61103	GSI+OptoNotch+CB103	0.107586	0.0489026
3.43	0.61103	GSI+OptoNotch+CB103	0.107586	0.0489026
3.44	0.61103	GSI+OptoNotch+CB103	0.107586	0.0489026
3.45	0.61103	GSI+OptoNotch+CB103	0.107586	0.0489026
3.46	0.61103	GSI+OptoNotch+CB103	0.107586	0.0489026
3.47	0.61103	GSI+OptoNotch+CB103	0.107586	0.0489026
3.48	0.61103	GSI+OptoNotch+CB103	0.107586	0.0489026
3.49	0.61103	GSI+OptoNotch+CB103	0.107586	0.0489026
3.5	0.61103	GSI+OptoNotch+CB103	0.107586	0.0489026
3.51	0.61103	GSI+OptoNotch+CB103	0.107586	0.0489026
3.52	0.61103	GSI+OptoNotch+CB103	0.107586	0.0489026
3.53	0.61103	GSI+OptoNotch+CB103	0.107586	0.0489026
3.54	0.61103	GSI+OptoNotch+CB103	0.107586	0.0489026
3.55	0.61103	GSI+OptoNotch+CB103	0.107586	0.0489026
3.56	0.61103	GSI+OptoNotch+CB103	0.107586	0.0489026
3.57	0.61103	GSI+OptoNotch+CB103	0.107586	0.0489026
3.58	0.61103	GSI+OptoNotch+CB103	0.107586	0.0489026
3.59	0.61103	GSI+OptoNotch+CB103	0.107586	0.0489026
3.6	0.61103	GSI+OptoNotch+CB103	0.107586	0.0489026
3.61	0.61103	GSI+OptoNotch+CB103	0.107586	0.0489026
3.62	0.61103	GSI+OptoNotch+CB103	0.107586	0.0489026
3.63	0.61103	GSI+OptoNotch+CB103	0.107586	0.0489026
3.64	0.61103	GSI+OptoNotch+CB103	0.107586	0.0489026
3.65	0.61103	GSI+OptoNotch+CB103	0.107586	0.0489026
3.66	0.61103	GSI+OptoNotch+CB103	0.107586	0.0489026
3.67	0.61103	GSI+OptoNotch+CB103	0.107586	0.0489026
3.68	0.61103	GSI+OptoNotch+CB103	0.107586	0.0489026
3.69	0.61103	GSI+OptoNotch+CB103	0.107586	0.0489026
3.7	0.61103	GSI+OptoNotch+CB103	0.107586	0.0489026
3.71	0.61103	GSI+OptoNotch+CB103	0.107586	0.0489026
3.72	0.61103	GSI+OptoNotch+CB103	0.107586	0.0489026
3.73	0.61103	GSI+OptoNotch+CB103	0.107586	0.0489026
3.74	0.61103	GSI+OptoNotch+CB103	0.107586	0.0489026
3.75	0.61103	GSI+OptoNotch+CB103	0.107586	0.0489026
3.76	0.61103	GSI+OptoNotch+CB103	0.107586	0.0489026
3.77	0.61103	GSI+OptoNotch+CB103	0.107586	0.0489026
3.78	0.61103	GSI+OptoNotch+CB103	0.107586	0.0489026
3.79	0.61103	GSI+OptoNotch+CB103	0.107586	0.0489026
3.8	0.61103	GSI+OptoNotch+CB103	0.107586	0.0489026
3.81	0.61103	GSI+OptoNotch+CB103	0.107586	0.0489026
3.82	0.61103	GSI+OptoNotch+CB103	0.107586	0.0489026
3.83	0.61103	GSI+OptoNotch+CB103	0.107586	0.0489026
3.84	0.61103	GSI+OptoNotch+CB103	0.107586	0.0489026
3.85	0.61103	GSI+OptoNotch+CB103	0.107586	0.0489026
3.86	0.61103	GSI+OptoNotch+CB103	0.107586	0.0489026
3.87	0.61103	GSI+OptoNotch+CB103	0.107586	0.0489026
3.88	0.61103	GSI+OptoNotch+CB103	0.107586	0.0489026
3.89	0.61103	GSI+OptoNotch+CB103	0.107586	0.0489026
3.9	0.61103	GSI+OptoNotch+CB103	0.107586	0.0489026
3.91	0.61103	GSI+OptoNotch+CB103	0.107586	0.0489026
3.92	0.61103	GSI+OptoNotch+CB103	0.107586	0.0489026
3.93	0.61103	GSI+OptoNotch+CB103	0.107586	0.0489026
3.94	0.61103	GSI+OptoNotch+CB103	0.107586	0.0489026
3.95	0.61103	GSI+OptoNotch+CB103	0.107586	0.0489026
3.96	0.61103	GSI+OptoNotch+CB103	0.107586	0.0489026
3.97	0.61103	GSI+OptoNotch+CB103	0.107586	0.0489026
3.98	0.61103	GSI+OptoNotch+CB103	0.107586	0.0489026
3.99	0.61103	GSI+OptoNotch+CB103	0.107586	0.0489026
4	0.61103	GSI+OptoNotch+CB103	0.107586	0.0489026
4.01	0.61103	GSI+OptoNotch+CB103	0.107586	0.0489026
4.02	0.61103	GSI+OptoNotch+CB103	0.107586	0.0489026
4.03	0.61103	GSI+OptoNotch+CB103	0.107586	0.0489026
4.04	0.616982	GSI+OptoNotch+CB103	0.114917	0.0522351
4.05	0.616982	GSI+OptoNotch+CB103	0.114917	0.0522351
4.06	0.616982	GSI+OptoNotch+CB103	0.114917	0.0522351
4.07	0.616982	GSI+OptoNotch+CB103	0.114917	0.0522351
4.08	0.616982	GSI+OptoNotch+CB103	0.114917	0.0522351
4.09	0.616982	GSI+OptoNotch+CB103	0.114917	0.0522351
4.1	0.616982	GSI+OptoNotch+CB103	0.114917	0.0522351
4.11	0.616982	GSI+OptoNotch+CB103	0.114917	0.0522351
4.12	0.616982	GSI+OptoNotch+CB103	0.114917	0.0522351
4.13	0.616982	GSI+OptoNotch+CB103	0.114917	0.0522351
4.14	0.616982	GSI+OptoNotch+CB103	0.114917	0.0522351
4.15	0.616982	GSI+OptoNotch+CB103	0.114917	0.0522351
4.16	0.616982	GSI+OptoNotch+CB103	0.114917	0.0522351
4.17	0.616982	GSI+OptoNotch+CB103	0.114917	0.0522351
4.18	0.616982	GSI+OptoNotch+CB103	0.114917	0.0522351
4.19	0.616982	GSI+OptoNotch+CB103	0.114917	0.0522351
4.2	0.616982	GSI+OptoNotch+CB103	0.114917	0.0522351
4.21	0.616982	GSI+OptoNotch+CB103	0.114917	0.0522351
4.22	0.616982	GSI+OptoNotch+CB103	0.114917	0.0522351
4.23	0.616982	GSI+OptoNotch+CB103	0.114917	0.0522351
4.24	0.616982	GSI+OptoNotch+CB103	0.114917	0.0522351
4.25	0.616982	GSI+OptoNotch+CB103	0.114917	0.0522351
4.26	0.616982	GSI+OptoNotch+CB103	0.114917	0.0522351
4.27	0.616982	GSI+OptoNotch+CB103	0.114917	0.0522351
4.28	0.616982	GSI+OptoNotch+CB103	0.114917	0.0522351
4.29	0.616982	GSI+OptoNotch+CB103	0.114917	0.0522351
4.3	0.616982	GSI+OptoNotch+CB103	0.114917	0.0522351
4.31	0.616982	GSI+OptoNotch+CB103	0.114917	0.0522351
4.32	0.616982	GSI+OptoNotch+CB103	0.114917	0.0522351
4.33	0.616982	GSI+OptoNotch+CB103	0.114917	0.0522351
4.34	0.616982	GSI+OptoNotch+CB103	0.114917	0.0522351
4.35	0.616982	GSI+OptoNotch+CB103	0.114917	0.0522351
4.36	0.616982	GSI+OptoNotch+CB103	0.114917	0.0522351
4.37	0.616982	GSI+OptoNotch+CB103	0.114917	0.0522351
4.38	0.616982	GSI+OptoNotch+CB103	0.114917	0.0522351
4.39	0.616982	GSI+OptoNotch+CB103	0.114917	0.0522351
4.4	0.616982	GSI+OptoNotch+CB103	0.114917	0.0522351
4.41	0.616982	GSI+OptoNotch+CB103	0.114917	0.0522351
4.42	0.616982	GSI+OptoNotch+CB103	0.114917	0.0522351
4.43	0.616982	GSI+OptoNotch+CB103	0.114917	0.0522351
4.44	0.616982	GSI+OptoNotch+CB103	0.114917	0.0522351
4.45	0.616982	GSI+OptoNotch+CB103	0.114917	0.0522351
4.46	0.616982	GSI+OptoNotch+CB103	0.114917	0.0522351
4.47	0.616982	GSI+OptoNotch+CB103	0.114917	0.0522351
4.48	0.616982	GSI+OptoNotch+CB103	0.114917	0.0522351
4.49	0.616982	GSI+OptoNotch+CB103	0.114917	0.0522351
4.5	0.616982	GSI+OptoNotch+CB103	0.114917	0.0522351
4.51	0.616982	GSI+OptoNotch+CB103	0.114917	0.0522351
4.52	0.616982	GSI+OptoNotch+CB103	0.114917	0.0522351
4.53	0.616982	GSI+OptoNotch+CB103	0.114917	0.0522351
4.54	0.616982	GSI+OptoNotch+CB103	0.114917	0.0522351
4.55	0.616982	GSI+OptoNotch+CB103	0.114917	0.0522351
4.56	0.616982	GSI+OptoNotch+CB103	0.114917	0.0522351
4.57	0.620349	GSI+OptoNotch+CB103	0.116352	0.0528872
4.58	0.620349	GSI+OptoNotch+CB103	0.116352	0.0528872
4.59	0.620349	GSI+OptoNotch+CB103	0.116352	0.0528872
4.6	0.620349	GSI+OptoNotch+CB103	0.116352	0.0528872
4.61	0.620349	GSI+OptoNotch+CB103	0.116352	0.0528872
4.62	0.620349	GSI+OptoNotch+CB103	0.116352	0.0528872
4.63	0.620349	GSI+OptoNotch+CB103	0.116352	0.0528872
4.64	0.620349	GSI+OptoNotch+CB103	0.116352	0.0528872
4.65	0.620349	GSI+OptoNotch+CB103	0.116352	0.0528872
4.66	0.620349	GSI+OptoNotch+CB103	0.116352	0.0528872
4.67	0.620349	GSI+OptoNotch+CB103	0.116352	0.0528872
4.68	0.620349	GSI+OptoNotch+CB103	0.116352	0.0528872
4.69	0.620349	GSI+OptoNotch+CB103	0.116352	0.0528872
4.7	0.620349	GSI+OptoNotch+CB103	0.116352	0.0528872
4.71	0.620349	GSI+OptoNotch+CB103	0.116352	0.0528872
4.72	0.620349	GSI+OptoNotch+CB103	0.116352	0.0528872
4.73	0.620349	GSI+OptoNotch+CB103	0.116352	0.0528872
4.74	0.620349	GSI+OptoNotch+CB103	0.116352	0.0528872
4.75	0.620349	GSI+OptoNotch+CB103	0.116352	0.0528872
4.76	0.620349	GSI+OptoNotch+CB103	0.116352	0.0528872
4.77	0.620349	GSI+OptoNotch+CB103	0.116352	0.0528872
4.78	0.620349	GSI+OptoNotch+CB103	0.116352	0.0528872
4.79	0.620349	GSI+OptoNotch+CB103	0.116352	0.0528872
4.8	0.620349	GSI+OptoNotch+CB103	0.116352	0.0528872
4.81	0.620349	GSI+OptoNotch+CB103	0.116352	0.0528872
4.82	0.620349	GSI+OptoNotch+CB103	0.116352	0.0528872
4.83	0.620349	GSI+OptoNotch+CB103	0.116352	0.0528872
4.84	0.620349	GSI+OptoNotch+CB103	0.116352	0.0528872
4.85	0.620349	GSI+OptoNotch+CB103	0.116352	0.0528872
4.86	0.620349	GSI+OptoNotch+CB103	0.116352	0.0528872
4.87	0.620349	GSI+OptoNotch+CB103	0.116352	0.0528872
4.88	0.620349	GSI+OptoNotch+CB103	0.116352	0.0528872
4.89	0.620349	GSI+OptoNotch+CB103	0.116352	0.0528872
4.9	0.620349	GSI+OptoNotch+CB103	0.116352	0.0528872
4.91	0.620349	GSI+OptoNotch+CB103	0.116352	0.0528872
4.92	0.620349	GSI+OptoNotch+CB103	0.116352	0.0528872
4.93	0.620349	GSI+OptoNotch+CB103	0.116352	0.0528872
4.94	0.620349	GSI+OptoNotch+CB103	0.116352	0.0528872
4.95	0.620349	GSI+OptoNotch+CB103	0.116352	0.0528872
4.96	0.620349	GSI+OptoNotch+CB103	0.116352	0.0528872
4.97	0.620349	GSI+OptoNotch+CB103	0.116352	0.0528872
4.98	0.620349	GSI+OptoNotch+CB103	0.116352	0.0528872
4.99	0.620349	GSI+OptoNotch+CB103	0.116352	0.0528872
0.01	0	Vehicle	0	0
0.02	0	Vehicle	0	0
0.03	0	Vehicle	0	0
0.04	0	Vehicle	0.00727273	0.00363636
0.05	0.00261097	Vehicle	0.0361727	0.0180864
0.06	0.00261097	Vehicle	0.0316055	0.0158027
0.07	0.00522193	Vehicle	0.0498594	0.0249297
0.08	0.0078329	Vehicle	0.0846266	0.0423133
0.09	0.0234987	Vehicle	0.100179	0.0500894
0.1	0.0287206	Vehicle	0.122385	0.0611925
0.11	0.0365535	Vehicle	0.145147	0.0725734
0.12	0.078329	Vehicle	0.180146	0.0900728
0.13	0.101828	Vehicle	0.18938	0.0946901
0.14	0.130548	Vehicle	0.192214	0.0961072
0.15	0.169713	Vehicle	0.176152	0.0880759
0.16	0.208877	Vehicle	0.149699	0.0748495
0.17	0.250653	Vehicle	0.117773	0.0588866
0.18	0.29765	Vehicle	0.130265	0.0651327
0.19	0.349869	Vehicle	0.0971578	0.0485789
0.2	0.412533	Vehicle	0.0808457	0.0404228
0.21	0.462141	Vehicle	0.0620702	0.0310351
0.22	0.498695	Vehicle	0.0603889	0.0301945
0.23	0.524804	Vehicle	0.0590072	0.0295036
0.24	0.545692	Vehicle	0.060163	0.0300815
0.25	0.569191	Vehicle	0.0584436	0.0292218
0.26	0.579634	Vehicle	0.058767	0.0293835
0.27	0.587467	Vehicle	0.0438855	0.0219428
0.28	0.609661	Vehicle	0.0438855	0.0219428
0.29	0.622715	Vehicle	0.0366537	0.0183268
0.3	0.630548	Vehicle	0.0366537	0.0183268
0.31	0.63577	Vehicle	0.0366537	0.0183268
0.32	0.640992	Vehicle	0.0366537	0.0183268
0.33	0.651436	Vehicle	0.0366537	0.0183268
0.34	0.659269	Vehicle	0.0366537	0.0183268
0.35	0.659269	Vehicle	0.0366537	0.0183268
0.36	0.659269	Vehicle	0.0365204	0.0182602
0.37	0.674935	Vehicle	0.0365204	0.0182602
0.38	0.682768	Vehicle	0.0373306	0.0186653
0.39	0.690601	Vehicle	0.03775	0.018875
0.4	0.690601	Vehicle	0.03775	0.018875
0.41	0.695822	Vehicle	0.0382513	0.0191257
0.42	0.701044	Vehicle	0.0388314	0.0194157
0.43	0.703655	Vehicle	0.040416	0.020208
0.44	0.703655	Vehicle	0.040416	0.020208
0.45	0.706266	Vehicle	0.040416	0.020208
0.46	0.706266	Vehicle	0.040416	0.020208
0.47	0.712794	Vehicle	0.040416	0.020208
0.48	0.721932	Vehicle	0.040416	0.020208
0.49	0.72846	Vehicle	0.040416	0.020208
0.5	0.734987	Vehicle	0.03712	0.01856
0.51	0.734987	Vehicle	0.03712	0.01856
0.52	0.74282	Vehicle	0.03712	0.01856
0.53	0.748042	Vehicle	0.03712	0.01856
0.54	0.749347	Vehicle	0.03712	0.01856
0.55	0.751958	Vehicle	0.03712	0.01856
0.56	0.751958	Vehicle	0.03712	0.01856
0.57	0.751958	Vehicle	0.03712	0.01856
0.58	0.751958	Vehicle	0.03712	0.01856
0.59	0.754569	Vehicle	0.03712	0.01856
0.6	0.758486	Vehicle	0.0374001	0.0187001
0.61	0.758486	Vehicle	0.0374001	0.0187001
0.62	0.763708	Vehicle	0.0377658	0.0188829
0.63	0.763708	Vehicle	0.0377658	0.0188829
0.64	0.765013	Vehicle	0.0377658	0.0188829
0.65	0.765013	Vehicle	0.0377658	0.0188829
0.66	0.767624	Vehicle	0.0377658	0.0188829
0.67	0.772846	Vehicle	0.0387436	0.0193718
0.68	0.774151	Vehicle	0.0387436	0.0193718
0.69	0.779373	Vehicle	0.0387436	0.0193718
0.7	0.78329	Vehicle	0.0387436	0.0193718
0.71	0.784595	Vehicle	0.0387436	0.0193718
0.72	0.784595	Vehicle	0.0353829	0.0176915
0.73	0.784595	Vehicle	0.0353829	0.0176915
0.74	0.784595	Vehicle	0.0359886	0.0179943
0.75	0.787206	Vehicle	0.0359886	0.0179943
0.76	0.787206	Vehicle	0.0374362	0.0187181
0.77	0.787206	Vehicle	0.0374362	0.0187181
0.78	0.787206	Vehicle	0.0374362	0.0187181
0.79	0.789817	Vehicle	0.0374362	0.0187181
0.8	0.793734	Vehicle	0.0374362	0.0187181
0.81	0.802872	Vehicle	0.0341012	0.0170506
0.82	0.802872	Vehicle	0.0349552	0.0174776
0.83	0.809399	Vehicle	0.0349552	0.0174776
0.84	0.81201	Vehicle	0.0349552	0.0174776
0.85	0.814621	Vehicle	0.0349552	0.0174776
0.86	0.814621	Vehicle	0.0349552	0.0174776
0.87	0.814621	Vehicle	0.0349552	0.0174776
0.88	0.818538	Vehicle	0.0349552	0.0174776
0.89	0.818538	Vehicle	0.0349552	0.0174776
0.9	0.818538	Vehicle	0.0349552	0.0174776
0.91	0.818538	Vehicle	0.0349552	0.0174776
0.92	0.818538	Vehicle	0.0349552	0.0174776
0.93	0.818538	Vehicle	0.0349552	0.0174776
0.94	0.818538	Vehicle	0.0349552	0.0174776
0.95	0.819843	Vehicle	0.0349552	0.0174776
0.96	0.819843	Vehicle	0.0379267	0.0189634
0.97	0.822454	Vehicle	0.0379267	0.0189634
0.98	0.825065	Vehicle	0.0379267	0.0189634
0.99	0.827676	Vehicle	0.0390365	0.0195183
1	0.828982	Vehicle	0.0390365	0.0195183
1.01	0.828982	Vehicle	0.0390365	0.0195183
1.02	0.830287	Vehicle	0.0390365	0.0195183
1.03	0.831593	Vehicle	0.040198	0.020099
1.04	0.831593	Vehicle	0.040198	0.020099
1.05	0.831593	Vehicle	0.040198	0.020099
1.06	0.831593	Vehicle	0.040198	0.020099
1.07	0.831593	Vehicle	0.040198	0.020099
1.08	0.831593	Vehicle	0.040198	0.020099
1.09	0.831593	Vehicle	0.040198	0.020099
1.1	0.834204	Vehicle	0.040198	0.020099
1.11	0.834204	Vehicle	0.040198	0.020099
1.12	0.835509	Vehicle	0.040198	0.020099
1.13	0.835509	Vehicle	0.040198	0.020099
1.14	0.835509	Vehicle	0.040198	0.020099
1.15	0.836815	Vehicle	0.040198	0.020099
1.16	0.836815	Vehicle	0.040198	0.020099
1.17	0.836815	Vehicle	0.040198	0.020099
1.18	0.836815	Vehicle	0.040198	0.020099
1.19	0.83812	Vehicle	0.040198	0.020099
1.2	0.842037	Vehicle	0.040198	0.020099
1.21	0.842037	Vehicle	0.0405149	0.0202575
1.22	0.842037	Vehicle	0.0405149	0.0202575
1.23	0.842037	Vehicle	0.0405149	0.0202575
1.24	0.848564	Vehicle	0.0405149	0.0202575
1.25	0.848564	Vehicle	0.0343079	0.017154
1.26	0.849869	Vehicle	0.0343079	0.017154
1.27	0.85248	Vehicle	0.0343079	0.017154
1.28	0.85248	Vehicle	0.0343079	0.017154
1.29	0.85248	Vehicle	0.0343079	0.017154
1.3	0.85248	Vehicle	0.0343079	0.017154
1.31	0.853786	Vehicle	0.0343079	0.017154
1.32	0.855091	Vehicle	0.0343079	0.017154
1.33	0.855091	Vehicle	0.0343079	0.017154
1.34	0.855091	Vehicle	0.0500768	0.0250384
1.35	0.855091	Vehicle	0.0500768	0.0250384
1.36	0.857702	Vehicle	0.0500768	0.0250384
1.37	0.860313	Vehicle	0.0500768	0.0250384
1.38	0.860313	Vehicle	0.0500768	0.0250384
1.39	0.861619	Vehicle	0.0500768	0.0250384
1.4	0.862924	Vehicle	0.0500768	0.0250384
1.41	0.86423	Vehicle	0.0500768	0.0250384
1.42	0.86423	Vehicle	0.0500768	0.0250384
1.43	0.86423	Vehicle	0.0500768	0.0250384
1.44	0.86423	Vehicle	0.0500768	0.0250384
1.45	0.865535	Vehicle	0.0500768	0.0250384
1.46	0.865535	Vehicle	0.0500768	0.0250384
1.47	0.865535	Vehicle	0.0500768	0.0250384
1.48	0.865535	Vehicle	0.0500768	0.0250384
1.49	0.865535	Vehicle	0.050371	0.0251855
1.5	0.865535	Vehicle	0.050371	0.0251855
1.51	0.865535	Vehicle	0.050371	0.0251855
1.52	0.865535	Vehicle	0.050371	0.0251855
1.53	0.865535	Vehicle	0.050371	0.0251855
1.54	0.865535	Vehicle	0.050371	0.0251855
1.55	0.868146	Vehicle	0.050371	0.0251855
1.56	0.868146	Vehicle	0.050371	0.0251855
1.57	0.868146	Vehicle	0.050371	0.0251855
1.58	0.873368	Vehicle	0.050371	0.0251855
1.59	0.873368	Vehicle	0.050371	0.0251855
1.6	0.873368	Vehicle	0.050371	0.0251855
1.61	0.874674	Vehicle	0.050371	0.0251855
1.62	0.874674	Vehicle	0.050371	0.0251855
1.63	0.874674	Vehicle	0.050371	0.0251855
1.64	0.874674	Vehicle	0.050371	0.0251855
1.65	0.874674	Vehicle	0.050371	0.0251855
1.66	0.874674	Vehicle	0.050371	0.0251855
1.67	0.874674	Vehicle	0.050371	0.0251855
1.68	0.874674	Vehicle	0.050371	0.0251855
1.69	0.874674	Vehicle	0.050371	0.0251855
1.7	0.874674	Vehicle	0.050371	0.0251855
1.71	0.874674	Vehicle	0.050371	0.0251855
1.72	0.874674	Vehicle	0.050371	0.0251855
1.73	0.874674	Vehicle	0.050371	0.0251855
1.74	0.875979	Vehicle	0.050371	0.0251855
1.75	0.875979	Vehicle	0.050371	0.0251855
1.76	0.875979	Vehicle	0.050371	0.0251855
1.77	0.875979	Vehicle	0.050371	0.0251855
1.78	0.875979	Vehicle	0.050371	0.0251855
1.79	0.875979	Vehicle	0.050371	0.0251855
1.8	0.877285	Vehicle	0.050371	0.0251855
1.81	0.877285	Vehicle	0.050371	0.0251855
1.82	0.877285	Vehicle	0.050371	0.0251855
1.83	0.877285	Vehicle	0.050371	0.0251855
1.84	0.877285	Vehicle	0.050371	0.0251855
1.85	0.877285	Vehicle	0.050371	0.0251855
1.86	0.879896	Vehicle	0.050371	0.0251855
1.87	0.879896	Vehicle	0.050371	0.0251855
1.88	0.879896	Vehicle	0.050371	0.0251855
1.89	0.881201	Vehicle	0.050371	0.0251855
1.9	0.881201	Vehicle	0.050371	0.0251855
1.91	0.883812	Vehicle	0.050371	0.0251855
1.92	0.885117	Vehicle	0.050371	0.0251855
1.93	0.885117	Vehicle	0.0478143	0.0239072
1.94	0.885117	Vehicle	0.0478143	0.0239072
1.95	0.885117	Vehicle	0.0478143	0.0239072
1.96	0.885117	Vehicle	0.0478143	0.0239072
1.97	0.885117	Vehicle	0.0478143	0.0239072
1.98	0.885117	Vehicle	0.0478143	0.0239072
1.99	0.885117	Vehicle	0.0478143	0.0239072
2	0.885117	Vehicle	0.0478143	0.0239072
2.01	0.885117	Vehicle	0.0478143	0.0239072
2.02	0.885117	Vehicle	0.0478143	0.0239072
2.03	0.885117	Vehicle	0.0478143	0.0239072
2.04	0.885117	Vehicle	0.0478143	0.0239072
2.05	0.885117	Vehicle	0.0478143	0.0239072
2.06	0.887728	Vehicle	0.0478143	0.0239072
2.07	0.887728	Vehicle	0.0478143	0.0239072
2.08	0.887728	Vehicle	0.0478143	0.0239072
2.09	0.887728	Vehicle	0.0478143	0.0239072
2.1	0.887728	Vehicle	0.0478143	0.0239072
2.11	0.887728	Vehicle	0.0478143	0.0239072
2.12	0.887728	Vehicle	0.0478143	0.0239072
2.13	0.887728	Vehicle	0.0478143	0.0239072
2.14	0.889034	Vehicle	0.0478143	0.0239072
2.15	0.889034	Vehicle	0.0478143	0.0239072
2.16	0.889034	Vehicle	0.066983	0.0334915
2.17	0.889034	Vehicle	0.066983	0.0334915
2.18	0.889034	Vehicle	0.066983	0.0334915
2.19	0.889034	Vehicle	0.066983	0.0334915
2.2	0.889034	Vehicle	0.066983	0.0334915
2.21	0.889034	Vehicle	0.066983	0.0334915
2.22	0.889034	Vehicle	0.066983	0.0334915
2.23	0.889034	Vehicle	0.066983	0.0334915
2.24	0.889034	Vehicle	0.066983	0.0334915
2.25	0.89295	Vehicle	0.066983	0.0334915
2.26	0.89295	Vehicle	0.0770807	0.0385403
2.27	0.895561	Vehicle	0.0770807	0.0385403
2.28	0.895561	Vehicle	0.0770807	0.0385403
2.29	0.895561	Vehicle	0.0770807	0.0385403
2.3	0.895561	Vehicle	0.0770807	0.0385403
2.31	0.895561	Vehicle	0.0770807	0.0385403
2.32	0.896867	Vehicle	0.0770807	0.0385403
2.33	0.896867	Vehicle	0.0770807	0.0385403
2.34	0.896867	Vehicle	0.0770807	0.0385403
2.35	0.896867	Vehicle	0.0770807	0.0385403
2.36	0.896867	Vehicle	0.0770807	0.0385403
2.37	0.896867	Vehicle	0.0770807	0.0385403
2.38	0.896867	Vehicle	0.0770807	0.0385403
2.39	0.896867	Vehicle	0.0770807	0.0385403
2.4	0.896867	Vehicle	0.0770807	0.0385403
2.41	0.896867	Vehicle	0.0770807	0.0385403
2.42	0.896867	Vehicle	0.0770807	0.0385403
2.43	0.896867	Vehicle	0.0770807	0.0385403
2.44	0.896867	Vehicle	0.0770807	0.0385403
2.45	0.896867	Vehicle	0.0770323	0.0385162
2.46	0.896867	Vehicle	0.0770323	0.0385162
2.47	0.896867	Vehicle	0.0770323	0.0385162
2.48	0.896867	Vehicle	0.0770323	0.0385162
2.49	0.896867	Vehicle	0.0770323	0.0385162
2.5	0.896867	Vehicle	0.0770323	0.0385162
2.51	0.896867	Vehicle	0.0770323	0.0385162
2.52	0.898172	Vehicle	0.0770323	0.0385162
2.53	0.898172	Vehicle	0.0750216	0.0375108
2.54	0.898172	Vehicle	0.0750216	0.0375108
2.55	0.899478	Vehicle	0.0750216	0.0375108
2.56	0.899478	Vehicle	0.0750216	0.0375108
2.57	0.900783	Vehicle	0.0750216	0.0375108
2.58	0.903394	Vehicle	0.0853321	0.0426661
2.59	0.903394	Vehicle	0.0853321	0.0426661
2.6	0.909922	Vehicle	0.0853321	0.0426661
2.61	0.909922	Vehicle	0.0853321	0.0426661
2.62	0.909922	Vehicle	0.0853321	0.0426661
2.63	0.909922	Vehicle	0.0853321	0.0426661
2.64	0.909922	Vehicle	0.0853321	0.0426661
2.65	0.909922	Vehicle	0.0853321	0.0426661
2.66	0.909922	Vehicle	0.0853321	0.0426661
2.67	0.909922	Vehicle	0.0853321	0.0426661
2.68	0.909922	Vehicle	0.0853321	0.0426661
2.69	0.909922	Vehicle	0.0853321	0.0426661
2.7	0.909922	Vehicle	0.0853321	0.0426661
2.71	0.909922	Vehicle	0.0853321	0.0426661
2.72	0.911227	Vehicle	0.0808186	0.0404093
2.73	0.911227	Vehicle	0.0808186	0.0404093
2.74	0.911227	Vehicle	0.0808186	0.0404093
2.75	0.911227	Vehicle	0.0808186	0.0404093
2.76	0.913838	Vehicle	0.0808186	0.0404093
2.77	0.915144	Vehicle	0.0764581	0.038229
2.78	0.915144	Vehicle	0.0764581	0.038229
2.79	0.915144	Vehicle	0.0764581	0.038229
2.8	0.915144	Vehicle	0.0764581	0.038229
2.81	0.915144	Vehicle	0.0764581	0.038229
2.82	0.915144	Vehicle	0.0764581	0.038229
2.83	0.915144	Vehicle	0.0764581	0.038229
2.84	0.915144	Vehicle	0.0764581	0.038229
2.85	0.917755	Vehicle	0.0764581	0.038229
2.86	0.917755	Vehicle	0.0764581	0.038229
2.87	0.917755	Vehicle	0.0764581	0.038229
2.88	0.917755	Vehicle	0.0764581	0.038229
2.89	0.917755	Vehicle	0.0764581	0.038229
2.9	0.917755	Vehicle	0.0764581	0.038229
2.91	0.917755	Vehicle	0.0764581	0.038229
2.92	0.917755	Vehicle	0.0764581	0.038229
2.93	0.917755	Vehicle	0.0764581	0.038229
2.94	0.917755	Vehicle	0.0764581	0.038229
2.95	0.91906	Vehicle	0.0764581	0.038229
2.96	0.91906	Vehicle	0.0764581	0.038229
2.97	0.91906	Vehicle	0.0764581	0.038229
2.98	0.91906	Vehicle	0.0764581	0.038229
2.99	0.91906	Vehicle	0.0764581	0.038229
3	0.920366	Vehicle	0.0764581	0.038229
3.01	0.920366	Vehicle	0.0744122	0.0372061
3.02	0.920366	Vehicle	0.0744122	0.0372061
3.03	0.922977	Vehicle	0.0744122	0.0372061
3.04	0.925587	Vehicle	0.0706281	0.035314
3.05	0.925587	Vehicle	0.0706281	0.035314
3.06	0.925587	Vehicle	0.0706281	0.035314
3.07	0.925587	Vehicle	0.0706281	0.035314
3.08	0.925587	Vehicle	0.0706281	0.035314
3.09	0.925587	Vehicle	0.0706281	0.035314
3.1	0.925587	Vehicle	0.0706281	0.035314
3.11	0.925587	Vehicle	0.0706281	0.035314
3.12	0.925587	Vehicle	0.0706281	0.035314
3.13	0.925587	Vehicle	0.0706281	0.035314
3.14	0.925587	Vehicle	0.0706281	0.035314
3.15	0.930809	Vehicle	0.0706281	0.035314
3.16	0.936031	Vehicle	0.0706281	0.035314
3.17	0.936031	Vehicle	0.0706281	0.035314
3.18	0.936031	Vehicle	0.0706281	0.035314
3.19	0.936031	Vehicle	0.0701747	0.0350873
3.2	0.938642	Vehicle	0.0701747	0.0350873
3.21	0.938642	Vehicle	0.0701747	0.0350873
3.22	0.941253	Vehicle	0.0701747	0.0350873
3.23	0.941253	Vehicle	0.0684121	0.034206
3.24	0.94517	Vehicle	0.0684121	0.034206
3.25	0.94517	Vehicle	0.0684121	0.034206
3.26	0.946475	Vehicle	0.0684121	0.034206
3.27	0.946475	Vehicle	0.0684121	0.034206
3.28	0.946475	Vehicle	0.0684121	0.034206
3.29	0.946475	Vehicle	0.0684121	0.034206
3.3	0.946475	Vehicle	0.0684121	0.034206
3.31	0.946475	Vehicle	0.0684121	0.034206
3.32	0.949086	Vehicle	0.0684121	0.034206
3.33	0.949086	Vehicle	0.0684121	0.034206
3.34	0.949086	Vehicle	0.0684121	0.034206
3.35	0.949086	Vehicle	0.0684121	0.034206
3.36	0.949086	Vehicle	0.0684121	0.034206
3.37	0.950392	Vehicle	0.0684121	0.034206
3.38	0.950392	Vehicle	0.0684121	0.034206
3.39	0.955614	Vehicle	0.0684121	0.034206
3.4	0.955614	Vehicle	0.0684121	0.034206
3.41	0.955614	Vehicle	0.0684121	0.034206
3.42	0.955614	Vehicle	0.0684121	0.034206
3.43	0.955614	Vehicle	0.0684121	0.034206
3.44	0.956919	Vehicle	0.0684121	0.034206
3.45	0.956919	Vehicle	0.0667739	0.033387
3.46	0.956919	Vehicle	0.0667739	0.033387
3.47	0.956919	Vehicle	0.0667739	0.033387
3.48	0.956919	Vehicle	0.0667739	0.033387
3.49	0.956919	Vehicle	0.0667739	0.033387
3.5	0.956919	Vehicle	0.0667739	0.033387
3.51	0.956919	Vehicle	0.0667739	0.033387
3.52	0.956919	Vehicle	0.0667739	0.033387
3.53	0.956919	Vehicle	0.0667739	0.033387
3.54	0.958225	Vehicle	0.0667739	0.033387
3.55	0.958225	Vehicle	0.0667739	0.033387
3.56	0.958225	Vehicle	0.0667739	0.033387
3.57	0.958225	Vehicle	0.0667739	0.033387
3.58	0.958225	Vehicle	0.0667739	0.033387
3.59	0.958225	Vehicle	0.0667739	0.033387
3.6	0.958225	Vehicle	0.0667739	0.033387
3.61	0.95953	Vehicle	0.0667739	0.033387
3.62	0.95953	Vehicle	0.0667739	0.033387
3.63	0.95953	Vehicle	0.0667739	0.033387
3.64	0.95953	Vehicle	0.0667739	0.033387
3.65	0.95953	Vehicle	0.0667739	0.033387
3.66	0.95953	Vehicle	0.0667739	0.033387
3.67	0.95953	Vehicle	0.0667739	0.033387
3.68	0.95953	Vehicle	0.0667739	0.033387
3.69	0.95953	Vehicle	0.0667739	0.033387
3.7	0.960836	Vehicle	0.0667739	0.033387
3.71	0.960836	Vehicle	0.0667739	0.033387
3.72	0.960836	Vehicle	0.0667739	0.033387
3.73	0.960836	Vehicle	0.0667739	0.033387
3.74	0.960836	Vehicle	0.0667739	0.033387
3.75	0.960836	Vehicle	0.0667739	0.033387
3.76	0.960836	Vehicle	0.0667739	0.033387
3.77	0.960836	Vehicle	0.0658372	0.0329186
3.78	0.960836	Vehicle	0.0658372	0.0329186
3.79	0.960836	Vehicle	0.0658372	0.0329186
3.8	0.960836	Vehicle	0.0658372	0.0329186
3.81	0.960836	Vehicle	0.0658372	0.0329186
3.82	0.960836	Vehicle	0.0658372	0.0329186
3.83	0.963446	Vehicle	0.0658372	0.0329186
3.84	0.963446	Vehicle	0.0658372	0.0329186
3.85	0.963446	Vehicle	0.0658372	0.0329186
3.86	0.963446	Vehicle	0.0658372	0.0329186
3.87	0.963446	Vehicle	0.0658372	0.0329186
3.88	0.963446	Vehicle	0.0658372	0.0329186
3.89	0.963446	Vehicle	0.0658372	0.0329186
3.9	0.963446	Vehicle	0.0658372	0.0329186
3.91	0.963446	Vehicle	0.0658372	0.0329186
3.92	0.963446	Vehicle	0.0658372	0.0329186
3.93	0.963446	Vehicle	0.0658372	0.0329186
3.94	0.963446	Vehicle	0.0658372	0.0329186
3.95	0.963446	Vehicle	0.0658372	0.0329186
3.96	0.963446	Vehicle	0.0658372	0.0329186
3.97	0.963446	Vehicle	0.0658372	0.0329186
3.98	0.964752	Vehicle	0.0658372	0.0329186
3.99	0.964752	Vehicle	0.0658372	0.0329186
4	0.964752	Vehicle	0.0658372	0.0329186
4.01	0.964752	Vehicle	0.0658372	0.0329186
4.02	0.964752	Vehicle	0.0658372	0.0329186
4.03	0.964752	Vehicle	0.0658372	0.0329186
4.04	0.964752	Vehicle	0.0658372	0.0329186
4.05	0.964752	Vehicle	0.0658372	0.0329186
4.06	0.964752	Vehicle	0.0873292	0.0436646
4.07	0.964752	Vehicle	0.0873292	0.0436646
4.08	0.964752	Vehicle	0.0873292	0.0436646
4.09	0.964752	Vehicle	0.0873292	0.0436646
4.1	0.964752	Vehicle	0.0873292	0.0436646
4.11	0.964752	Vehicle	0.0873292	0.0436646
4.12	0.964752	Vehicle	0.0873292	0.0436646
4.13	0.964752	Vehicle	0.0873292	0.0436646
4.14	0.964752	Vehicle	0.0873292	0.0436646
4.15	0.964752	Vehicle	0.0873292	0.0436646
4.16	0.964752	Vehicle	0.0873292	0.0436646
4.17	0.964752	Vehicle	0.0873292	0.0436646
4.18	0.964752	Vehicle	0.0873292	0.0436646
4.19	0.964752	Vehicle	0.0873292	0.0436646
4.2	0.967363	Vehicle	0.0873292	0.0436646
4.21	0.967363	Vehicle	0.0873292	0.0436646
4.22	0.967363	Vehicle	0.0873292	0.0436646
4.23	0.969974	Vehicle	0.0873292	0.0436646
4.24	0.969974	Vehicle	0.0873292	0.0436646
4.25	0.969974	Vehicle	0.0873292	0.0436646
4.26	0.969974	Vehicle	0.0873292	0.0436646
4.27	0.969974	Vehicle	0.0873292	0.0436646
4.28	0.969974	Vehicle	0.0873292	0.0436646
4.29	0.969974	Vehicle	0.0873292	0.0436646
4.3	0.969974	Vehicle	0.0873292	0.0436646
4.31	0.971279	Vehicle	0.0873292	0.0436646
4.32	0.971279	Vehicle	0.0873292	0.0436646
4.33	0.971279	Vehicle	0.0873292	0.0436646
4.34	0.971279	Vehicle	0.0873292	0.0436646
4.35	0.971279	Vehicle	0.0873292	0.0436646
4.36	0.971279	Vehicle	0.0873292	0.0436646
4.37	0.971279	Vehicle	0.0873292	0.0436646
4.38	0.97389	Vehicle	0.0873292	0.0436646
4.39	0.97389	Vehicle	0.0873292	0.0436646
4.4	0.97389	Vehicle	0.0873292	0.0436646
4.41	0.97389	Vehicle	0.0868783	0.0434391
4.42	0.975196	Vehicle	0.0868783	0.0434391
4.43	0.975196	Vehicle	0.0853696	0.0426848
4.44	0.975196	Vehicle	0.0853696	0.0426848
4.45	0.975196	Vehicle	0.0853696	0.0426848
4.46	0.975196	Vehicle	0.0853696	0.0426848
4.47	0.975196	Vehicle	0.0853696	0.0426848
4.48	0.975196	Vehicle	0.0853696	0.0426848
4.49	0.975196	Vehicle	0.0853696	0.0426848
4.5	0.975196	Vehicle	0.0853696	0.0426848
4.51	0.975196	Vehicle	0.0853696	0.0426848
4.52	0.975196	Vehicle	0.0853696	0.0426848
4.53	0.975196	Vehicle	0.0853696	0.0426848
4.54	0.975196	Vehicle	0.0853696	0.0426848
4.55	0.975196	Vehicle	0.0853696	0.0426848
4.56	0.975196	Vehicle	0.0853696	0.0426848
4.57	0.980418	Vehicle	0.0853696	0.0426848
4.58	0.980418	Vehicle	0.0853696	0.0426848
4.59	0.980418	Vehicle	0.0853696	0.0426848
4.6	0.980418	Vehicle	0.0853696	0.0426848
4.61	0.980418	Vehicle	0.0853696	0.0426848
4.62	0.980418	Vehicle	0.0853696	0.0426848
4.63	0.980418	Vehicle	0.0853696	0.0426848
4.64	0.980418	Vehicle	0.0853696	0.0426848
4.65	0.981723	Vehicle	0.0853696	0.0426848
4.66	0.984334	Vehicle	0.0853696	0.0426848
4.67	0.984334	Vehicle	0.0853696	0.0426848
4.68	0.98564	Vehicle	0.0853696	0.0426848
4.69	0.98564	Vehicle	0.0853696	0.0426848
4.7	0.98564	Vehicle	0.0853696	0.0426848
4.71	0.98564	Vehicle	0.0853696	0.0426848
4.72	0.98564	Vehicle	0.0853696	0.0426848
4.73	0.988251	Vehicle	0.0853696	0.0426848
4.74	0.988251	Vehicle	0.0839698	0.0419849
4.75	0.989556	Vehicle	0.0839698	0.0419849
4.76	0.990862	Vehicle	0.0839698	0.0419849
4.77	0.990862	Vehicle	0.0839698	0.0419849
4.78	0.990862	Vehicle	0.0839698	0.0419849
4.79	0.992167	Vehicle	0.0839698	0.0419849
4.8	0.996084	Vehicle	0.0839698	0.0419849
4.81	0.997389	Vehicle	0.0826844	0.0413422
4.82	0.997389	Vehicle	0.0826844	0.0413422
4.83	0.997389	Vehicle	0.0826844	0.0413422
4.84	0.997389	Vehicle	0.0826844	0.0413422
4.85	0.997389	Vehicle	0.0826844	0.0413422
4.86	0.997389	Vehicle	0.0826844	0.0413422
4.87	0.997389	Vehicle	0.0826844	0.0413422
4.88	0.997389	Vehicle	0.0826844	0.0413422
4.89	0.997389	Vehicle	0.0826844	0.0413422
4.9	0.997389	Vehicle	0.0826844	0.0413422
4.91	0.997389	Vehicle	0.0826844	0.0413422
4.92	0.998695	Vehicle	0.0826844	0.0413422
4.93	0.998695	Vehicle	0.0826844	0.0413422
4.94	0.998695	Vehicle	0.0826844	0.0413422
4.95	0.998695	Vehicle	0.0826844	0.0413422
4.96	0.998695	Vehicle	0.0826844	0.0413422
4.97	0.998695	Vehicle	0.0826844	0.0413422
4.98	0.998695	Vehicle	0.0826844	0.0413422
4.99	0.998695	Vehicle	0.0826844	0.0413422

## Sheet: 7I
	Normalized Expression of Myc	Standard Devation	Standard Error
WildType	1	0.0511756	0.0295462
GSI	0.13283	0.618342	0.357
OptoNotch+GSI	1.40958	0.507885	0.293227
