# Supplementary material for: Notch1 Phase Separation Coupled Percolation facilitates target gene expression and enhancer looping
Source: Sci Rep. 2024 Sep 19;14:21912. doi: 10.1038/s41598-024-71634-6 (PMC11413390; doi:10.1038/s41598-024-71634-6)
Supplement: Supplementary file 33 — Supplementary Information 25. [file 41598_2024_71634_MOESM33_ESM.xlsx]

## Sheet: Extended 5B
Condition	Fold Change in Hes1 Expression	Standard deviation	Standard Error
GSI	-0.736966	0.839349	0.279783
DeltaMax	13.77	0.85	0.283333
OptoNotch	6.4658	1.38564	0.46188

## Sheet: Extended 5C
Condition	Total Nuclear Intensity
DeltaMax HEK293	11554.7
DeltaMax HEK293	11215.9
DeltaMax HEK293	10758.2
DeltaMax HEK293	10586.7
DeltaMax HEK293	10452.6
DeltaMax HEK293	10239.1
DeltaMax HEK293	9916.69
DeltaMax HEK293	9676.12
DeltaMax HEK293	9487.59
DeltaMax HEK293	9208.69
DeltaMax HEK293	9108.38
DeltaMax HEK293	9012.41
DeltaMax HEK293	8906.58
DeltaMax HEK293	8745.27
DeltaMax HEK293	8551.62
DeltaMax HEK293	8270.63
DeltaMax HEK293	8121.19
DeltaMax HEK293	8019.35
DeltaMax HEK293	7959.12
DeltaMax HEK293	7862.18
DeltaMax HEK293	7765.89
DeltaMax HEK293	7711.22
DeltaMax HEK293	7628.29
DeltaMax HEK293	7575.33
DeltaMax HEK293	7490.83
DeltaMax HEK293	7384.29
DeltaMax HEK293	7284.64
DeltaMax HEK293	7199.25
DeltaMax HEK293	7118.88
DeltaMax HEK293	7062.99
DeltaMax HEK293	6990.14
DeltaMax HEK293	6923.75
DeltaMax HEK293	6853.96
DeltaMax HEK293	6782.52
DeltaMax HEK293	6735.42
DeltaMax HEK293	6664.66
DeltaMax HEK293	6618.15
DeltaMax HEK293	6564.48
DeltaMax HEK293	6523.49
DeltaMax HEK293	6485.34
DeltaMax HEK293	6435.93
DeltaMax HEK293	6396.51
DeltaMax HEK293	6354.16
DeltaMax HEK293	6301.65
DeltaMax HEK293	6258.53
DeltaMax HEK293	6221.59
DeltaMax HEK293	6184.26
DeltaMax HEK293	6145.07
DeltaMax HEK293	6099.59
DeltaMax HEK293	6065.72
DeltaMax HEK293	6040.22
DeltaMax HEK293	5992.69
DeltaMax HEK293	5953.93
DeltaMax HEK293	5908.02
DeltaMax HEK293	5879.66
DeltaMax HEK293	5856.9
DeltaMax HEK293	5830.93
DeltaMax HEK293	5808.5
DeltaMax HEK293	5777.85
DeltaMax HEK293	5752.34
DeltaMax HEK293	5727.06
DeltaMax HEK293	5688.53
DeltaMax HEK293	5666.45
DeltaMax HEK293	5642.99
DeltaMax HEK293	5625.61
DeltaMax HEK293	5602.62
DeltaMax HEK293	5581.8
DeltaMax HEK293	5560.57
DeltaMax HEK293	5534.12
DeltaMax HEK293	5512.03
DeltaMax HEK293	5487.75
DeltaMax HEK293	5472.39
DeltaMax HEK293	5449.36
DeltaMax HEK293	5431.79
DeltaMax HEK293	5417
DeltaMax HEK293	5394.07
DeltaMax HEK293	5374.57
DeltaMax HEK293	5357.74
DeltaMax HEK293	5341.17
DeltaMax HEK293	5320.38
DeltaMax HEK293	5305.03
DeltaMax HEK293	5288.54
DeltaMax HEK293	5262.67
DeltaMax HEK293	5242.82
DeltaMax HEK293	5230.86
DeltaMax HEK293	5214.77
DeltaMax HEK293	5197.69
DeltaMax HEK293	5177.39
DeltaMax HEK293	5159.81
DeltaMax HEK293	5132.96
DeltaMax HEK293	5112.83
DeltaMax HEK293	5093.22
DeltaMax HEK293	5078.97
DeltaMax HEK293	5056.54
DeltaMax HEK293	5041.62
DeltaMax HEK293	5027.58
DeltaMax HEK293	5008.57
DeltaMax HEK293	4987.24
DeltaMax HEK293	4966.52
DeltaMax HEK293	4949.74
DeltaMax HEK293	4928.8
DeltaMax HEK293	4910.84
DeltaMax HEK293	4891.36
DeltaMax HEK293	4872.88
DeltaMax HEK293	4856.28
DeltaMax HEK293	4838.18
DeltaMax HEK293	4824.71
DeltaMax HEK293	4804.96
DeltaMax HEK293	4789.11
DeltaMax HEK293	4775.14
DeltaMax HEK293	4755.41
DeltaMax HEK293	4743.34
DeltaMax HEK293	4735.18
DeltaMax HEK293	4725.23
DeltaMax HEK293	4713.7
DeltaMax HEK293	4697.61
DeltaMax HEK293	4686.58
DeltaMax HEK293	4674.06
DeltaMax HEK293	4663.42
DeltaMax HEK293	4655.37
DeltaMax HEK293	4649.23
DeltaMax HEK293	4639.08
DeltaMax HEK293	4631.19
DeltaMax HEK293	4621.38
DeltaMax HEK293	4607.33
DeltaMax HEK293	4598.86
DeltaMax HEK293	4587.23
DeltaMax HEK293	4573.41
DeltaMax HEK293	4559.75
DeltaMax HEK293	4551.75
DeltaMax HEK293	4542.21
DeltaMax HEK293	4525.19
DeltaMax HEK293	4513.04
DeltaMax HEK293	4495.8
DeltaMax HEK293	4483.38
DeltaMax HEK293	4474.18
DeltaMax HEK293	4467.77
DeltaMax HEK293	4454.83
DeltaMax HEK293	4444.43
DeltaMax HEK293	4431.68
DeltaMax HEK293	4423.49
DeltaMax HEK293	4409.04
DeltaMax HEK293	4396.35
DeltaMax HEK293	4380.96
DeltaMax HEK293	4366.55
DeltaMax HEK293	4346.85
DeltaMax HEK293	4332.19
DeltaMax HEK293	4320.22
DeltaMax HEK293	4301.86
DeltaMax HEK293	4289.11
DeltaMax HEK293	4263.91
DeltaMax HEK293	4248.49
DeltaMax HEK293	4225.68
DeltaMax HEK293	4209.03
DeltaMax HEK293	4191
DeltaMax HEK293	4175.01
DeltaMax HEK293	4153.92
DeltaMax HEK293	4143.42
DeltaMax HEK293	4126.92
DeltaMax HEK293	4114.77
DeltaMax HEK293	4102.63
DeltaMax HEK293	4093.47
DeltaMax HEK293	4082.19
DeltaMax HEK293	4071.9
DeltaMax HEK293	4061.47
DeltaMax HEK293	4052.55
DeltaMax HEK293	4041.21
DeltaMax HEK293	4032.07
DeltaMax HEK293	4022.24
DeltaMax HEK293	4015.24
DeltaMax HEK293	4004.66
DeltaMax HEK293	3995.13
DeltaMax HEK293	3984.91
DeltaMax HEK293	3976.25
DeltaMax HEK293	3960.93
DeltaMax HEK293	3953
DeltaMax HEK293	3936.31
DeltaMax HEK293	3922.76
DeltaMax HEK293	3911.24
DeltaMax HEK293	3900.26
DeltaMax HEK293	3889.25
DeltaMax HEK293	3881.59
DeltaMax HEK293	3871.74
DeltaMax HEK293	3863.01
DeltaMax HEK293	3851.76
DeltaMax HEK293	3842.53
DeltaMax HEK293	3834.69
DeltaMax HEK293	3828.38
DeltaMax HEK293	3817.47
DeltaMax HEK293	3812.69
DeltaMax HEK293	3803.62
DeltaMax HEK293	3796.79
DeltaMax HEK293	3789.97
DeltaMax HEK293	3780.02
DeltaMax HEK293	3772.3
DeltaMax HEK293	3760.76
DeltaMax HEK293	3753.13
DeltaMax HEK293	3744.82
DeltaMax HEK293	3734.62
DeltaMax HEK293	3728.76
DeltaMax HEK293	3722.15
DeltaMax HEK293	3715.16
DeltaMax HEK293	3708.3
DeltaMax HEK293	3699.18
DeltaMax HEK293	3692.87
DeltaMax HEK293	3688.7
DeltaMax HEK293	3684
DeltaMax HEK293	3676.4
DeltaMax HEK293	3669.21
DeltaMax HEK293	3663.95
DeltaMax HEK293	3656.91
DeltaMax HEK293	3648.97
DeltaMax HEK293	3642.82
DeltaMax HEK293	3636.53
DeltaMax HEK293	3630.23
DeltaMax HEK293	3624.54
DeltaMax HEK293	3618.45
DeltaMax HEK293	3611.64
DeltaMax HEK293	3606.35
DeltaMax HEK293	3598.13
DeltaMax HEK293	3589.89
DeltaMax HEK293	3584.18
DeltaMax HEK293	3579.68
DeltaMax HEK293	3572.43
DeltaMax HEK293	3566.91
DeltaMax HEK293	3562.03
DeltaMax HEK293	3557.18
DeltaMax HEK293	3550.66
DeltaMax HEK293	3541.7
DeltaMax HEK293	3534.86
DeltaMax HEK293	3529.38
DeltaMax HEK293	3525.31
DeltaMax HEK293	3519.37
DeltaMax HEK293	3512.79
DeltaMax HEK293	3505.54
DeltaMax HEK293	3499.1
DeltaMax HEK293	3494.69
DeltaMax HEK293	3485.98
DeltaMax HEK293	3480.51
DeltaMax HEK293	3474.15
DeltaMax HEK293	3465.96
DeltaMax HEK293	3460.57
DeltaMax HEK293	3454.35
DeltaMax HEK293	3450.48
DeltaMax HEK293	3444.54
DeltaMax HEK293	3439.58
DeltaMax HEK293	3434.01
DeltaMax HEK293	3428.83
DeltaMax HEK293	3423.41
DeltaMax HEK293	3417.14
DeltaMax HEK293	3410.83
DeltaMax HEK293	3405.69
DeltaMax HEK293	3399.37
DeltaMax HEK293	3396.07
DeltaMax HEK293	3391.63
DeltaMax HEK293	3387.72
DeltaMax HEK293	3382.6
DeltaMax HEK293	3379.37
DeltaMax HEK293	3374.96
DeltaMax HEK293	3371.51
DeltaMax HEK293	3367.72
DeltaMax HEK293	3362.53
DeltaMax HEK293	3356.07
DeltaMax HEK293	3351.59
DeltaMax HEK293	3347.69
DeltaMax HEK293	3343.11
DeltaMax HEK293	3336.96
DeltaMax HEK293	3333.75
DeltaMax HEK293	3330.41
DeltaMax HEK293	3325.97
DeltaMax HEK293	3323.6
DeltaMax HEK293	3319.18
DeltaMax HEK293	3314.75
DeltaMax HEK293	3310.27
DeltaMax HEK293	3305.44
DeltaMax HEK293	3302.81
DeltaMax HEK293	3299.6
DeltaMax HEK293	3296.15
DeltaMax HEK293	3291.92
DeltaMax HEK293	3288.09
DeltaMax HEK293	3284.86
DeltaMax HEK293	3280.85
DeltaMax HEK293	3277.4
DeltaMax HEK293	3273.97
DeltaMax HEK293	3269.02
DeltaMax HEK293	3264.67
DeltaMax HEK293	3259.85
DeltaMax HEK293	3256.38
DeltaMax HEK293	3252.12
DeltaMax HEK293	3247.99
DeltaMax HEK293	3245.14
DeltaMax HEK293	3240.23
DeltaMax HEK293	3236.18
DeltaMax HEK293	3234.17
DeltaMax HEK293	3231.57
DeltaMax HEK293	3228.45
DeltaMax HEK293	3224.76
DeltaMax HEK293	3221.74
DeltaMax HEK293	3218.63
DeltaMax HEK293	3215.74
DeltaMax HEK293	3212.37
DeltaMax HEK293	3209.78
DeltaMax HEK293	3205.65
DeltaMax HEK293	3202.48
DeltaMax HEK293	3199.17
DeltaMax HEK293	3196.13
DeltaMax HEK293	3192.55
DeltaMax HEK293	3189.73
DeltaMax HEK293	3186.29
DeltaMax HEK293	3184.13
DeltaMax HEK293	3179.25
DeltaMax HEK293	3176.1
DeltaMax HEK293	3173.52
DeltaMax HEK293	3170.95
DeltaMax HEK293	3168.64
DeltaMax HEK293	3166.63
DeltaMax HEK293	3162.9
DeltaMax HEK293	3159.36
DeltaMax HEK293	3155.57
DeltaMax HEK293	3153.99
DeltaMax HEK293	3151.68
DeltaMax HEK293	3148.26
DeltaMax HEK293	3145.51
DeltaMax HEK293	3143.32
DeltaMax HEK293	3140.69
DeltaMax HEK293	3138.56
DeltaMax HEK293	3136.32
DeltaMax HEK293	3134.2
DeltaMax HEK293	3131.48
DeltaMax HEK293	3128.62
DeltaMax HEK293	3126.18
DeltaMax HEK293	3123.49
DeltaMax HEK293	3121.39
DeltaMax HEK293	3119.49
DeltaMax HEK293	3116.7
DeltaMax HEK293	3111.81
DeltaMax HEK293	3109.43
DeltaMax HEK293	3107.46
DeltaMax HEK293	3105.01
DeltaMax HEK293	3101.99
DeltaMax HEK293	3098.59
DeltaMax HEK293	3096.79
DeltaMax HEK293	3093.31
DeltaMax HEK293	3091.27
DeltaMax HEK293	3088.4
DeltaMax HEK293	3085.25
DeltaMax HEK293	3082.72
DeltaMax HEK293	3080.97
DeltaMax HEK293	3078.95
DeltaMax HEK293	3077.04
DeltaMax HEK293	3074.61
DeltaMax HEK293	3071.19
DeltaMax HEK293	3068.34
DeltaMax HEK293	3066.65
DeltaMax HEK293	3063.72
DeltaMax HEK293	3060.9
DeltaMax HEK293	3058.07
DeltaMax HEK293	3055.54
DeltaMax HEK293	3051.81
DeltaMax HEK293	3049.85
DeltaMax HEK293	3048.54
DeltaMax HEK293	3047.46
DeltaMax HEK293	3046.1
DeltaMax HEK293	3044.23
DeltaMax HEK293	3042.51
DeltaMax HEK293	3041.61
DeltaMax HEK293	3040.32
DeltaMax HEK293	3038.77
DeltaMax HEK293	3037.37
DeltaMax HEK293	3036.05
DeltaMax HEK293	3033.45
DeltaMax HEK293	3032.12
DeltaMax HEK293	3030.67
DeltaMax HEK293	3029.14
DeltaMax HEK293	3027.86
DeltaMax HEK293	3026.25
DeltaMax HEK293	3024.39
DeltaMax HEK293	3023.17
DeltaMax HEK293	3021.21
DeltaMax HEK293	3019.65
DeltaMax HEK293	3018.51
DeltaMax HEK293	3016.96
DeltaMax HEK293	3015.6
DeltaMax HEK293	3014.8
DeltaMax HEK293	3013.25
DeltaMax HEK293	3011.93
DeltaMax HEK293	3010.32
DeltaMax HEK293	3008.96
DeltaMax HEK293	3008.22
DeltaMax HEK293	3006.66
DeltaMax HEK293	3005.36
DeltaMax HEK293	3004.01
DeltaMax HEK293	3002.81
DeltaMax HEK293	3001.33
DeltaMax HEK293	3000.03
DeltaMax HEK293	2998.93
DeltaMax HEK293	2997.86
DeltaMax HEK293	2996.34
DeltaMax HEK293	2995.02
DeltaMax HEK293	2994.13
DeltaMax HEK293	2993.55
DeltaMax HEK293	2992.67
DeltaMax HEK293	2991.42
DeltaMax HEK293	2990.5
DeltaMax HEK293	2989.17
DeltaMax HEK293	2987.78
DeltaMax HEK293	2986.38
DeltaMax HEK293	2985.17
DeltaMax HEK293	2984.1
DeltaMax HEK293	2982.99
DeltaMax HEK293	2981.45
DeltaMax HEK293	2980.3
DeltaMax HEK293	2979.28
DeltaMax HEK293	2978.38
DeltaMax HEK293	2976.85
DeltaMax HEK293	2975.38
DeltaMax HEK293	2974.67
DeltaMax HEK293	2973.45
DeltaMax HEK293	2972.48
DeltaMax HEK293	2970.93
DeltaMax HEK293	2969.06
DeltaMax HEK293	2967.58
DeltaMax HEK293	2966.86
DeltaMax HEK293	2965.13
DeltaMax HEK293	2963.95
DeltaMax HEK293	2962.89
DeltaMax HEK293	2961.85
DeltaMax HEK293	2961.09
DeltaMax HEK293	2959.7
DeltaMax HEK293	2958.37
DeltaMax HEK293	2957.25
DeltaMax HEK293	2956.29
DeltaMax HEK293	2955.36
DeltaMax HEK293	2954.63
DeltaMax HEK293	2953.66
DeltaMax HEK293	2952.36
DeltaMax HEK293	2951.53
DeltaMax HEK293	2950.14
DeltaMax HEK293	2948.51
DeltaMax HEK293	2947.4
DeltaMax HEK293	2946.22
DeltaMax HEK293	2944.83
DeltaMax HEK293	2944
DeltaMax HEK293	2942.58
DeltaMax HEK293	2941.46
DeltaMax HEK293	2940.52
DeltaMax HEK293	2939.13
DeltaMax HEK293	2937.91
DeltaMax HEK293	2936.87
DeltaMax HEK293	2936.13
DeltaMax HEK293	2935.36
DeltaMax HEK293	2933.8
DeltaMax HEK293	2932.85
DeltaMax HEK293	2932.33
DeltaMax HEK293	2931.13
DeltaMax HEK293	2929.66
DeltaMax HEK293	2928.76
DeltaMax HEK293	2927.51
DeltaMax HEK293	2925.96
DeltaMax HEK293	2925.08
DeltaMax HEK293	2923.19
DeltaMax HEK293	2922.08
DeltaMax HEK293	2920.99
DeltaMax HEK293	2920.14
DeltaMax HEK293	2918.75
DeltaMax HEK293	2917.55
DeltaMax HEK293	2916.64
DeltaMax HEK293	2914.97
DeltaMax HEK293	2914.21
DeltaMax HEK293	2912.86
DeltaMax HEK293	2911.63
DeltaMax HEK293	2910.39
DeltaMax HEK293	2909.79
DeltaMax HEK293	2908.33
DeltaMax HEK293	2906.68
DeltaMax HEK293	2905.24
DeltaMax HEK293	2904.6
DeltaMax HEK293	2903.64
DeltaMax HEK293	2902.87
DeltaMax HEK293	2901.5
DeltaMax HEK293	2900.48
DeltaMax HEK293	2899.16
DeltaMax HEK293	2897.5
DeltaMax HEK293	2896.22
DeltaMax HEK293	2895.2
DeltaMax HEK293	2894.15
DeltaMax HEK293	2893.17
DeltaMax HEK293	2892.24
DeltaMax HEK293	2891.43
DeltaMax HEK293	2890.96
DeltaMax HEK293	2889.91
DeltaMax HEK293	2888.98
DeltaMax HEK293	2888.17
DeltaMax HEK293	2887.07
DeltaMax HEK293	2886.65
DeltaMax HEK293	2885.95
DeltaMax HEK293	2884.86
DeltaMax HEK293	2884.43
DeltaMax HEK293	2883.53
DeltaMax HEK293	2882.99
DeltaMax HEK293	2881.58
DeltaMax HEK293	2880.44
DeltaMax HEK293	2878.91
DeltaMax HEK293	2877.92
DeltaMax HEK293	2877.33
DeltaMax HEK293	2876.63
DeltaMax HEK293	2875.26
DeltaMax HEK293	2874.25
DeltaMax HEK293	2872.76
DeltaMax HEK293	2871.23
DeltaMax HEK293	2870.35
DeltaMax HEK293	2869.88
DeltaMax HEK293	2868.96
DeltaMax HEK293	2867.76
DeltaMax HEK293	2866.68
DeltaMax HEK293	2865.79
DeltaMax HEK293	2864.56
DeltaMax HEK293	2863.79
DeltaMax HEK293	2862.94
DeltaMax HEK293	2861.42
DeltaMax HEK293	2860.58
DeltaMax HEK293	2859.38
DeltaMax HEK293	2858.14
DeltaMax HEK293	2856.76
DeltaMax HEK293	2855.61
DeltaMax HEK293	2854.38
DeltaMax HEK293	2853.8
DeltaMax HEK293	2853.29
DeltaMax HEK293	2852.51
DeltaMax HEK293	2851.1
DeltaMax HEK293	2850
DeltaMax HEK293	2849.14
DeltaMax HEK293	2848.45
DeltaMax HEK293	2847.38
DeltaMax HEK293	2846.25
DeltaMax HEK293	2845.53
DeltaMax HEK293	2844.55
DeltaMax HEK293	2843.58
DeltaMax HEK293	2842.9
DeltaMax HEK293	2842.04
DeltaMax HEK293	2840.81
DeltaMax HEK293	2840.23
DeltaMax HEK293	2839.38
DeltaMax HEK293	2838.38
DeltaMax HEK293	2837.3
DeltaMax HEK293	2836.09
DeltaMax HEK293	2835.14
DeltaMax HEK293	2833.72
DeltaMax HEK293	2832.64
DeltaMax HEK293	2831.87
DeltaMax HEK293	2830.98
DeltaMax HEK293	2829.74
DeltaMax HEK293	2828.52
DeltaMax HEK293	2827.71
DeltaMax HEK293	2826.17
DeltaMax HEK293	2825.37
DeltaMax HEK293	2824.55
DeltaMax HEK293	2823.85
DeltaMax HEK293	2822.97
DeltaMax HEK293	2822.39
DeltaMax HEK293	2821.01
DeltaMax HEK293	2820.03
DeltaMax HEK293	2818.58
DeltaMax HEK293	2817.21
DeltaMax HEK293	2816.4
DeltaMax HEK293	2815.67
DeltaMax HEK293	2814.7
DeltaMax HEK293	2813.59
DeltaMax HEK293	2812.94
DeltaMax HEK293	2812.09
DeltaMax HEK293	2811.39
DeltaMax HEK293	2810.88
DeltaMax HEK293	2810.1
DeltaMax HEK293	2808.98
DeltaMax HEK293	2807.98
DeltaMax HEK293	2807.29
DeltaMax HEK293	2806.25
DeltaMax HEK293	2805.28
DeltaMax HEK293	2804.38
DeltaMax HEK293	2803.41
DeltaMax HEK293	2802.18
DeltaMax HEK293	2800.56
DeltaMax HEK293	2799.54
DeltaMax HEK293	2798.8
DeltaMax HEK293	2797.98
DeltaMax HEK293	2797.04
DeltaMax HEK293	2796.12
DeltaMax HEK293	2794.94
DeltaMax HEK293	2793.61
DeltaMax HEK293	2792.68
DeltaMax HEK293	2791.79
DeltaMax HEK293	2790.25
DeltaMax HEK293	2788.85
DeltaMax HEK293	2787.94
DeltaMax HEK293	2787.09
DeltaMax HEK293	2786.27
DeltaMax HEK293	2784.51
DeltaMax HEK293	2783.58
DeltaMax HEK293	2782.14
DeltaMax HEK293	2780.47
DeltaMax HEK293	2779.9
DeltaMax HEK293	2778.43
DeltaMax HEK293	2777.41
DeltaMax HEK293	2776.63
DeltaMax HEK293	2775.76
DeltaMax HEK293	2774.57
DeltaMax HEK293	2772.9
DeltaMax HEK293	2772.27
DeltaMax HEK293	2771.32
DeltaMax HEK293	2770.16
DeltaMax HEK293	2769.48
DeltaMax HEK293	2767.93
DeltaMax HEK293	2767.29
DeltaMax HEK293	2766.56
DeltaMax HEK293	2765.45
DeltaMax HEK293	2764.81
DeltaMax HEK293	2763.64
DeltaMax HEK293	2763.03
DeltaMax HEK293	2762.18
DeltaMax HEK293	2761.03
DeltaMax HEK293	2759.95
DeltaMax HEK293	2759.22
DeltaMax HEK293	2757.98
DeltaMax HEK293	2757.42
DeltaMax HEK293	2756.16
DeltaMax HEK293	2755.49
DeltaMax HEK293	2754.15
DeltaMax HEK293	2753.05
DeltaMax HEK293	2752.24
DeltaMax HEK293	2751.33
DeltaMax HEK293	2750.64
DeltaMax HEK293	2749.73
DeltaMax HEK293	2749.12
DeltaMax HEK293	2748.43
DeltaMax HEK293	2747.81
DeltaMax HEK293	2746.8
DeltaMax HEK293	2745.96
DeltaMax HEK293	2745.12
DeltaMax HEK293	2744.16
DeltaMax HEK293	2743.21
DeltaMax HEK293	2741.8
DeltaMax HEK293	2740.44
DeltaMax HEK293	2739.63
DeltaMax HEK293	2738.38
DeltaMax HEK293	2737.64
DeltaMax HEK293	2736.42
DeltaMax HEK293	2735.24
DeltaMax HEK293	2734.5
DeltaMax HEK293	2733.9
DeltaMax HEK293	2733.04
DeltaMax HEK293	2732.36
DeltaMax HEK293	2731.07
DeltaMax HEK293	2730.44
DeltaMax HEK293	2729.92
DeltaMax HEK293	2729.34
DeltaMax HEK293	2728.87
DeltaMax HEK293	2728.06
DeltaMax HEK293	2727.1
DeltaMax HEK293	2726.19
DeltaMax HEK293	2725.64
DeltaMax HEK293	2724.7
DeltaMax HEK293	2723.56
DeltaMax HEK293	2721.85
DeltaMax HEK293	2720.91
DeltaMax HEK293	2720.28
DeltaMax HEK293	2718.88
DeltaMax HEK293	2718.12
DeltaMax HEK293	2717.2
DeltaMax HEK293	2716.15
DeltaMax HEK293	2715.42
DeltaMax HEK293	2714.77
DeltaMax HEK293	2714.29
DeltaMax HEK293	2713.29
DeltaMax HEK293	2712.3
DeltaMax HEK293	2711.53
DeltaMax HEK293	2710.54
DeltaMax HEK293	2709.85
DeltaMax HEK293	2709.1
DeltaMax HEK293	2707.98
DeltaMax HEK293	2707.13
DeltaMax HEK293	2706.3
DeltaMax HEK293	2705.45
DeltaMax HEK293	2704.37
DeltaMax HEK293	2703.42
DeltaMax HEK293	2702.52
DeltaMax HEK293	2701.67
DeltaMax HEK293	2700.78
DeltaMax HEK293	2700.1
DeltaMax HEK293	2699.41
DeltaMax HEK293	2698.86
DeltaMax HEK293	2698.03
DeltaMax HEK293	2696.8
DeltaMax HEK293	2696.22
DeltaMax HEK293	2695.27
DeltaMax HEK293	2694.67
DeltaMax HEK293	2693.92
DeltaMax HEK293	2693.24
DeltaMax HEK293	2692.29
DeltaMax HEK293	2691.9
DeltaMax HEK293	2691.16
DeltaMax HEK293	2690.25
DeltaMax HEK293	2688.63
DeltaMax HEK293	2688.05
DeltaMax HEK293	2687.09
DeltaMax HEK293	2686.47
DeltaMax HEK293	2685.54
DeltaMax HEK293	2684.68
DeltaMax HEK293	2683.39
DeltaMax HEK293	2682.88
DeltaMax HEK293	2681.76
DeltaMax HEK293	2681.18
DeltaMax HEK293	2679.29
DeltaMax HEK293	2678.73
DeltaMax HEK293	2678.14
DeltaMax HEK293	2677.41
DeltaMax HEK293	2676.79
DeltaMax HEK293	2675.83
DeltaMax HEK293	2675.48
DeltaMax HEK293	2674.72
DeltaMax HEK293	2673.76
DeltaMax HEK293	2672.52
DeltaMax HEK293	2671.93
DeltaMax HEK293	2671.24
DeltaMax HEK293	2670.49
DeltaMax HEK293	2670.24
DeltaMax HEK293	2669.32
DeltaMax HEK293	2668.81
DeltaMax HEK293	2667.75
DeltaMax HEK293	2666.88
DeltaMax HEK293	2666.07
DeltaMax HEK293	2665.45
DeltaMax HEK293	2664.19
DeltaMax HEK293	2662.79
DeltaMax HEK293	2662.16
DeltaMax HEK293	2661.51
DeltaMax HEK293	2660.5
DeltaMax HEK293	2659.62
DeltaMax HEK293	2658.99
DeltaMax HEK293	2658.45
DeltaMax HEK293	2657.34
DeltaMax HEK293	2656.77
DeltaMax HEK293	2656.33
DeltaMax HEK293	2655.43
DeltaMax HEK293	2654.87
DeltaMax HEK293	2654.33
DeltaMax HEK293	2653.56
DeltaMax HEK293	2652.73
DeltaMax HEK293	2651.88
DeltaMax HEK293	2651.26
DeltaMax HEK293	2650.59
DeltaMax HEK293	2649.37
DeltaMax HEK293	2648.68
DeltaMax HEK293	2647.88
DeltaMax HEK293	2647.47
DeltaMax HEK293	2646.79
DeltaMax HEK293	2646.13
DeltaMax HEK293	2645.33
DeltaMax HEK293	2644.49
DeltaMax HEK293	2643.69
DeltaMax HEK293	2643.28
DeltaMax HEK293	2642.33
DeltaMax HEK293	2641.63
DeltaMax HEK293	2640.62
DeltaMax HEK293	2640.1
DeltaMax HEK293	2639.06
DeltaMax HEK293	2638.16
DeltaMax HEK293	2637.74
DeltaMax HEK293	2637
DeltaMax HEK293	2636.33
DeltaMax HEK293	2635.94
DeltaMax HEK293	2635.39
DeltaMax HEK293	2634.5
DeltaMax HEK293	2633.6
DeltaMax HEK293	2633.08
DeltaMax HEK293	2632.34
DeltaMax HEK293	2631.67
DeltaMax HEK293	2631.04
DeltaMax HEK293	2630.38
DeltaMax HEK293	2629.79
DeltaMax HEK293	2628.72
DeltaMax HEK293	2627.93
DeltaMax HEK293	2627.38
DeltaMax HEK293	2626.89
DeltaMax HEK293	2626.37
DeltaMax HEK293	2625.41
DeltaMax HEK293	2624.13
DeltaMax HEK293	2623.43
DeltaMax HEK293	2622.48
DeltaMax HEK293	2621.85
DeltaMax HEK293	2621.23
DeltaMax HEK293	2620.52
DeltaMax HEK293	2619.48
DeltaMax HEK293	2618.99
DeltaMax HEK293	2617.86
DeltaMax HEK293	2617.25
DeltaMax HEK293	2616.59
DeltaMax HEK293	2615.69
DeltaMax HEK293	2614.91
DeltaMax HEK293	2614.19
DeltaMax HEK293	2613.35
DeltaMax HEK293	2612.4
DeltaMax HEK293	2611.72
DeltaMax HEK293	2611.03
DeltaMax HEK293	2610.6
DeltaMax HEK293	2609.77
DeltaMax HEK293	2608.88
DeltaMax HEK293	2607.99
DeltaMax HEK293	2607.27
DeltaMax HEK293	2607.06
DeltaMax HEK293	2606.38
DeltaMax HEK293	2605.32
DeltaMax HEK293	2604.53
DeltaMax HEK293	2603.79
DeltaMax HEK293	2602.95
DeltaMax HEK293	2601.95
DeltaMax HEK293	2601.48
DeltaMax HEK293	2600.67
DeltaMax HEK293	2600.16
DeltaMax HEK293	2599.24
DeltaMax HEK293	2598.76
DeltaMax HEK293	2598.22
DeltaMax HEK293	2597.56
DeltaMax HEK293	2597.06
DeltaMax HEK293	2596.49
DeltaMax HEK293	2595.93
DeltaMax HEK293	2595.04
DeltaMax HEK293	2594.48
DeltaMax HEK293	2593.79
DeltaMax HEK293	2592.99
DeltaMax HEK293	2592
DeltaMax HEK293	2591.23
DeltaMax HEK293	2590.54
DeltaMax HEK293	2590.22
DeltaMax HEK293	2589.26
DeltaMax HEK293	2588.7
DeltaMax HEK293	2588.08
DeltaMax HEK293	2587.38
DeltaMax HEK293	2586.86
DeltaMax HEK293	2585.93
DeltaMax HEK293	2584.91
DeltaMax HEK293	2584.26
DeltaMax HEK293	2583.31
DeltaMax HEK293	2582.93
DeltaMax HEK293	2582.22
DeltaMax HEK293	2581.5
DeltaMax HEK293	2580.94
DeltaMax HEK293	2579.87
DeltaMax HEK293	2579.33
DeltaMax HEK293	2578.36
DeltaMax HEK293	2577.88
DeltaMax HEK293	2577.1
DeltaMax HEK293	2576.36
DeltaMax HEK293	2575.42
DeltaMax HEK293	2574.89
DeltaMax HEK293	2574.47
DeltaMax HEK293	2573.95
DeltaMax HEK293	2573.02
DeltaMax HEK293	2572.57
DeltaMax HEK293	2572.08
DeltaMax HEK293	2571.3
DeltaMax HEK293	2570.76
DeltaMax HEK293	2570.11
DeltaMax HEK293	2569.46
DeltaMax HEK293	2569.09
DeltaMax HEK293	2568.74
DeltaMax HEK293	2568.2
DeltaMax HEK293	2567.18
DeltaMax HEK293	2566.32
DeltaMax HEK293	2565.92
DeltaMax HEK293	2565.16
DeltaMax HEK293	2564.5
DeltaMax HEK293	2564.02
DeltaMax HEK293	2563.29
DeltaMax HEK293	2562.91
DeltaMax HEK293	2562.14
DeltaMax HEK293	2561.63
DeltaMax HEK293	2560.66
DeltaMax HEK293	2559.87
DeltaMax HEK293	2559.3
DeltaMax HEK293	2558.26
DeltaMax HEK293	2557.87
DeltaMax HEK293	2557.12
DeltaMax HEK293	2556.7
DeltaMax HEK293	2555.87
DeltaMax HEK293	2555.66
DeltaMax HEK293	2554.8
DeltaMax HEK293	2554.3
DeltaMax HEK293	2553.8
DeltaMax HEK293	2553.34
DeltaMax HEK293	2552.78
DeltaMax HEK293	2552.13
DeltaMax HEK293	2551.47
DeltaMax HEK293	2550.49
DeltaMax HEK293	2549.71
DeltaMax HEK293	2548.63
DeltaMax HEK293	2548.11
DeltaMax HEK293	2547.49
DeltaMax HEK293	2546.84
DeltaMax HEK293	2546.2
DeltaMax HEK293	2545.45
DeltaMax HEK293	2545.11
DeltaMax HEK293	2544.57
DeltaMax HEK293	2543.93
DeltaMax HEK293	2543.41
DeltaMax HEK293	2543.04
DeltaMax HEK293	2542.71
DeltaMax HEK293	2542.23
DeltaMax HEK293	2541.54
DeltaMax HEK293	2541.09
DeltaMax HEK293	2540.58
DeltaMax HEK293	2540.04
DeltaMax HEK293	2539.58
DeltaMax HEK293	2539.15
DeltaMax HEK293	2538.45
DeltaMax HEK293	2537.99
DeltaMax HEK293	2537.23
DeltaMax HEK293	2536.69
DeltaMax HEK293	2536.23
DeltaMax HEK293	2535.9
DeltaMax HEK293	2535.41
DeltaMax HEK293	2534.93
DeltaMax HEK293	2534.44
DeltaMax HEK293	2533.63
DeltaMax HEK293	2533.04
DeltaMax HEK293	2532.37
DeltaMax HEK293	2531.68
DeltaMax HEK293	2530.9
DeltaMax HEK293	2530.37
DeltaMax HEK293	2529.71
DeltaMax HEK293	2528.73
DeltaMax HEK293	2528.19
DeltaMax HEK293	2527.44
DeltaMax HEK293	2527.01
DeltaMax HEK293	2526.45
DeltaMax HEK293	2525.61
DeltaMax HEK293	2525.08
DeltaMax HEK293	2524.34
DeltaMax HEK293	2523.55
DeltaMax HEK293	2523.09
DeltaMax HEK293	2522.26
DeltaMax HEK293	2521.47
DeltaMax HEK293	2520.99
DeltaMax HEK293	2520.2
DeltaMax HEK293	2519.14
DeltaMax HEK293	2518.55
DeltaMax HEK293	2517.97
DeltaMax HEK293	2517.2
DeltaMax HEK293	2516.53
DeltaMax HEK293	2516.18
DeltaMax HEK293	2515.81
DeltaMax HEK293	2515.2
DeltaMax HEK293	2514.54
DeltaMax HEK293	2514.15
DeltaMax HEK293	2513.66
DeltaMax HEK293	2513.3
DeltaMax HEK293	2512.58
DeltaMax HEK293	2512.24
DeltaMax HEK293	2511.39
DeltaMax HEK293	2510.53
DeltaMax HEK293	2510.11
DeltaMax HEK293	2509.65
DeltaMax HEK293	2509.23
DeltaMax HEK293	2508.72
DeltaMax HEK293	2508.23
DeltaMax HEK293	2507.94
DeltaMax HEK293	2507.51
DeltaMax HEK293	2507.01
DeltaMax HEK293	2506.53
DeltaMax HEK293	2505.97
DeltaMax HEK293	2505.35
DeltaMax HEK293	2504.62
DeltaMax HEK293	2504.14
DeltaMax HEK293	2503.58
DeltaMax HEK293	2503.02
DeltaMax HEK293	2502.41
DeltaMax HEK293	2501.98
DeltaMax HEK293	2501.27
DeltaMax HEK293	2500.66
DeltaMax HEK293	2500.06
DeltaMax HEK293	2499.48
DeltaMax HEK293	2498.97
DeltaMax HEK293	2498.51
DeltaMax HEK293	2498.06
DeltaMax HEK293	2497.7
DeltaMax HEK293	2497.34
DeltaMax HEK293	2497.01
DeltaMax HEK293	2496.47
DeltaMax HEK293	2495.91
DeltaMax HEK293	2495.54
DeltaMax HEK293	2495.28
DeltaMax HEK293	2495
DeltaMax HEK293	2494.56
DeltaMax HEK293	2494.04
DeltaMax HEK293	2493.53
DeltaMax HEK293	2493.1
DeltaMax HEK293	2492.69
DeltaMax HEK293	2492.25
DeltaMax HEK293	2491.76
DeltaMax HEK293	2491.39
DeltaMax HEK293	2490.98
DeltaMax HEK293	2490.16
DeltaMax HEK293	2489.82
DeltaMax HEK293	2489.52
DeltaMax HEK293	2489.23
DeltaMax HEK293	2488.77
DeltaMax HEK293	2488.28
DeltaMax HEK293	2487.95
DeltaMax HEK293	2487.48
DeltaMax HEK293	2486.87
DeltaMax HEK293	2486.67
DeltaMax HEK293	2486.02
DeltaMax HEK293	2485.06
DeltaMax HEK293	2484.71
DeltaMax HEK293	2484.33
DeltaMax HEK293	2483.88
DeltaMax HEK293	2483.26
DeltaMax HEK293	2482.66
DeltaMax HEK293	2482.41
DeltaMax HEK293	2481.84
DeltaMax HEK293	2481.4
DeltaMax HEK293	2480.8
DeltaMax HEK293	2480.42
DeltaMax HEK293	2479.97
DeltaMax HEK293	2479.53
DeltaMax HEK293	2479.02
DeltaMax HEK293	2478.5
DeltaMax HEK293	2477.82
DeltaMax HEK293	2477.48
DeltaMax HEK293	2476.64
DeltaMax HEK293	2476.22
DeltaMax HEK293	2475.44
DeltaMax HEK293	2474.95
DeltaMax HEK293	2474.52
DeltaMax HEK293	2473.88
DeltaMax HEK293	2473.18
DeltaMax HEK293	2472.74
DeltaMax HEK293	2472.35
DeltaMax HEK293	2471.88
DeltaMax HEK293	2471.53
DeltaMax HEK293	2470.95
DeltaMax HEK293	2470.37
DeltaMax HEK293	2470
DeltaMax HEK293	2469.47
DeltaMax HEK293	2469.15
DeltaMax HEK293	2468.49
DeltaMax HEK293	2467.96
DeltaMax HEK293	2467.55
DeltaMax HEK293	2467.11
DeltaMax HEK293	2466.55
DeltaMax HEK293	2466.08
DeltaMax HEK293	2465.71
DeltaMax HEK293	2465.24
DeltaMax HEK293	2464.67
DeltaMax HEK293	2464.34
DeltaMax HEK293	2463.82
DeltaMax HEK293	2463.24
DeltaMax HEK293	2462.89
DeltaMax HEK293	2462.49
DeltaMax HEK293	2461.85
DeltaMax HEK293	2461.16
DeltaMax HEK293	2460.91
DeltaMax HEK293	2460.59
DeltaMax HEK293	2460.04
DeltaMax HEK293	2459.7
DeltaMax HEK293	2459.02
DeltaMax HEK293	2458.64
DeltaMax HEK293	2457.99
DeltaMax HEK293	2457.68
DeltaMax HEK293	2457.14
DeltaMax HEK293	2456.69
DeltaMax HEK293	2455.99
DeltaMax HEK293	2455.14
DeltaMax HEK293	2454.8
DeltaMax HEK293	2454.32
DeltaMax HEK293	2453.72
DeltaMax HEK293	2453.24
DeltaMax HEK293	2453.01
DeltaMax HEK293	2452.45
DeltaMax HEK293	2452.1
DeltaMax HEK293	2451.71
DeltaMax HEK293	2451.35
DeltaMax HEK293	2450.86
DeltaMax HEK293	2450.55
DeltaMax HEK293	2450.19
DeltaMax HEK293	2449.57
DeltaMax HEK293	2449.05
DeltaMax HEK293	2448.43
DeltaMax HEK293	2447.92
DeltaMax HEK293	2447.66
DeltaMax HEK293	2447.21
DeltaMax HEK293	2446.73
DeltaMax HEK293	2446.36
DeltaMax HEK293	2446.02
DeltaMax HEK293	2445.44
DeltaMax HEK293	2445.04
DeltaMax HEK293	2444.66
DeltaMax HEK293	2444.24
DeltaMax HEK293	2443.42
DeltaMax HEK293	2442.72
DeltaMax HEK293	2442.23
DeltaMax HEK293	2441.74
DeltaMax HEK293	2441.13
DeltaMax HEK293	2440.73
DeltaMax HEK293	2440.54
DeltaMax HEK293	2439.9
DeltaMax HEK293	2439.45
DeltaMax HEK293	2439.04
DeltaMax HEK293	2438.67
DeltaMax HEK293	2438.31
DeltaMax HEK293	2437.89
DeltaMax HEK293	2437.53
DeltaMax HEK293	2437.07
DeltaMax HEK293	2436.59
DeltaMax HEK293	2436.22
DeltaMax HEK293	2435.87
DeltaMax HEK293	2435.48
DeltaMax HEK293	2434.74
DeltaMax HEK293	2434.22
DeltaMax HEK293	2433.84
DeltaMax HEK293	2433.31
DeltaMax HEK293	2432.74
DeltaMax HEK293	2432.37
DeltaMax HEK293	2431.76
DeltaMax HEK293	2431.48
DeltaMax HEK293	2431.11
DeltaMax HEK293	2430.64
DeltaMax HEK293	2430.1
DeltaMax HEK293	2429.78
DeltaMax HEK293	2429.26
DeltaMax HEK293	2428.49
DeltaMax HEK293	2427.91
DeltaMax HEK293	2427.5
DeltaMax HEK293	2427.05
DeltaMax HEK293	2426.7
DeltaMax HEK293	2426.13
DeltaMax HEK293	2425.7
DeltaMax HEK293	2425.25
DeltaMax HEK293	2424.9
DeltaMax HEK293	2424.51
DeltaMax HEK293	2423.92
DeltaMax HEK293	2423.37
DeltaMax HEK293	2422.89
DeltaMax HEK293	2422.6
DeltaMax HEK293	2422.12
DeltaMax HEK293	2421.76
DeltaMax HEK293	2421.35
DeltaMax HEK293	2421.02
DeltaMax HEK293	2420.37
DeltaMax HEK293	2419.65
DeltaMax HEK293	2419.11
DeltaMax HEK293	2418.62
DeltaMax HEK293	2418.03
DeltaMax HEK293	2417.68
DeltaMax HEK293	2417.41
DeltaMax HEK293	2417.05
DeltaMax HEK293	2416.67
DeltaMax HEK293	2416.21
DeltaMax HEK293	2415.83
DeltaMax HEK293	2415.36
DeltaMax HEK293	2414.97
DeltaMax HEK293	2414.57
DeltaMax HEK293	2414.15
DeltaMax HEK293	2413.82
DeltaMax HEK293	2413.52
DeltaMax HEK293	2412.9
DeltaMax HEK293	2412.57
DeltaMax HEK293	2412.12
DeltaMax HEK293	2411.53
DeltaMax HEK293	2411.13
DeltaMax HEK293	2410.77
DeltaMax HEK293	2410.25
DeltaMax HEK293	2409.89
DeltaMax HEK293	2409.58
DeltaMax HEK293	2409.08
DeltaMax HEK293	2408.7
DeltaMax HEK293	2408.46
DeltaMax HEK293	2407.92
DeltaMax HEK293	2407.59
DeltaMax HEK293	2407.12
DeltaMax HEK293	2406.53
DeltaMax HEK293	2406.24
DeltaMax HEK293	2405.8
DeltaMax HEK293	2405.14
DeltaMax HEK293	2404.51
DeltaMax HEK293	2404.15
DeltaMax HEK293	2403.81
DeltaMax HEK293	2403.43
DeltaMax HEK293	2403.13
DeltaMax HEK293	2402.43
DeltaMax HEK293	2401.98
DeltaMax HEK293	2401.67
DeltaMax HEK293	2400.93
DeltaMax HEK293	2400.3
DeltaMax HEK293	2399.74
DeltaMax HEK293	2399.01
DeltaMax HEK293	2398.68
DeltaMax HEK293	2398.18
DeltaMax HEK293	2397.63
DeltaMax HEK293	2397.34
DeltaMax HEK293	2396.91
DeltaMax HEK293	2396.34
DeltaMax HEK293	2396.06
DeltaMax HEK293	2395.66
DeltaMax HEK293	2395.14
DeltaMax HEK293	2394.76
DeltaMax HEK293	2394.49
DeltaMax HEK293	2394.04
DeltaMax HEK293	2393.67
DeltaMax HEK293	2393.03
DeltaMax HEK293	2392.35
DeltaMax HEK293	2392.02
DeltaMax HEK293	2391.56
DeltaMax HEK293	2390.9
DeltaMax HEK293	2390.57
DeltaMax HEK293	2390.27
DeltaMax HEK293	2389.84
DeltaMax HEK293	2389.21
DeltaMax HEK293	2388.59
DeltaMax HEK293	2387.99
DeltaMax HEK293	2387.72
DeltaMax HEK293	2387.44
DeltaMax HEK293	2386.82
DeltaMax HEK293	2386.41
DeltaMax HEK293	2386.02
DeltaMax HEK293	2385.57
DeltaMax HEK293	2385.25
DeltaMax HEK293	2384.86
DeltaMax HEK293	2384.23
DeltaMax HEK293	2383.8
DeltaMax HEK293	2383.52
DeltaMax HEK293	2383.11
DeltaMax HEK293	2382.64
DeltaMax HEK293	2382.07
DeltaMax HEK293	2381.77
DeltaMax HEK293	2381.18
DeltaMax HEK293	2380.75
DeltaMax HEK293	2380.32
DeltaMax HEK293	2380.03
DeltaMax HEK293	2379.55
DeltaMax HEK293	2379.21
DeltaMax HEK293	2378.88
DeltaMax HEK293	2378.5
DeltaMax HEK293	2377.88
DeltaMax HEK293	2377.26
DeltaMax HEK293	2376.88
DeltaMax HEK293	2376.48
DeltaMax HEK293	2375.76
DeltaMax HEK293	2375.3
DeltaMax HEK293	2374.77
DeltaMax HEK293	2374.4
DeltaMax HEK293	2374.01
DeltaMax HEK293	2373.32
DeltaMax HEK293	2372.81
DeltaMax HEK293	2372.34
DeltaMax HEK293	2372.04
DeltaMax HEK293	2371.63
DeltaMax HEK293	2370.97
DeltaMax HEK293	2370.32
DeltaMax HEK293	2369.97
DeltaMax HEK293	2369.56
DeltaMax HEK293	2369.03
DeltaMax HEK293	2368.65
DeltaMax HEK293	2368.36
DeltaMax HEK293	2367.77
DeltaMax HEK293	2367.35
DeltaMax HEK293	2366.71
DeltaMax HEK293	2366.3
DeltaMax HEK293	2365.87
DeltaMax HEK293	2365.57
DeltaMax HEK293	2365.28
DeltaMax HEK293	2364.72
DeltaMax HEK293	2364.13
DeltaMax HEK293	2363.62
DeltaMax HEK293	2363.26
DeltaMax HEK293	2362.87
DeltaMax HEK293	2362.26
DeltaMax HEK293	2362.07
DeltaMax HEK293	2361.45
DeltaMax HEK293	2361.14
DeltaMax HEK293	2360.82
DeltaMax HEK293	2360.49
DeltaMax HEK293	2360.23
DeltaMax HEK293	2359.89
DeltaMax HEK293	2359.41
DeltaMax HEK293	2359.18
DeltaMax HEK293	2358.82
DeltaMax HEK293	2358.41
DeltaMax HEK293	2357.89
DeltaMax HEK293	2357.43
DeltaMax HEK293	2356.94
DeltaMax HEK293	2356.5
DeltaMax HEK293	2356.16
DeltaMax HEK293	2355.78
DeltaMax HEK293	2355.24
DeltaMax HEK293	2354.68
DeltaMax HEK293	2354.21
DeltaMax HEK293	2353.64
DeltaMax HEK293	2353.03
DeltaMax HEK293	2352.61
DeltaMax HEK293	2352.38
DeltaMax HEK293	2351.91
DeltaMax HEK293	2351.57
DeltaMax HEK293	2351.14
DeltaMax HEK293	2350.58
DeltaMax HEK293	2350.26
DeltaMax HEK293	2349.78
DeltaMax HEK293	2349.41
DeltaMax HEK293	2349.09
DeltaMax HEK293	2348.87
DeltaMax HEK293	2348.46
DeltaMax HEK293	2347.96
DeltaMax HEK293	2347.44
DeltaMax HEK293	2346.93
DeltaMax HEK293	2346.49
DeltaMax HEK293	2345.99
DeltaMax HEK293	2345.6
DeltaMax HEK293	2345.27
DeltaMax HEK293	2344.89
DeltaMax HEK293	2344.28
DeltaMax HEK293	2343.99
DeltaMax HEK293	2343.6
DeltaMax HEK293	2343.15
DeltaMax HEK293	2342.69
DeltaMax HEK293	2342.32
DeltaMax HEK293	2341.91
DeltaMax HEK293	2341.61
DeltaMax HEK293	2341.2
DeltaMax HEK293	2340.77
DeltaMax HEK293	2340.4
DeltaMax HEK293	2340.15
DeltaMax HEK293	2339.6
DeltaMax HEK293	2339.27
DeltaMax HEK293	2338.95
DeltaMax HEK293	2338.55
DeltaMax HEK293	2338.18
DeltaMax HEK293	2337.89
DeltaMax HEK293	2337.24
DeltaMax HEK293	2337.01
DeltaMax HEK293	2336.48
DeltaMax HEK293	2336.07
DeltaMax HEK293	2335.83
DeltaMax HEK293	2335.46
DeltaMax HEK293	2334.98
DeltaMax HEK293	2334.68
DeltaMax HEK293	2334.28
DeltaMax HEK293	2334.01
DeltaMax HEK293	2333.68
DeltaMax HEK293	2333.33
DeltaMax HEK293	2332.77
DeltaMax HEK293	2332.52
DeltaMax HEK293	2331.94
DeltaMax HEK293	2331.61
DeltaMax HEK293	2331.1
DeltaMax HEK293	2330.67
DeltaMax HEK293	2330.28
DeltaMax HEK293	2329.93
DeltaMax HEK293	2329.56
DeltaMax HEK293	2329.15
DeltaMax HEK293	2328.76
DeltaMax HEK293	2328.59
DeltaMax HEK293	2328.26
DeltaMax HEK293	2327.84
DeltaMax HEK293	2327.5
DeltaMax HEK293	2327.07
DeltaMax HEK293	2326.6
DeltaMax HEK293	2326.2
DeltaMax HEK293	2325.85
DeltaMax HEK293	2325.56
DeltaMax HEK293	2325.3
DeltaMax HEK293	2324.89
DeltaMax HEK293	2324.32
DeltaMax HEK293	2323.96
DeltaMax HEK293	2323.58
DeltaMax HEK293	2323.31
DeltaMax HEK293	2322.86
DeltaMax HEK293	2322.56
DeltaMax HEK293	2322.06
DeltaMax HEK293	2321.54
DeltaMax HEK293	2320.95
DeltaMax HEK293	2320.52
DeltaMax HEK293	2320.18
DeltaMax HEK293	2319.58
DeltaMax HEK293	2319.22
DeltaMax HEK293	2318.9
DeltaMax HEK293	2318.66
DeltaMax HEK293	2318.32
DeltaMax HEK293	2318
DeltaMax HEK293	2317.67
DeltaMax HEK293	2317.14
DeltaMax HEK293	2316.74
DeltaMax HEK293	2316.45
DeltaMax HEK293	2315.96
DeltaMax HEK293	2315.68
DeltaMax HEK293	2315.4
DeltaMax HEK293	2314.88
DeltaMax HEK293	2314.66
DeltaMax HEK293	2314.24
DeltaMax HEK293	2313.82
DeltaMax HEK293	2313.44
DeltaMax HEK293	2312.79
DeltaMax HEK293	2312.45
DeltaMax HEK293	2312.21
DeltaMax HEK293	2311.94
DeltaMax HEK293	2311.58
DeltaMax HEK293	2311.37
DeltaMax HEK293	2311.13
DeltaMax HEK293	2310.87
DeltaMax HEK293	2310.52
DeltaMax HEK293	2310.29
DeltaMax HEK293	2309.88
DeltaMax HEK293	2309.66
DeltaMax HEK293	2309.35
DeltaMax HEK293	2309.12
DeltaMax HEK293	2308.75
DeltaMax HEK293	2308.48
DeltaMax HEK293	2308.14
DeltaMax HEK293	2307.9
DeltaMax HEK293	2307.62
DeltaMax HEK293	2306.98
DeltaMax HEK293	2306.53
DeltaMax HEK293	2306.3
DeltaMax HEK293	2305.7
DeltaMax HEK293	2305.18
DeltaMax HEK293	2304.83
DeltaMax HEK293	2304.54
DeltaMax HEK293	2304.08
DeltaMax HEK293	2303.85
DeltaMax HEK293	2303.6
DeltaMax HEK293	2303.22
DeltaMax HEK293	2302.64
DeltaMax HEK293	2302.38
DeltaMax HEK293	2302.05
DeltaMax HEK293	2301.5
DeltaMax HEK293	2301.19
DeltaMax HEK293	2300.77
DeltaMax HEK293	2300.48
DeltaMax HEK293	2300.25
DeltaMax HEK293	2300.05
DeltaMax HEK293	2299.46
DeltaMax HEK293	2299.15
DeltaMax HEK293	2298.85
DeltaMax HEK293	2298.58
DeltaMax HEK293	2298.22
DeltaMax HEK293	2297.92
DeltaMax HEK293	2297.7
DeltaMax HEK293	2297.28
DeltaMax HEK293	2297.13
DeltaMax HEK293	2296.69
DeltaMax HEK293	2296.28
DeltaMax HEK293	2295.68
DeltaMax HEK293	2295.37
DeltaMax HEK293	2295.13
DeltaMax HEK293	2294.95
DeltaMax HEK293	2294.57
DeltaMax HEK293	2294.17
DeltaMax HEK293	2293.84
DeltaMax HEK293	2293.41
DeltaMax HEK293	2293.12
DeltaMax HEK293	2292.61
DeltaMax HEK293	2292.13
DeltaMax HEK293	2291.43
DeltaMax HEK293	2291.09
DeltaMax HEK293	2290.92
DeltaMax HEK293	2290.73
DeltaMax HEK293	2290.51
DeltaMax HEK293	2290.3
DeltaMax HEK293	2290
DeltaMax HEK293	2289.71
DeltaMax HEK293	2289.47
DeltaMax HEK293	2289.04
DeltaMax HEK293	2288.63
DeltaMax HEK293	2288.35
DeltaMax HEK293	2288.06
DeltaMax HEK293	2287.6
DeltaMax HEK293	2287.15
DeltaMax HEK293	2286.62
DeltaMax HEK293	2286.22
DeltaMax HEK293	2285.86
DeltaMax HEK293	2285.45
DeltaMax HEK293	2285.2
DeltaMax HEK293	2284.73
DeltaMax HEK293	2284.33
DeltaMax HEK293	2284.09
DeltaMax HEK293	2283.87
DeltaMax HEK293	2283.65
DeltaMax HEK293	2283.28
DeltaMax HEK293	2283.16
DeltaMax HEK293	2282.64
DeltaMax HEK293	2282.13
DeltaMax HEK293	2281.76
DeltaMax HEK293	2281.32
DeltaMax HEK293	2280.93
DeltaMax HEK293	2280.6
DeltaMax HEK293	2280.34
DeltaMax HEK293	2280.07
DeltaMax HEK293	2279.78
DeltaMax HEK293	2279.45
DeltaMax HEK293	2279.23
DeltaMax HEK293	2278.99
DeltaMax HEK293	2278.72
DeltaMax HEK293	2278.43
DeltaMax HEK293	2278.03
DeltaMax HEK293	2277.66
DeltaMax HEK293	2277.37
DeltaMax HEK293	2277.15
DeltaMax HEK293	2276.73
DeltaMax HEK293	2276.41
DeltaMax HEK293	2276.2
DeltaMax HEK293	2275.93
DeltaMax HEK293	2275.53
DeltaMax HEK293	2275.17
DeltaMax HEK293	2274.92
DeltaMax HEK293	2274.75
DeltaMax HEK293	2274.48
DeltaMax HEK293	2274.14
DeltaMax HEK293	2273.89
DeltaMax HEK293	2273.52
DeltaMax HEK293	2273.2
DeltaMax HEK293	2272.94
DeltaMax HEK293	2272.63
DeltaMax HEK293	2272.32
DeltaMax HEK293	2271.81
DeltaMax HEK293	2271.22
DeltaMax HEK293	2271.03
DeltaMax HEK293	2270.7
DeltaMax HEK293	2270.35
DeltaMax HEK293	2270.1
DeltaMax HEK293	2269.76
DeltaMax HEK293	2269.5
DeltaMax HEK293	2269.23
DeltaMax HEK293	2268.9
DeltaMax HEK293	2268.63
DeltaMax HEK293	2268.36
DeltaMax HEK293	2268.07
DeltaMax HEK293	2267.79
DeltaMax HEK293	2267.48
DeltaMax HEK293	2267.03
DeltaMax HEK293	2266.81
DeltaMax HEK293	2266.52
DeltaMax HEK293	2266.17
DeltaMax HEK293	2265.89
DeltaMax HEK293	2265.56
DeltaMax HEK293	2265.18
DeltaMax HEK293	2264.86
DeltaMax HEK293	2264.48
DeltaMax HEK293	2264.23
DeltaMax HEK293	2264.05
DeltaMax HEK293	2263.54
DeltaMax HEK293	2262.87
DeltaMax HEK293	2262.56
DeltaMax HEK293	2262.13
DeltaMax HEK293	2261.8
DeltaMax HEK293	2261.42
DeltaMax HEK293	2261.14
DeltaMax HEK293	2260.95
DeltaMax HEK293	2260.59
DeltaMax HEK293	2259.9
DeltaMax HEK293	2259.58
DeltaMax HEK293	2259.07
DeltaMax HEK293	2258.82
DeltaMax HEK293	2258.54
DeltaMax HEK293	2258.35
DeltaMax HEK293	2258.14
DeltaMax HEK293	2257.82
DeltaMax HEK293	2257.65
DeltaMax HEK293	2257.25
DeltaMax HEK293	2256.8
DeltaMax HEK293	2256.6
DeltaMax HEK293	2256.29
DeltaMax HEK293	2256
DeltaMax HEK293	2255.7
DeltaMax HEK293	2255.1
DeltaMax HEK293	2254.75
DeltaMax HEK293	2254.43
DeltaMax HEK293	2254.25
DeltaMax HEK293	2253.83
DeltaMax HEK293	2253.56
DeltaMax HEK293	2253.19
DeltaMax HEK293	2252.76
DeltaMax HEK293	2252.45
DeltaMax HEK293	2252.24
DeltaMax HEK293	2251.98
DeltaMax HEK293	2251.44
DeltaMax HEK293	2251.1
DeltaMax HEK293	2250.71
DeltaMax HEK293	2250.17
DeltaMax HEK293	2249.83
DeltaMax HEK293	2249.56
DeltaMax HEK293	2249.33
DeltaMax HEK293	2248.99
DeltaMax HEK293	2248.71
DeltaMax HEK293	2248.28
DeltaMax HEK293	2247.92
DeltaMax HEK293	2247.51
DeltaMax HEK293	2247.14
DeltaMax HEK293	2246.93
DeltaMax HEK293	2246.61
DeltaMax HEK293	2246.45
DeltaMax HEK293	2246.09
DeltaMax HEK293	2245.77
DeltaMax HEK293	2245.3
DeltaMax HEK293	2244.65
DeltaMax HEK293	2244.27
DeltaMax HEK293	2243.76
DeltaMax HEK293	2243.46
DeltaMax HEK293	2243.2
DeltaMax HEK293	2242.98
DeltaMax HEK293	2242.63
DeltaMax HEK293	2242.37
DeltaMax HEK293	2242.09
DeltaMax HEK293	2241.68
DeltaMax HEK293	2241.3
DeltaMax HEK293	2241.01
DeltaMax HEK293	2240.78
DeltaMax HEK293	2240.45
DeltaMax HEK293	2239.9
DeltaMax HEK293	2239.44
DeltaMax HEK293	2239.14
DeltaMax HEK293	2238.89
DeltaMax HEK293	2238.56
DeltaMax HEK293	2238.22
DeltaMax HEK293	2237.84
DeltaMax HEK293	2237.48
DeltaMax HEK293	2237.18
DeltaMax HEK293	2236.92
DeltaMax HEK293	2236.54
DeltaMax HEK293	2236.31
DeltaMax HEK293	2236.09
DeltaMax HEK293	2235.73
DeltaMax HEK293	2235.53
DeltaMax HEK293	2235.21
DeltaMax HEK293	2234.91
DeltaMax HEK293	2234.65
DeltaMax HEK293	2234.4
DeltaMax HEK293	2234.16
DeltaMax HEK293	2233.91
DeltaMax HEK293	2233.69
DeltaMax HEK293	2233.4
DeltaMax HEK293	2232.85
DeltaMax HEK293	2232.61
DeltaMax HEK293	2232.24
DeltaMax HEK293	2231.81
DeltaMax HEK293	2231.38
DeltaMax HEK293	2231.09
DeltaMax HEK293	2230.99
DeltaMax HEK293	2230.59
DeltaMax HEK293	2230.04
DeltaMax HEK293	2229.65
DeltaMax HEK293	2229.21
DeltaMax HEK293	2228.97
DeltaMax HEK293	2228.63
DeltaMax HEK293	2228.33
DeltaMax HEK293	2228.08
DeltaMax HEK293	2227.58
DeltaMax HEK293	2227.17
DeltaMax HEK293	2226.78
DeltaMax HEK293	2226.28
DeltaMax HEK293	2225.99
DeltaMax HEK293	2225.72
DeltaMax HEK293	2225.55
DeltaMax HEK293	2225.27
DeltaMax HEK293	2225.08
DeltaMax HEK293	2224.82
DeltaMax HEK293	2224.53
DeltaMax HEK293	2224.19
DeltaMax HEK293	2223.76
DeltaMax HEK293	2223.51
DeltaMax HEK293	2223.13
DeltaMax HEK293	2222.89
DeltaMax HEK293	2222.38
DeltaMax HEK293	2222.08
DeltaMax HEK293	2221.75
DeltaMax HEK293	2221.31
DeltaMax HEK293	2221.09
DeltaMax HEK293	2220.77
DeltaMax HEK293	2220.26
DeltaMax HEK293	2219.83
DeltaMax HEK293	2219.65
DeltaMax HEK293	2219.29
DeltaMax HEK293	2218.85
DeltaMax HEK293	2218.48
DeltaMax HEK293	2218.16
DeltaMax HEK293	2217.77
DeltaMax HEK293	2217.3
DeltaMax HEK293	2217.02
DeltaMax HEK293	2216.81
DeltaMax HEK293	2216.34
DeltaMax HEK293	2216.03
DeltaMax HEK293	2215.85
DeltaMax HEK293	2215.58
DeltaMax HEK293	2215.27
DeltaMax HEK293	2215
DeltaMax HEK293	2214.7
DeltaMax HEK293	2214.45
DeltaMax HEK293	2213.88
DeltaMax HEK293	2213.76
DeltaMax HEK293	2213.42
DeltaMax HEK293	2213
DeltaMax HEK293	2212.73
DeltaMax HEK293	2212.24
DeltaMax HEK293	2211.8
DeltaMax HEK293	2211.28
DeltaMax HEK293	2211.06
DeltaMax HEK293	2210.71
DeltaMax HEK293	2210.28
DeltaMax HEK293	2209.91
DeltaMax HEK293	2209.65
DeltaMax HEK293	2209.4
DeltaMax HEK293	2209.07
DeltaMax HEK293	2208.68
DeltaMax HEK293	2208.11
DeltaMax HEK293	2207.68
DeltaMax HEK293	2207.31
DeltaMax HEK293	2207.08
DeltaMax HEK293	2206.68
DeltaMax HEK293	2206.42
DeltaMax HEK293	2206.19
DeltaMax HEK293	2205.82
DeltaMax HEK293	2205.42
DeltaMax HEK293	2205.09
DeltaMax HEK293	2204.65
DeltaMax HEK293	2204.28
DeltaMax HEK293	2203.76
DeltaMax HEK293	2203.51
DeltaMax HEK293	2203.28
DeltaMax HEK293	2203.05
DeltaMax HEK293	2202.9
DeltaMax HEK293	2202.71
DeltaMax HEK293	2202.47
DeltaMax HEK293	2202.28
DeltaMax HEK293	2201.94
DeltaMax HEK293	2201.46
DeltaMax HEK293	2201.07
DeltaMax HEK293	2200.69
DeltaMax HEK293	2200.36
DeltaMax HEK293	2199.96
DeltaMax HEK293	2199.79
DeltaMax HEK293	2199.61
DeltaMax HEK293	2199.17
DeltaMax HEK293	2198.82
DeltaMax HEK293	2198.55
DeltaMax HEK293	2198.11
DeltaMax HEK293	2197.88
DeltaMax HEK293	2197.6
DeltaMax HEK293	2197.37
DeltaMax HEK293	2196.91
DeltaMax HEK293	2196.68
DeltaMax HEK293	2196.32
DeltaMax HEK293	2196.09
DeltaMax HEK293	2195.77
DeltaMax HEK293	2195.44
DeltaMax HEK293	2195.13
DeltaMax HEK293	2194.81
DeltaMax HEK293	2194.55
DeltaMax HEK293	2194.22
DeltaMax HEK293	2193.84
DeltaMax HEK293	2193.7
DeltaMax HEK293	2193.37
DeltaMax HEK293	2193.15
DeltaMax HEK293	2192.9
DeltaMax HEK293	2192.58
DeltaMax HEK293	2192.2
DeltaMax HEK293	2191.9
DeltaMax HEK293	2191.63
DeltaMax HEK293	2191.41
DeltaMax HEK293	2190.98
DeltaMax HEK293	2190.51
DeltaMax HEK293	2190.35
DeltaMax HEK293	2190.08
DeltaMax HEK293	2189.81
DeltaMax HEK293	2189.28
DeltaMax HEK293	2188.94
DeltaMax HEK293	2188.49
DeltaMax HEK293	2188.2
DeltaMax HEK293	2187.94
DeltaMax HEK293	2187.72
DeltaMax HEK293	2187.49
DeltaMax HEK293	2187.33
DeltaMax HEK293	2187.13
DeltaMax HEK293	2186.91
DeltaMax HEK293	2186.61
DeltaMax HEK293	2186.13
DeltaMax HEK293	2185.78
DeltaMax HEK293	2185.49
DeltaMax HEK293	2185.18
DeltaMax HEK293	2184.58
DeltaMax HEK293	2184.05
DeltaMax HEK293	2183.81
DeltaMax HEK293	2183.31
DeltaMax HEK293	2182.91
DeltaMax HEK293	2182.42
DeltaMax HEK293	2182.25
DeltaMax HEK293	2181.97
DeltaMax HEK293	2181.69
DeltaMax HEK293	2181.21
DeltaMax HEK293	2180.79
DeltaMax HEK293	2180.56
DeltaMax HEK293	2180.21
DeltaMax HEK293	2180.03
DeltaMax HEK293	2179.79
DeltaMax HEK293	2179.53
DeltaMax HEK293	2179.23
DeltaMax HEK293	2178.71
DeltaMax HEK293	2178.57
DeltaMax HEK293	2178.3
DeltaMax HEK293	2178.05
DeltaMax HEK293	2177.81
DeltaMax HEK293	2177.53
DeltaMax HEK293	2177.21
DeltaMax HEK293	2176.97
DeltaMax HEK293	2176.65
DeltaMax HEK293	2176.47
DeltaMax HEK293	2176.09
DeltaMax HEK293	2175.68
DeltaMax HEK293	2175.51
DeltaMax HEK293	2175.17
DeltaMax HEK293	2174.82
DeltaMax HEK293	2174.3
DeltaMax HEK293	2173.98
DeltaMax HEK293	2173.64
DeltaMax HEK293	2173.51
DeltaMax HEK293	2173.33
DeltaMax HEK293	2172.99
DeltaMax HEK293	2172.67
DeltaMax HEK293	2172.23
DeltaMax HEK293	2171.99
DeltaMax HEK293	2171.83
DeltaMax HEK293	2171.69
DeltaMax HEK293	2171.41
DeltaMax HEK293	2171.06
DeltaMax HEK293	2170.74
DeltaMax HEK293	2170.51
DeltaMax HEK293	2170.21
DeltaMax HEK293	2169.97
DeltaMax HEK293	2169.66
DeltaMax HEK293	2169.21
DeltaMax HEK293	2168.81
DeltaMax HEK293	2168.54
DeltaMax HEK293	2168.27
DeltaMax HEK293	2167.88
DeltaMax HEK293	2167.7
DeltaMax HEK293	2167.54
DeltaMax HEK293	2167.19
DeltaMax HEK293	2166.88
DeltaMax HEK293	2166.53
DeltaMax HEK293	2166.09
DeltaMax HEK293	2165.36
DeltaMax HEK293	2164.89
DeltaMax HEK293	2164.55
DeltaMax HEK293	2164.25
DeltaMax HEK293	2163.93
DeltaMax HEK293	2163.6
DeltaMax HEK293	2163.27
DeltaMax HEK293	2162.63
DeltaMax HEK293	2162.38
DeltaMax HEK293	2162.08
DeltaMax HEK293	2161.76
DeltaMax HEK293	2161.4
DeltaMax HEK293	2161.11
DeltaMax HEK293	2160.89
DeltaMax HEK293	2160.65
DeltaMax HEK293	2160.36
DeltaMax HEK293	2159.76
DeltaMax HEK293	2159.36
DeltaMax HEK293	2159.06
DeltaMax HEK293	2158.7
DeltaMax HEK293	2158.34
DeltaMax HEK293	2158.16
DeltaMax HEK293	2157.84
DeltaMax HEK293	2157.46
DeltaMax HEK293	2156.95
DeltaMax HEK293	2156.6
DeltaMax HEK293	2156.28
DeltaMax HEK293	2156.05
DeltaMax HEK293	2155.77
DeltaMax HEK293	2155.47
DeltaMax HEK293	2155.02
DeltaMax HEK293	2154.74
DeltaMax HEK293	2154.36
DeltaMax HEK293	2154.15
DeltaMax HEK293	2153.71
DeltaMax HEK293	2153.37
DeltaMax HEK293	2153.27
DeltaMax HEK293	2152.88
DeltaMax HEK293	2152.61
DeltaMax HEK293	2152.24
DeltaMax HEK293	2151.99
DeltaMax HEK293	2151.49
DeltaMax HEK293	2151.22
DeltaMax HEK293	2150.94
DeltaMax HEK293	2150.65
DeltaMax HEK293	2150.42
DeltaMax HEK293	2150.14
DeltaMax HEK293	2149.8
DeltaMax HEK293	2149.34
DeltaMax HEK293	2149.1
DeltaMax HEK293	2148.68
DeltaMax HEK293	2148.47
DeltaMax HEK293	2148.14
DeltaMax HEK293	2147.88
DeltaMax HEK293	2147.52
DeltaMax HEK293	2147.33
DeltaMax HEK293	2147.02
DeltaMax HEK293	2146.69
DeltaMax HEK293	2146.26
DeltaMax HEK293	2145.95
DeltaMax HEK293	2145.6
DeltaMax HEK293	2145.24
DeltaMax HEK293	2145
DeltaMax HEK293	2144.68
DeltaMax HEK293	2144.53
DeltaMax HEK293	2144.14
DeltaMax HEK293	2143.87
DeltaMax HEK293	2143.55
DeltaMax HEK293	2143.3
DeltaMax HEK293	2143.05
DeltaMax HEK293	2142.8
DeltaMax HEK293	2142.56
DeltaMax HEK293	2142.23
DeltaMax HEK293	2141.86
DeltaMax HEK293	2141.63
DeltaMax HEK293	2141.45
DeltaMax HEK293	2141.2
DeltaMax HEK293	2140.87
DeltaMax HEK293	2140.64
DeltaMax HEK293	2140.22
DeltaMax HEK293	2139.78
DeltaMax HEK293	2139.26
DeltaMax HEK293	2139.05
DeltaMax HEK293	2138.73
DeltaMax HEK293	2138.49
DeltaMax HEK293	2138.26
DeltaMax HEK293	2137.98
DeltaMax HEK293	2137.65
DeltaMax HEK293	2137.27
DeltaMax HEK293	2137.09
DeltaMax HEK293	2136.85
DeltaMax HEK293	2136.51
DeltaMax HEK293	2136.29
DeltaMax HEK293	2136.04
DeltaMax HEK293	2135.57
DeltaMax HEK293	2135.21
DeltaMax HEK293	2134.65
DeltaMax HEK293	2134.34
DeltaMax HEK293	2134.1
DeltaMax HEK293	2133.9
DeltaMax HEK293	2133.71
DeltaMax HEK293	2133.32
DeltaMax HEK293	2132.98
DeltaMax HEK293	2132.8
DeltaMax HEK293	2132.56
DeltaMax HEK293	2132.32
DeltaMax HEK293	2132.01
DeltaMax HEK293	2131.75
DeltaMax HEK293	2131.48
DeltaMax HEK293	2131.18
DeltaMax HEK293	2130.96
DeltaMax HEK293	2130.71
DeltaMax HEK293	2130.5
DeltaMax HEK293	2130.19
DeltaMax HEK293	2129.78
DeltaMax HEK293	2129.52
DeltaMax HEK293	2129.22
DeltaMax HEK293	2128.92
DeltaMax HEK293	2128.61
DeltaMax HEK293	2128.21
DeltaMax HEK293	2128
DeltaMax HEK293	2127.56
DeltaMax HEK293	2127.32
DeltaMax HEK293	2127.08
DeltaMax HEK293	2126.79
DeltaMax HEK293	2126.57
DeltaMax HEK293	2126.29
DeltaMax HEK293	2125.95
DeltaMax HEK293	2125.66
DeltaMax HEK293	2125.46
DeltaMax HEK293	2125.1
DeltaMax HEK293	2124.92
DeltaMax HEK293	2124.79
DeltaMax HEK293	2124.56
DeltaMax HEK293	2124.34
DeltaMax HEK293	2124.11
DeltaMax HEK293	2123.79
DeltaMax HEK293	2123.47
DeltaMax HEK293	2123.22
DeltaMax HEK293	2122.71
DeltaMax HEK293	2122.38
DeltaMax HEK293	2122
DeltaMax HEK293	2121.39
DeltaMax HEK293	2121.15
DeltaMax HEK293	2120.75
DeltaMax HEK293	2120.55
DeltaMax HEK293	2120.37
DeltaMax HEK293	2119.97
DeltaMax HEK293	2119.63
DeltaMax HEK293	2119.19
DeltaMax HEK293	2118.9
DeltaMax HEK293	2118.58
DeltaMax HEK293	2118.41
[truncated: 17,965 more rows]

## Sheet: Extended 5D
Condition	Volume of Individual Condensate(microns^3)
T-ALL	0.1
T-ALL	0.1
T-ALL	0.1
T-ALL	0.1
T-ALL	0.1
T-ALL	0.1
T-ALL	0.1
T-ALL	0.1
T-ALL	0.1
T-ALL	0.1
T-ALL	0.1
T-ALL	0.1
T-ALL	0.1
T-ALL	0.1
T-ALL	0.1
T-ALL	0.1
T-ALL	0.1
T-ALL	0.1
T-ALL	0.1
T-ALL	0.1
T-ALL	0.1
T-ALL	0.1
T-ALL	0.1
T-ALL	0.1
T-ALL	0.1
T-ALL	0.1
T-ALL	0.1
T-ALL	0.1
T-ALL	0.1
T-ALL	0.1
T-ALL	0.1
T-ALL	0.1
T-ALL	0.1
T-ALL	0.1
T-ALL	0.1
T-ALL	0.1
T-ALL	0.1
T-ALL	0.1
T-ALL	0.1
T-ALL	0.1
T-ALL	0.1
T-ALL	0.1
T-ALL	0.1
T-ALL	0.1
T-ALL	0.1
T-ALL	0.1
T-ALL	0.1
T-ALL	0.1
T-ALL	0.1
T-ALL	0.1
T-ALL	0.1
T-ALL	0.1
T-ALL	0.1
T-ALL	0.1
T-ALL	0.1
T-ALL	0.1
T-ALL	0.1
T-ALL	0.1
T-ALL	0.1
T-ALL	0.1
T-ALL	0.1
T-ALL	0.1
T-ALL	0.1
T-ALL	0.1
T-ALL	0.1
T-ALL	0.1
T-ALL	0.105
T-ALL	0.105
T-ALL	0.105
T-ALL	0.105
T-ALL	0.105
T-ALL	0.105
T-ALL	0.105
T-ALL	0.105
T-ALL	0.105
T-ALL	0.105
T-ALL	0.105
T-ALL	0.105
T-ALL	0.105
T-ALL	0.105
T-ALL	0.105
T-ALL	0.105
T-ALL	0.105
T-ALL	0.105
T-ALL	0.105
T-ALL	0.105
T-ALL	0.105
T-ALL	0.105
T-ALL	0.105
T-ALL	0.105
T-ALL	0.105
T-ALL	0.105
T-ALL	0.105
T-ALL	0.105
T-ALL	0.105
T-ALL	0.105
T-ALL	0.105
T-ALL	0.105
T-ALL	0.105
T-ALL	0.105
T-ALL	0.105
T-ALL	0.105
T-ALL	0.105
T-ALL	0.105
T-ALL	0.105
T-ALL	0.105
T-ALL	0.105
T-ALL	0.105
T-ALL	0.105
T-ALL	0.105
T-ALL	0.105
T-ALL	0.105
T-ALL	0.105
T-ALL	0.105
T-ALL	0.105
T-ALL	0.105
T-ALL	0.105
T-ALL	0.105
T-ALL	0.105
T-ALL	0.105
T-ALL	0.105
T-ALL	0.105
T-ALL	0.105
T-ALL	0.105
T-ALL	0.105
T-ALL	0.105
T-ALL	0.105
T-ALL	0.105
T-ALL	0.105
T-ALL	0.105
T-ALL	0.105
T-ALL	0.105
T-ALL	0.105
T-ALL	0.105
T-ALL	0.105
T-ALL	0.105
T-ALL	0.105
T-ALL	0.105
T-ALL	0.105
T-ALL	0.105
T-ALL	0.105
T-ALL	0.105
T-ALL	0.105
T-ALL	0.105
T-ALL	0.105
T-ALL	0.105
T-ALL	0.105
T-ALL	0.105
T-ALL	0.105
T-ALL	0.105
T-ALL	0.105
T-ALL	0.105
T-ALL	0.105
T-ALL	0.105
T-ALL	0.105
T-ALL	0.105
T-ALL	0.105
T-ALL	0.105
T-ALL	0.105
T-ALL	0.105
T-ALL	0.105
T-ALL	0.105
T-ALL	0.105
T-ALL	0.105
T-ALL	0.105
T-ALL	0.105
T-ALL	0.106
T-ALL	0.106
T-ALL	0.106
T-ALL	0.106
T-ALL	0.106
T-ALL	0.106
T-ALL	0.106
T-ALL	0.106
T-ALL	0.106
T-ALL	0.106
T-ALL	0.106
T-ALL	0.106
T-ALL	0.106
T-ALL	0.106
T-ALL	0.106
T-ALL	0.106
T-ALL	0.106
T-ALL	0.106
T-ALL	0.106
T-ALL	0.106
T-ALL	0.106
T-ALL	0.106
T-ALL	0.106
T-ALL	0.106
T-ALL	0.106
T-ALL	0.106
T-ALL	0.106
T-ALL	0.106
T-ALL	0.106
T-ALL	0.106
T-ALL	0.106
T-ALL	0.106
T-ALL	0.106
T-ALL	0.106
T-ALL	0.106
T-ALL	0.106
T-ALL	0.106
T-ALL	0.106
T-ALL	0.106
T-ALL	0.106
T-ALL	0.106
T-ALL	0.106
T-ALL	0.106
T-ALL	0.106
T-ALL	0.106
T-ALL	0.106
T-ALL	0.106
T-ALL	0.106
T-ALL	0.106
T-ALL	0.106
T-ALL	0.106
T-ALL	0.106
T-ALL	0.106
T-ALL	0.106
T-ALL	0.106
T-ALL	0.106
T-ALL	0.106
T-ALL	0.106
T-ALL	0.106
T-ALL	0.106
T-ALL	0.106
T-ALL	0.106
T-ALL	0.106
T-ALL	0.106
T-ALL	0.106
T-ALL	0.106
T-ALL	0.106
T-ALL	0.106
T-ALL	0.106
T-ALL	0.106
T-ALL	0.106
T-ALL	0.106
T-ALL	0.106
T-ALL	0.106
T-ALL	0.106
T-ALL	0.106
T-ALL	0.106
T-ALL	0.106
T-ALL	0.106
T-ALL	0.106
T-ALL	0.106
T-ALL	0.106
T-ALL	0.106
T-ALL	0.106
T-ALL	0.106
T-ALL	0.106
T-ALL	0.106
T-ALL	0.106
T-ALL	0.106
T-ALL	0.106
T-ALL	0.106
T-ALL	0.106
T-ALL	0.106
T-ALL	0.106
T-ALL	0.106
T-ALL	0.106
T-ALL	0.106
T-ALL	0.106
T-ALL	0.106
T-ALL	0.106
T-ALL	0.106
T-ALL	0.106
T-ALL	0.106
T-ALL	0.106
T-ALL	0.106
T-ALL	0.106
T-ALL	0.106
T-ALL	0.106
T-ALL	0.106
T-ALL	0.106
T-ALL	0.106
T-ALL	0.106
T-ALL	0.106
T-ALL	0.106
T-ALL	0.106
T-ALL	0.106
T-ALL	0.106
T-ALL	0.106
T-ALL	0.106
T-ALL	0.106
T-ALL	0.106
T-ALL	0.106
T-ALL	0.106
T-ALL	0.106
T-ALL	0.106
T-ALL	0.106
T-ALL	0.106
T-ALL	0.106
T-ALL	0.106
T-ALL	0.106
T-ALL	0.106
T-ALL	0.106
T-ALL	0.106
T-ALL	0.106
T-ALL	0.106
T-ALL	0.106
T-ALL	0.106
T-ALL	0.106
T-ALL	0.106
T-ALL	0.106
T-ALL	0.106
T-ALL	0.106
T-ALL	0.106
T-ALL	0.106
T-ALL	0.106
T-ALL	0.106
T-ALL	0.106
T-ALL	0.106
T-ALL	0.106
T-ALL	0.106
T-ALL	0.106
T-ALL	0.106
T-ALL	0.106
T-ALL	0.106
T-ALL	0.106
T-ALL	0.106
T-ALL	0.106
T-ALL	0.106
T-ALL	0.106
T-ALL	0.106
T-ALL	0.106
T-ALL	0.106
T-ALL	0.106
T-ALL	0.106
T-ALL	0.106
T-ALL	0.106
T-ALL	0.106
T-ALL	0.106
T-ALL	0.106
T-ALL	0.106
T-ALL	0.106
T-ALL	0.106
T-ALL	0.11
T-ALL	0.11
T-ALL	0.11
T-ALL	0.11
T-ALL	0.11
T-ALL	0.11
T-ALL	0.11
T-ALL	0.11
T-ALL	0.11
T-ALL	0.11
T-ALL	0.11
T-ALL	0.11
T-ALL	0.11
T-ALL	0.11
T-ALL	0.11
T-ALL	0.11
T-ALL	0.11
T-ALL	0.11
T-ALL	0.11
T-ALL	0.11
T-ALL	0.11
T-ALL	0.11
T-ALL	0.11
T-ALL	0.11
T-ALL	0.11
T-ALL	0.11
T-ALL	0.11
T-ALL	0.11
T-ALL	0.11
T-ALL	0.11
T-ALL	0.11
T-ALL	0.11
T-ALL	0.11
T-ALL	0.11
T-ALL	0.11
T-ALL	0.11
T-ALL	0.11
T-ALL	0.11
T-ALL	0.11
T-ALL	0.11
T-ALL	0.11
T-ALL	0.11
T-ALL	0.11
T-ALL	0.11
T-ALL	0.11
T-ALL	0.11
T-ALL	0.11
T-ALL	0.11
T-ALL	0.11
T-ALL	0.11
T-ALL	0.11
T-ALL	0.11
T-ALL	0.11
T-ALL	0.11
T-ALL	0.11
T-ALL	0.11
T-ALL	0.11
T-ALL	0.11
T-ALL	0.11
T-ALL	0.11
T-ALL	0.11
T-ALL	0.11
T-ALL	0.11
T-ALL	0.11
T-ALL	0.11
T-ALL	0.11
T-ALL	0.11
T-ALL	0.11
T-ALL	0.11
T-ALL	0.11
T-ALL	0.11
T-ALL	0.11
T-ALL	0.11
T-ALL	0.11
T-ALL	0.11
T-ALL	0.11
T-ALL	0.11
T-ALL	0.11
T-ALL	0.11
T-ALL	0.11
T-ALL	0.11
T-ALL	0.11
T-ALL	0.11
T-ALL	0.11
T-ALL	0.11
T-ALL	0.11
T-ALL	0.11
T-ALL	0.11
T-ALL	0.11
T-ALL	0.111
T-ALL	0.111
T-ALL	0.111
T-ALL	0.111
T-ALL	0.111
T-ALL	0.111
T-ALL	0.111
T-ALL	0.111
T-ALL	0.111
T-ALL	0.111
T-ALL	0.111
T-ALL	0.111
T-ALL	0.111
T-ALL	0.111
T-ALL	0.111
T-ALL	0.111
T-ALL	0.111
T-ALL	0.111
T-ALL	0.111
T-ALL	0.111
T-ALL	0.111
T-ALL	0.111
T-ALL	0.111
T-ALL	0.111
T-ALL	0.111
T-ALL	0.111
T-ALL	0.111
T-ALL	0.111
T-ALL	0.111
T-ALL	0.111
T-ALL	0.111
T-ALL	0.111
T-ALL	0.111
T-ALL	0.111
T-ALL	0.111
T-ALL	0.111
T-ALL	0.111
T-ALL	0.111
T-ALL	0.111
T-ALL	0.111
T-ALL	0.111
T-ALL	0.111
T-ALL	0.111
T-ALL	0.111
T-ALL	0.111
T-ALL	0.111
T-ALL	0.111
T-ALL	0.111
T-ALL	0.111
T-ALL	0.111
T-ALL	0.111
T-ALL	0.111
T-ALL	0.111
T-ALL	0.111
T-ALL	0.111
T-ALL	0.111
T-ALL	0.111
T-ALL	0.111
T-ALL	0.111
T-ALL	0.111
T-ALL	0.111
T-ALL	0.111
T-ALL	0.111
T-ALL	0.111
T-ALL	0.111
T-ALL	0.111
T-ALL	0.111
T-ALL	0.111
T-ALL	0.111
T-ALL	0.111
T-ALL	0.111
T-ALL	0.111
T-ALL	0.111
T-ALL	0.111
T-ALL	0.111
T-ALL	0.111
T-ALL	0.111
T-ALL	0.111
T-ALL	0.111
T-ALL	0.111
T-ALL	0.111
T-ALL	0.111
T-ALL	0.111
T-ALL	0.111
T-ALL	0.111
T-ALL	0.111
T-ALL	0.111
T-ALL	0.111
T-ALL	0.111
T-ALL	0.111
T-ALL	0.111
T-ALL	0.111
T-ALL	0.111
T-ALL	0.111
T-ALL	0.111
T-ALL	0.111
T-ALL	0.111
T-ALL	0.111
T-ALL	0.111
T-ALL	0.111
T-ALL	0.111
T-ALL	0.111
T-ALL	0.111
T-ALL	0.111
T-ALL	0.111
T-ALL	0.111
T-ALL	0.111
T-ALL	0.111
T-ALL	0.111
T-ALL	0.111
T-ALL	0.111
T-ALL	0.111
T-ALL	0.111
T-ALL	0.111
T-ALL	0.111
T-ALL	0.111
T-ALL	0.111
T-ALL	0.111
T-ALL	0.111
T-ALL	0.111
T-ALL	0.111
T-ALL	0.111
T-ALL	0.111
T-ALL	0.111
T-ALL	0.111
T-ALL	0.111
T-ALL	0.111
T-ALL	0.111
T-ALL	0.111
T-ALL	0.111
T-ALL	0.111
T-ALL	0.111
T-ALL	0.111
T-ALL	0.111
T-ALL	0.111
T-ALL	0.111
T-ALL	0.111
T-ALL	0.111
T-ALL	0.111
T-ALL	0.111
T-ALL	0.111
T-ALL	0.111
T-ALL	0.111
T-ALL	0.111
T-ALL	0.111
T-ALL	0.111
T-ALL	0.111
T-ALL	0.111
T-ALL	0.111
T-ALL	0.111
T-ALL	0.111
T-ALL	0.111
T-ALL	0.111
T-ALL	0.111
T-ALL	0.111
T-ALL	0.111
T-ALL	0.111
T-ALL	0.111
T-ALL	0.111
T-ALL	0.111
T-ALL	0.111
T-ALL	0.111
T-ALL	0.111
T-ALL	0.111
T-ALL	0.111
T-ALL	0.111
T-ALL	0.111
T-ALL	0.111
T-ALL	0.111
T-ALL	0.111
T-ALL	0.111
T-ALL	0.111
T-ALL	0.111
T-ALL	0.116
T-ALL	0.116
T-ALL	0.116
T-ALL	0.116
T-ALL	0.116
T-ALL	0.116
T-ALL	0.116
T-ALL	0.116
T-ALL	0.116
T-ALL	0.116
T-ALL	0.116
T-ALL	0.116
T-ALL	0.116
T-ALL	0.116
T-ALL	0.116
T-ALL	0.116
T-ALL	0.116
T-ALL	0.116
T-ALL	0.116
T-ALL	0.116
T-ALL	0.116
T-ALL	0.116
T-ALL	0.116
T-ALL	0.116
T-ALL	0.116
T-ALL	0.116
T-ALL	0.116
T-ALL	0.116
T-ALL	0.116
T-ALL	0.116
T-ALL	0.116
T-ALL	0.116
T-ALL	0.116
T-ALL	0.116
T-ALL	0.116
T-ALL	0.116
T-ALL	0.116
T-ALL	0.116
T-ALL	0.116
T-ALL	0.116
T-ALL	0.116
T-ALL	0.116
T-ALL	0.116
T-ALL	0.116
T-ALL	0.116
T-ALL	0.116
T-ALL	0.116
T-ALL	0.116
T-ALL	0.116
T-ALL	0.116
T-ALL	0.116
T-ALL	0.116
T-ALL	0.116
T-ALL	0.116
T-ALL	0.116
T-ALL	0.116
T-ALL	0.116
T-ALL	0.116
T-ALL	0.116
T-ALL	0.116
T-ALL	0.116
T-ALL	0.116
T-ALL	0.116
T-ALL	0.116
T-ALL	0.116
T-ALL	0.116
T-ALL	0.116
T-ALL	0.116
T-ALL	0.116
T-ALL	0.116
T-ALL	0.116
T-ALL	0.116
T-ALL	0.116
T-ALL	0.116
T-ALL	0.116
T-ALL	0.116
T-ALL	0.116
T-ALL	0.116
T-ALL	0.116
T-ALL	0.116
T-ALL	0.116
T-ALL	0.116
T-ALL	0.116
T-ALL	0.116
T-ALL	0.116
T-ALL	0.116
T-ALL	0.116
T-ALL	0.116
T-ALL	0.116
T-ALL	0.116
T-ALL	0.116
T-ALL	0.116
T-ALL	0.116
T-ALL	0.116
T-ALL	0.116
T-ALL	0.116
T-ALL	0.116
T-ALL	0.116
T-ALL	0.116
T-ALL	0.116
T-ALL	0.116
T-ALL	0.116
T-ALL	0.116
T-ALL	0.116
T-ALL	0.116
T-ALL	0.116
T-ALL	0.116
T-ALL	0.116
T-ALL	0.116
T-ALL	0.116
T-ALL	0.116
T-ALL	0.116
T-ALL	0.116
T-ALL	0.116
T-ALL	0.116
T-ALL	0.116
T-ALL	0.116
T-ALL	0.116
T-ALL	0.116
T-ALL	0.116
T-ALL	0.116
T-ALL	0.116
T-ALL	0.116
T-ALL	0.116
T-ALL	0.116
T-ALL	0.116
T-ALL	0.116
T-ALL	0.116
T-ALL	0.116
T-ALL	0.116
T-ALL	0.116
T-ALL	0.116
T-ALL	0.116
T-ALL	0.116
T-ALL	0.116
T-ALL	0.116
T-ALL	0.116
T-ALL	0.116
T-ALL	0.116
T-ALL	0.116
T-ALL	0.116
T-ALL	0.116
T-ALL	0.116
T-ALL	0.116
T-ALL	0.116
T-ALL	0.116
T-ALL	0.116
T-ALL	0.116
T-ALL	0.116
T-ALL	0.116
T-ALL	0.116
T-ALL	0.116
T-ALL	0.116
T-ALL	0.116
T-ALL	0.116
T-ALL	0.116
T-ALL	0.116
T-ALL	0.116
T-ALL	0.116
T-ALL	0.116
T-ALL	0.116
T-ALL	0.116
T-ALL	0.116
T-ALL	0.116
T-ALL	0.116
T-ALL	0.116
T-ALL	0.116
T-ALL	0.116
T-ALL	0.116
T-ALL	0.116
T-ALL	0.116
T-ALL	0.116
T-ALL	0.116
T-ALL	0.116
T-ALL	0.116
T-ALL	0.116
T-ALL	0.116
T-ALL	0.116
T-ALL	0.116
T-ALL	0.116
T-ALL	0.116
T-ALL	0.116
T-ALL	0.116
T-ALL	0.116
T-ALL	0.116
T-ALL	0.116
T-ALL	0.116
T-ALL	0.116
T-ALL	0.116
T-ALL	0.116
T-ALL	0.116
T-ALL	0.116
T-ALL	0.116
T-ALL	0.116
T-ALL	0.116
T-ALL	0.116
T-ALL	0.116
T-ALL	0.116
T-ALL	0.116
T-ALL	0.116
T-ALL	0.116
T-ALL	0.116
T-ALL	0.116
T-ALL	0.116
T-ALL	0.116
T-ALL	0.116
T-ALL	0.116
T-ALL	0.116
T-ALL	0.116
T-ALL	0.116
T-ALL	0.116
T-ALL	0.116
T-ALL	0.116
T-ALL	0.116
T-ALL	0.121
T-ALL	0.121
T-ALL	0.121
T-ALL	0.121
T-ALL	0.121
T-ALL	0.121
T-ALL	0.121
T-ALL	0.121
T-ALL	0.121
T-ALL	0.121
T-ALL	0.121
T-ALL	0.121
T-ALL	0.121
T-ALL	0.121
T-ALL	0.121
T-ALL	0.121
T-ALL	0.121
T-ALL	0.121
T-ALL	0.121
T-ALL	0.121
T-ALL	0.121
T-ALL	0.121
T-ALL	0.121
T-ALL	0.121
T-ALL	0.121
T-ALL	0.121
T-ALL	0.121
T-ALL	0.121
T-ALL	0.121
T-ALL	0.121
T-ALL	0.121
T-ALL	0.121
T-ALL	0.121
T-ALL	0.121
T-ALL	0.121
T-ALL	0.121
T-ALL	0.121
T-ALL	0.121
T-ALL	0.121
T-ALL	0.121
T-ALL	0.121
T-ALL	0.121
T-ALL	0.121
T-ALL	0.121
T-ALL	0.121
T-ALL	0.121
T-ALL	0.121
T-ALL	0.121
T-ALL	0.121
T-ALL	0.121
T-ALL	0.121
T-ALL	0.121
T-ALL	0.121
T-ALL	0.121
T-ALL	0.121
T-ALL	0.121
T-ALL	0.121
T-ALL	0.121
T-ALL	0.121
T-ALL	0.121
T-ALL	0.121
T-ALL	0.121
T-ALL	0.121
T-ALL	0.121
T-ALL	0.121
T-ALL	0.121
T-ALL	0.121
T-ALL	0.121
T-ALL	0.121
T-ALL	0.121
T-ALL	0.121
T-ALL	0.121
T-ALL	0.121
T-ALL	0.121
T-ALL	0.121
T-ALL	0.121
T-ALL	0.121
T-ALL	0.121
T-ALL	0.121
T-ALL	0.121
T-ALL	0.121
T-ALL	0.121
T-ALL	0.121
T-ALL	0.121
T-ALL	0.121
T-ALL	0.121
T-ALL	0.121
T-ALL	0.121
T-ALL	0.121
T-ALL	0.121
T-ALL	0.121
T-ALL	0.121
T-ALL	0.121
T-ALL	0.121
T-ALL	0.121
T-ALL	0.121
T-ALL	0.121
T-ALL	0.121
T-ALL	0.121
T-ALL	0.121
T-ALL	0.121
T-ALL	0.121
T-ALL	0.121
T-ALL	0.121
T-ALL	0.121
T-ALL	0.121
T-ALL	0.121
T-ALL	0.121
T-ALL	0.121
T-ALL	0.121
T-ALL	0.121
T-ALL	0.121
T-ALL	0.121
T-ALL	0.121
T-ALL	0.121
T-ALL	0.121
T-ALL	0.121
T-ALL	0.121
T-ALL	0.121
T-ALL	0.121
T-ALL	0.121
T-ALL	0.121
T-ALL	0.121
T-ALL	0.121
T-ALL	0.121
T-ALL	0.121
T-ALL	0.121
T-ALL	0.121
T-ALL	0.121
T-ALL	0.121
T-ALL	0.121
T-ALL	0.121
T-ALL	0.121
T-ALL	0.121
T-ALL	0.121
T-ALL	0.121
T-ALL	0.121
T-ALL	0.121
T-ALL	0.121
T-ALL	0.121
T-ALL	0.121
T-ALL	0.121
T-ALL	0.121
T-ALL	0.121
T-ALL	0.121
T-ALL	0.121
T-ALL	0.121
T-ALL	0.121
T-ALL	0.121
T-ALL	0.121
T-ALL	0.121
T-ALL	0.121
T-ALL	0.121
T-ALL	0.121
T-ALL	0.121
T-ALL	0.121
T-ALL	0.121
T-ALL	0.121
T-ALL	0.121
T-ALL	0.121
T-ALL	0.121
T-ALL	0.121
T-ALL	0.121
T-ALL	0.121
T-ALL	0.121
T-ALL	0.121
T-ALL	0.121
T-ALL	0.121
T-ALL	0.121
T-ALL	0.121
T-ALL	0.121
T-ALL	0.121
T-ALL	0.121
T-ALL	0.121
T-ALL	0.121
T-ALL	0.121
T-ALL	0.121
T-ALL	0.121
T-ALL	0.121
T-ALL	0.122
T-ALL	0.122
T-ALL	0.122
T-ALL	0.122
T-ALL	0.122
T-ALL	0.122
T-ALL	0.122
T-ALL	0.122
T-ALL	0.122
T-ALL	0.122
T-ALL	0.122
T-ALL	0.122
T-ALL	0.122
T-ALL	0.122
T-ALL	0.122
T-ALL	0.122
T-ALL	0.122
T-ALL	0.122
T-ALL	0.122
T-ALL	0.122
T-ALL	0.122
T-ALL	0.122
T-ALL	0.122
T-ALL	0.122
T-ALL	0.122
T-ALL	0.122
T-ALL	0.122
T-ALL	0.122
T-ALL	0.122
T-ALL	0.122
T-ALL	0.122
T-ALL	0.122
T-ALL	0.122
T-ALL	0.122
T-ALL	0.122
T-ALL	0.122
T-ALL	0.122
T-ALL	0.122
T-ALL	0.122
T-ALL	0.122
T-ALL	0.122
T-ALL	0.122
T-ALL	0.122
T-ALL	0.122
T-ALL	0.122
T-ALL	0.122
T-ALL	0.122
T-ALL	0.122
T-ALL	0.122
T-ALL	0.122
T-ALL	0.122
T-ALL	0.122
T-ALL	0.122
T-ALL	0.122
T-ALL	0.122
T-ALL	0.122
T-ALL	0.122
T-ALL	0.122
T-ALL	0.122
T-ALL	0.122
T-ALL	0.122
T-ALL	0.122
T-ALL	0.122
T-ALL	0.122
T-ALL	0.122
T-ALL	0.122
T-ALL	0.122
T-ALL	0.122
T-ALL	0.122
T-ALL	0.127
T-ALL	0.127
T-ALL	0.127
T-ALL	0.127
T-ALL	0.127
T-ALL	0.127
T-ALL	0.127
T-ALL	0.127
T-ALL	0.127
T-ALL	0.127
T-ALL	0.127
T-ALL	0.127
T-ALL	0.127
T-ALL	0.127
T-ALL	0.127
T-ALL	0.127
T-ALL	0.127
T-ALL	0.127
T-ALL	0.127
T-ALL	0.127
T-ALL	0.127
T-ALL	0.127
T-ALL	0.127
T-ALL	0.127
T-ALL	0.127
T-ALL	0.127
T-ALL	0.127
T-ALL	0.127
T-ALL	0.127
T-ALL	0.127
T-ALL	0.127
T-ALL	0.127
T-ALL	0.127
T-ALL	0.127
T-ALL	0.127
T-ALL	0.127
T-ALL	0.127
T-ALL	0.127
T-ALL	0.127
T-ALL	0.127
T-ALL	0.127
T-ALL	0.127
T-ALL	0.127
T-ALL	0.127
T-ALL	0.127
T-ALL	0.127
T-ALL	0.127
T-ALL	0.127
T-ALL	0.127
T-ALL	0.127
T-ALL	0.127
T-ALL	0.127
T-ALL	0.127
T-ALL	0.127
T-ALL	0.127
T-ALL	0.127
T-ALL	0.127
T-ALL	0.127
T-ALL	0.127
T-ALL	0.127
T-ALL	0.127
T-ALL	0.127
T-ALL	0.127
T-ALL	0.127
T-ALL	0.127
T-ALL	0.127
T-ALL	0.127
T-ALL	0.127
T-ALL	0.127
T-ALL	0.127
T-ALL	0.127
T-ALL	0.127
T-ALL	0.127
T-ALL	0.127
T-ALL	0.127
T-ALL	0.127
T-ALL	0.127
T-ALL	0.127
T-ALL	0.127
T-ALL	0.127
T-ALL	0.127
T-ALL	0.127
T-ALL	0.127
T-ALL	0.127
T-ALL	0.127
T-ALL	0.127
T-ALL	0.127
T-ALL	0.127
T-ALL	0.127
T-ALL	0.127
T-ALL	0.127
T-ALL	0.127
T-ALL	0.127
T-ALL	0.127
T-ALL	0.127
T-ALL	0.127
T-ALL	0.127
T-ALL	0.127
T-ALL	0.127
T-ALL	0.127
T-ALL	0.127
T-ALL	0.127
T-ALL	0.127
T-ALL	0.127
T-ALL	0.127
T-ALL	0.127
T-ALL	0.127
T-ALL	0.127
T-ALL	0.127
T-ALL	0.127
T-ALL	0.127
T-ALL	0.127
T-ALL	0.127
T-ALL	0.127
T-ALL	0.127
T-ALL	0.127
T-ALL	0.127
T-ALL	0.128
T-ALL	0.128
T-ALL	0.128
T-ALL	0.128
T-ALL	0.128
T-ALL	0.128
T-ALL	0.128
T-ALL	0.128
T-ALL	0.128
T-ALL	0.128
T-ALL	0.128
T-ALL	0.128
T-ALL	0.128
T-ALL	0.128
T-ALL	0.128
T-ALL	0.128
T-ALL	0.128
T-ALL	0.128
T-ALL	0.128
T-ALL	0.128
T-ALL	0.128
T-ALL	0.128
T-ALL	0.128
T-ALL	0.128
T-ALL	0.128
T-ALL	0.128
T-ALL	0.128
T-ALL	0.128
T-ALL	0.128
T-ALL	0.128
T-ALL	0.128
T-ALL	0.128
T-ALL	0.128
T-ALL	0.128
T-ALL	0.128
T-ALL	0.128
T-ALL	0.128
T-ALL	0.128
T-ALL	0.128
T-ALL	0.128
T-ALL	0.128
T-ALL	0.128
T-ALL	0.128
T-ALL	0.128
T-ALL	0.128
T-ALL	0.128
T-ALL	0.128
T-ALL	0.128
T-ALL	0.128
T-ALL	0.128
T-ALL	0.128
T-ALL	0.128
T-ALL	0.128
T-ALL	0.128
T-ALL	0.128
T-ALL	0.128
T-ALL	0.128
T-ALL	0.128
T-ALL	0.128
T-ALL	0.128
T-ALL	0.128
T-ALL	0.128
T-ALL	0.128
T-ALL	0.128
T-ALL	0.128
T-ALL	0.128
T-ALL	0.128
T-ALL	0.128
T-ALL	0.132
T-ALL	0.132
T-ALL	0.132
T-ALL	0.132
T-ALL	0.132
T-ALL	0.132
T-ALL	0.132
T-ALL	0.132
T-ALL	0.132
T-ALL	0.132
T-ALL	0.132
T-ALL	0.132
T-ALL	0.132
T-ALL	0.132
T-ALL	0.132
T-ALL	0.132
T-ALL	0.132
T-ALL	0.132
T-ALL	0.132
T-ALL	0.132
T-ALL	0.132
T-ALL	0.132
T-ALL	0.132
T-ALL	0.132
T-ALL	0.132
T-ALL	0.132
T-ALL	0.132
T-ALL	0.132
T-ALL	0.132
T-ALL	0.132
T-ALL	0.132
T-ALL	0.132
T-ALL	0.132
T-ALL	0.132
T-ALL	0.132
T-ALL	0.132
T-ALL	0.132
T-ALL	0.132
T-ALL	0.132
T-ALL	0.132
T-ALL	0.132
T-ALL	0.132
T-ALL	0.132
T-ALL	0.132
T-ALL	0.132
T-ALL	0.132
T-ALL	0.132
T-ALL	0.132
T-ALL	0.132
T-ALL	0.132
T-ALL	0.132
T-ALL	0.132
T-ALL	0.132
T-ALL	0.132
T-ALL	0.132
T-ALL	0.132
T-ALL	0.132
T-ALL	0.132
T-ALL	0.132
T-ALL	0.132
T-ALL	0.132
T-ALL	0.132
T-ALL	0.132
T-ALL	0.132
T-ALL	0.132
T-ALL	0.132
T-ALL	0.132
T-ALL	0.132
T-ALL	0.132
T-ALL	0.132
T-ALL	0.132
T-ALL	0.132
T-ALL	0.132
T-ALL	0.132
T-ALL	0.132
T-ALL	0.132
T-ALL	0.132
T-ALL	0.132
T-ALL	0.132
T-ALL	0.132
T-ALL	0.132
T-ALL	0.132
T-ALL	0.132
T-ALL	0.132
T-ALL	0.132
T-ALL	0.132
T-ALL	0.132
T-ALL	0.132
T-ALL	0.132
T-ALL	0.132
T-ALL	0.132
T-ALL	0.132
T-ALL	0.132
T-ALL	0.132
T-ALL	0.132
T-ALL	0.132
T-ALL	0.132
T-ALL	0.132
T-ALL	0.132
T-ALL	0.132
T-ALL	0.132
T-ALL	0.132
T-ALL	0.132
T-ALL	0.132
T-ALL	0.132
T-ALL	0.132
T-ALL	0.132
T-ALL	0.132
T-ALL	0.132
T-ALL	0.132
T-ALL	0.132
T-ALL	0.132
T-ALL	0.132
T-ALL	0.132
T-ALL	0.132
T-ALL	0.132
T-ALL	0.132
T-ALL	0.132
T-ALL	0.132
T-ALL	0.132
T-ALL	0.132
T-ALL	0.132
T-ALL	0.132
T-ALL	0.132
T-ALL	0.132
T-ALL	0.132
T-ALL	0.132
T-ALL	0.134
T-ALL	0.134
T-ALL	0.134
T-ALL	0.134
T-ALL	0.134
T-ALL	0.134
T-ALL	0.134
T-ALL	0.134
T-ALL	0.134
T-ALL	0.134
T-ALL	0.134
T-ALL	0.134
T-ALL	0.134
T-ALL	0.134
T-ALL	0.134
T-ALL	0.134
T-ALL	0.134
T-ALL	0.134
T-ALL	0.134
T-ALL	0.134
T-ALL	0.134
T-ALL	0.134
T-ALL	0.134
T-ALL	0.134
T-ALL	0.134
T-ALL	0.134
T-ALL	0.134
T-ALL	0.134
T-ALL	0.134
T-ALL	0.134
T-ALL	0.134
T-ALL	0.134
T-ALL	0.134
T-ALL	0.134
T-ALL	0.134
T-ALL	0.134
T-ALL	0.134
T-ALL	0.134
T-ALL	0.134
T-ALL	0.134
T-ALL	0.134
T-ALL	0.134
T-ALL	0.134
T-ALL	0.134
T-ALL	0.134
T-ALL	0.134
T-ALL	0.134
T-ALL	0.134
T-ALL	0.134
T-ALL	0.134
T-ALL	0.134
T-ALL	0.134
T-ALL	0.134
T-ALL	0.134
T-ALL	0.134
T-ALL	0.134
T-ALL	0.134
T-ALL	0.134
T-ALL	0.134
T-ALL	0.134
T-ALL	0.134
T-ALL	0.137
T-ALL	0.137
T-ALL	0.137
T-ALL	0.137
T-ALL	0.137
T-ALL	0.137
T-ALL	0.137
T-ALL	0.137
T-ALL	0.137
T-ALL	0.137
T-ALL	0.137
T-ALL	0.137
T-ALL	0.137
T-ALL	0.137
T-ALL	0.137
T-ALL	0.137
T-ALL	0.137
T-ALL	0.137
T-ALL	0.137
T-ALL	0.137
T-ALL	0.137
T-ALL	0.137
T-ALL	0.137
T-ALL	0.137
T-ALL	0.137
T-ALL	0.137
T-ALL	0.137
T-ALL	0.137
T-ALL	0.137
T-ALL	0.137
T-ALL	0.137
T-ALL	0.137
T-ALL	0.137
T-ALL	0.137
T-ALL	0.137
T-ALL	0.137
T-ALL	0.137
T-ALL	0.137
T-ALL	0.137
T-ALL	0.137
T-ALL	0.137
T-ALL	0.137
T-ALL	0.137
T-ALL	0.137
T-ALL	0.137
T-ALL	0.137
T-ALL	0.137
T-ALL	0.137
T-ALL	0.137
T-ALL	0.137
T-ALL	0.137
T-ALL	0.137
T-ALL	0.137
T-ALL	0.137
T-ALL	0.137
T-ALL	0.137
T-ALL	0.137
T-ALL	0.137
T-ALL	0.137
T-ALL	0.137
T-ALL	0.137
T-ALL	0.137
T-ALL	0.137
T-ALL	0.137
T-ALL	0.137
T-ALL	0.137
T-ALL	0.137
T-ALL	0.137
T-ALL	0.137
T-ALL	0.137
T-ALL	0.137
T-ALL	0.137
T-ALL	0.137
T-ALL	0.137
T-ALL	0.137
T-ALL	0.137
T-ALL	0.137
T-ALL	0.137
T-ALL	0.137
T-ALL	0.137
T-ALL	0.137
T-ALL	0.137
T-ALL	0.137
T-ALL	0.137
T-ALL	0.137
T-ALL	0.137
T-ALL	0.137
T-ALL	0.137
T-ALL	0.137
T-ALL	0.137
T-ALL	0.137
T-ALL	0.137
T-ALL	0.137
T-ALL	0.137
T-ALL	0.137
T-ALL	0.137
T-ALL	0.137
T-ALL	0.137
T-ALL	0.137
T-ALL	0.137
T-ALL	0.137
T-ALL	0.137
T-ALL	0.137
T-ALL	0.137
T-ALL	0.137
T-ALL	0.137
T-ALL	0.137
T-ALL	0.137
T-ALL	0.137
T-ALL	0.137
T-ALL	0.137
T-ALL	0.137
T-ALL	0.137
T-ALL	0.137
T-ALL	0.137
T-ALL	0.137
T-ALL	0.137
T-ALL	0.137
T-ALL	0.137
T-ALL	0.137
T-ALL	0.137
T-ALL	0.137
T-ALL	0.137
T-ALL	0.137
T-ALL	0.137
T-ALL	0.137
T-ALL	0.137
T-ALL	0.137
T-ALL	0.137
T-ALL	0.137
T-ALL	0.137
T-ALL	0.137
T-ALL	0.137
T-ALL	0.139
T-ALL	0.139
T-ALL	0.139
T-ALL	0.139
T-ALL	0.139
T-ALL	0.139
T-ALL	0.139
T-ALL	0.139
T-ALL	0.139
T-ALL	0.139
T-ALL	0.139
T-ALL	0.139
T-ALL	0.139
T-ALL	0.139
T-ALL	0.139
T-ALL	0.139
T-ALL	0.139
T-ALL	0.139
T-ALL	0.139
T-ALL	0.139
T-ALL	0.139
T-ALL	0.139
T-ALL	0.139
T-ALL	0.139
T-ALL	0.139
T-ALL	0.139
T-ALL	0.139
T-ALL	0.139
T-ALL	0.139
T-ALL	0.139
T-ALL	0.139
T-ALL	0.139
T-ALL	0.139
T-ALL	0.139
T-ALL	0.139
T-ALL	0.139
T-ALL	0.139
T-ALL	0.139
T-ALL	0.139
T-ALL	0.139
T-ALL	0.139
T-ALL	0.139
T-ALL	0.139
T-ALL	0.139
T-ALL	0.139
T-ALL	0.139
T-ALL	0.139
T-ALL	0.139
T-ALL	0.139
T-ALL	0.139
T-ALL	0.139
T-ALL	0.139
T-ALL	0.139
T-ALL	0.143
T-ALL	0.143
T-ALL	0.143
T-ALL	0.143
T-ALL	0.143
T-ALL	0.143
T-ALL	0.143
T-ALL	0.143
T-ALL	0.143
T-ALL	0.143
T-ALL	0.143
T-ALL	0.143
T-ALL	0.143
T-ALL	0.143
T-ALL	0.143
T-ALL	0.143
T-ALL	0.143
T-ALL	0.143
T-ALL	0.143
T-ALL	0.143
T-ALL	0.143
T-ALL	0.143
T-ALL	0.143
T-ALL	0.143
T-ALL	0.143
T-ALL	0.143
T-ALL	0.143
T-ALL	0.143
T-ALL	0.143
T-ALL	0.143
T-ALL	0.143
T-ALL	0.143
T-ALL	0.143
T-ALL	0.143
T-ALL	0.143
T-ALL	0.143
T-ALL	0.143
T-ALL	0.143
T-ALL	0.143
T-ALL	0.143
T-ALL	0.143
T-ALL	0.143
T-ALL	0.143
T-ALL	0.143
T-ALL	0.143
T-ALL	0.143
T-ALL	0.143
T-ALL	0.143
T-ALL	0.143
T-ALL	0.143
T-ALL	0.143
T-ALL	0.143
T-ALL	0.143
T-ALL	0.143
T-ALL	0.143
T-ALL	0.143
T-ALL	0.143
T-ALL	0.143
T-ALL	0.143
T-ALL	0.143
T-ALL	0.143
T-ALL	0.143
T-ALL	0.143
T-ALL	0.143
T-ALL	0.143
T-ALL	0.143
T-ALL	0.143
T-ALL	0.143
T-ALL	0.143
T-ALL	0.143
T-ALL	0.143
T-ALL	0.143
T-ALL	0.143
T-ALL	0.143
T-ALL	0.143
T-ALL	0.143
T-ALL	0.143
T-ALL	0.143
T-ALL	0.143
T-ALL	0.143
T-ALL	0.143
T-ALL	0.143
T-ALL	0.143
T-ALL	0.143
T-ALL	0.143
T-ALL	0.143
T-ALL	0.143
T-ALL	0.143
T-ALL	0.143
T-ALL	0.143
T-ALL	0.143
T-ALL	0.143
T-ALL	0.143
T-ALL	0.143
T-ALL	0.143
T-ALL	0.143
T-ALL	0.143
T-ALL	0.143
T-ALL	0.143
T-ALL	0.143
T-ALL	0.143
T-ALL	0.143
T-ALL	0.143
T-ALL	0.143
T-ALL	0.143
T-ALL	0.143
T-ALL	0.143
T-ALL	0.143
T-ALL	0.143
T-ALL	0.143
T-ALL	0.143
T-ALL	0.143
T-ALL	0.143
T-ALL	0.143
T-ALL	0.143
T-ALL	0.143
T-ALL	0.143
T-ALL	0.145
T-ALL	0.145
T-ALL	0.145
T-ALL	0.145
T-ALL	0.145
T-ALL	0.145
T-ALL	0.145
T-ALL	0.145
T-ALL	0.145
T-ALL	0.145
T-ALL	0.145
T-ALL	0.145
T-ALL	0.145
T-ALL	0.145
T-ALL	0.145
T-ALL	0.145
T-ALL	0.145
T-ALL	0.145
T-ALL	0.145
T-ALL	0.145
T-ALL	0.145
T-ALL	0.145
T-ALL	0.145
T-ALL	0.145
T-ALL	0.145
T-ALL	0.145
T-ALL	0.145
T-ALL	0.145
T-ALL	0.145
T-ALL	0.145
T-ALL	0.145
T-ALL	0.145
T-ALL	0.145
T-ALL	0.145
T-ALL	0.145
T-ALL	0.145
T-ALL	0.145
T-ALL	0.145
T-ALL	0.145
T-ALL	0.145
T-ALL	0.145
T-ALL	0.145
T-ALL	0.145
T-ALL	0.145
T-ALL	0.145
T-ALL	0.145
T-ALL	0.145
T-ALL	0.145
T-ALL	0.145
T-ALL	0.145
T-ALL	0.145
T-ALL	0.148
T-ALL	0.148
T-ALL	0.148
T-ALL	0.148
T-ALL	0.148
T-ALL	0.148
T-ALL	0.148
T-ALL	0.148
T-ALL	0.148
T-ALL	0.148
T-ALL	0.148
T-ALL	0.148
T-ALL	0.148
T-ALL	0.148
T-ALL	0.148
T-ALL	0.148
T-ALL	0.148
T-ALL	0.148
T-ALL	0.148
T-ALL	0.148
T-ALL	0.148
T-ALL	0.148
T-ALL	0.148
T-ALL	0.148
T-ALL	0.148
T-ALL	0.148
T-ALL	0.148
T-ALL	0.148
T-ALL	0.148
T-ALL	0.148
T-ALL	0.148
T-ALL	0.148
T-ALL	0.148
T-ALL	0.148
T-ALL	0.148
T-ALL	0.148
T-ALL	0.148
T-ALL	0.148
T-ALL	0.148
T-ALL	0.148
T-ALL	0.148
T-ALL	0.148
T-ALL	0.148
T-ALL	0.148
T-ALL	0.148
T-ALL	0.148
T-ALL	0.148
T-ALL	0.148
T-ALL	0.148
T-ALL	0.148
T-ALL	0.148
T-ALL	0.148
T-ALL	0.148
T-ALL	0.148
T-ALL	0.148
T-ALL	0.148
T-ALL	0.148
T-ALL	0.148
T-ALL	0.148
T-ALL	0.148
T-ALL	0.148
T-ALL	0.148
T-ALL	0.148
T-ALL	0.148
T-ALL	0.148
T-ALL	0.148
T-ALL	0.148
T-ALL	0.148
T-ALL	0.148
T-ALL	0.148
T-ALL	0.148
T-ALL	0.148
T-ALL	0.148
T-ALL	0.148
T-ALL	0.148
T-ALL	0.148
T-ALL	0.148
T-ALL	0.148
T-ALL	0.148
T-ALL	0.148
T-ALL	0.148
T-ALL	0.148
T-ALL	0.148
T-ALL	0.148
T-ALL	0.148
T-ALL	0.148
T-ALL	0.148
T-ALL	0.148
T-ALL	0.148
T-ALL	0.148
T-ALL	0.148
T-ALL	0.151
T-ALL	0.151
T-ALL	0.151
T-ALL	0.151
T-ALL	0.151
T-ALL	0.151
T-ALL	0.151
T-ALL	0.151
T-ALL	0.151
T-ALL	0.151
T-ALL	0.151
T-ALL	0.151
T-ALL	0.151
T-ALL	0.151
T-ALL	0.151
T-ALL	0.151
T-ALL	0.151
T-ALL	0.151
T-ALL	0.151
T-ALL	0.151
T-ALL	0.151
T-ALL	0.151
T-ALL	0.151
T-ALL	0.151
T-ALL	0.151
T-ALL	0.151
T-ALL	0.151
T-ALL	0.151
T-ALL	0.151
T-ALL	0.151
T-ALL	0.151
T-ALL	0.151
T-ALL	0.151
T-ALL	0.151
T-ALL	0.151
T-ALL	0.151
T-ALL	0.151
T-ALL	0.151
T-ALL	0.151
T-ALL	0.151
T-ALL	0.151
T-ALL	0.151
T-ALL	0.151
T-ALL	0.153
T-ALL	0.153
T-ALL	0.153
T-ALL	0.153
T-ALL	0.153
T-ALL	0.153
T-ALL	0.153
T-ALL	0.153
T-ALL	0.153
T-ALL	0.153
T-ALL	0.153
T-ALL	0.153
T-ALL	0.153
T-ALL	0.153
T-ALL	0.153
T-ALL	0.153
T-ALL	0.153
T-ALL	0.153
T-ALL	0.153
T-ALL	0.153
T-ALL	0.153
T-ALL	0.153
T-ALL	0.153
T-ALL	0.153
T-ALL	0.153
T-ALL	0.153
T-ALL	0.153
T-ALL	0.153
T-ALL	0.153
T-ALL	0.153
T-ALL	0.153
T-ALL	0.153
T-ALL	0.153
T-ALL	0.153
T-ALL	0.153
T-ALL	0.153
T-ALL	0.153
T-ALL	0.153
T-ALL	0.153
T-ALL	0.153
T-ALL	0.153
T-ALL	0.153
T-ALL	0.153
T-ALL	0.153
T-ALL	0.153
T-ALL	0.153
T-ALL	0.153
T-ALL	0.153
T-ALL	0.153
T-ALL	0.153
T-ALL	0.153
T-ALL	0.153
T-ALL	0.153
T-ALL	0.153
T-ALL	0.153
T-ALL	0.153
T-ALL	0.153
T-ALL	0.153
T-ALL	0.153
T-ALL	0.153
T-ALL	0.153
T-ALL	0.153
T-ALL	0.153
T-ALL	0.153
T-ALL	0.153
T-ALL	0.153
T-ALL	0.153
T-ALL	0.153
T-ALL	0.153
T-ALL	0.153
T-ALL	0.153
T-ALL	0.153
T-ALL	0.153
T-ALL	0.153
T-ALL	0.153
T-ALL	0.153
[truncated: 23,569 more rows]

## Sheet: Extended 5E
Condition	Total Fluorescence of Individual Condensates
DeltaMax	319.281
DeltaMax	306.071
DeltaMax	300.435
DeltaMax	299.125
DeltaMax	297.559
DeltaMax	296.21
DeltaMax	293.452
DeltaMax	292.131
DeltaMax	285.801
DeltaMax	285.363
DeltaMax	283.411
DeltaMax	279.803
DeltaMax	278.174
DeltaMax	276.351
DeltaMax	274.916
DeltaMax	274.31
DeltaMax	273.876
DeltaMax	273.48
DeltaMax	269.416
DeltaMax	268.637
DeltaMax	268.07
DeltaMax	266.065
DeltaMax	261.842
DeltaMax	258.297
DeltaMax	251.302
DeltaMax	249.937
DeltaMax	249.272
DeltaMax	248.219
DeltaMax	247.944
DeltaMax	246.886
DeltaMax	245.376
DeltaMax	244.408
DeltaMax	244.341
DeltaMax	243.763
DeltaMax	242.11
DeltaMax	241.69
DeltaMax	240.645
DeltaMax	237.073
DeltaMax	236.163
DeltaMax	236.02
DeltaMax	235.936
DeltaMax	235.77
DeltaMax	234.573
DeltaMax	234.011
DeltaMax	232.958
DeltaMax	231.665
DeltaMax	230.39
DeltaMax	229.306
DeltaMax	228.578
DeltaMax	228.399
DeltaMax	228.333
DeltaMax	228.124
DeltaMax	228.072
DeltaMax	227.554
DeltaMax	226.73
DeltaMax	225.685
DeltaMax	225.654
DeltaMax	225.329
DeltaMax	224.619
DeltaMax	224.214
DeltaMax	223.13
DeltaMax	222.869
DeltaMax	222.306
DeltaMax	222.198
DeltaMax	220.808
DeltaMax	220.114
DeltaMax	219.832
DeltaMax	219.711
DeltaMax	218.563
DeltaMax	217.826
DeltaMax	216.401
DeltaMax	216.219
DeltaMax	215.79
DeltaMax	215.551
DeltaMax	214.401
DeltaMax	213.384
DeltaMax	213.165
DeltaMax	212.687
DeltaMax	212.519
DeltaMax	211.406
DeltaMax	210.812
DeltaMax	209.792
DeltaMax	209.745
DeltaMax	209.366
DeltaMax	209.226
DeltaMax	208.995
DeltaMax	208.847
DeltaMax	208.287
DeltaMax	208.247
DeltaMax	207.563
DeltaMax	207.373
DeltaMax	207.295
DeltaMax	206.115
DeltaMax	204.194
DeltaMax	203.751
DeltaMax	201.752
DeltaMax	201.028
DeltaMax	199.742
DeltaMax	198.01
DeltaMax	197.946
DeltaMax	197.177
DeltaMax	197.144
DeltaMax	196.3
DeltaMax	195.89
DeltaMax	195.424
DeltaMax	194.951
DeltaMax	194.806
DeltaMax	194.157
DeltaMax	193.929
DeltaMax	193.905
DeltaMax	193.652
DeltaMax	193.593
DeltaMax	193.05
DeltaMax	192.406
DeltaMax	191.624
DeltaMax	191.388
DeltaMax	190.214
DeltaMax	190.177
DeltaMax	189.953
DeltaMax	189.572
DeltaMax	189.317
DeltaMax	188.892
DeltaMax	188.819
DeltaMax	188.43
DeltaMax	187.593
DeltaMax	186.203
DeltaMax	185.936
DeltaMax	185.601
DeltaMax	184.849
DeltaMax	184.271
DeltaMax	183.836
DeltaMax	183.054
DeltaMax	182.265
DeltaMax	182.026
DeltaMax	182.011
DeltaMax	181.493
DeltaMax	180.694
DeltaMax	180.49
DeltaMax	180.457
DeltaMax	180.2
DeltaMax	180.173
DeltaMax	179.84
DeltaMax	179.791
DeltaMax	179.754
DeltaMax	179.461
DeltaMax	178.914
DeltaMax	177.575
DeltaMax	176.556
DeltaMax	175.025
DeltaMax	174.837
DeltaMax	174.672
DeltaMax	174.333
DeltaMax	174.31
DeltaMax	174.249
DeltaMax	173.644
DeltaMax	173.485
DeltaMax	173.159
DeltaMax	172.752
DeltaMax	171.191
DeltaMax	170.981
DeltaMax	170.727
DeltaMax	170.252
DeltaMax	169.783
DeltaMax	169.509
DeltaMax	169.144
DeltaMax	169.1
DeltaMax	168.783
DeltaMax	168.662
DeltaMax	168.646
DeltaMax	168.246
DeltaMax	168.007
DeltaMax	167.465
DeltaMax	166.753
DeltaMax	166.676
DeltaMax	166.287
DeltaMax	166.256
DeltaMax	165.507
DeltaMax	165.117
DeltaMax	165.022
DeltaMax	164.769
DeltaMax	164.194
DeltaMax	163.747
DeltaMax	163.529
DeltaMax	163.028
DeltaMax	162.884
DeltaMax	162.714
DeltaMax	162.585
DeltaMax	161.769
DeltaMax	161.71
DeltaMax	161.308
DeltaMax	161.154
DeltaMax	160.218
DeltaMax	159.459
DeltaMax	158.988
DeltaMax	158.527
DeltaMax	158.417
DeltaMax	158.368
DeltaMax	158.167
DeltaMax	157.778
DeltaMax	157.739
DeltaMax	157.638
DeltaMax	157.266
DeltaMax	157.116
DeltaMax	156.965
DeltaMax	156.219
DeltaMax	156.199
DeltaMax	156.035
DeltaMax	155.951
DeltaMax	155.723
DeltaMax	155.383
DeltaMax	155.322
DeltaMax	155.182
DeltaMax	154.752
DeltaMax	154.608
DeltaMax	153.6
DeltaMax	153.587
DeltaMax	153.453
DeltaMax	153.422
DeltaMax	153.257
DeltaMax	153.071
DeltaMax	152.436
DeltaMax	152.407
DeltaMax	151.778
DeltaMax	151.692
DeltaMax	151.43
DeltaMax	151.372
DeltaMax	151.149
DeltaMax	150.69
DeltaMax	150.375
DeltaMax	150.156
DeltaMax	149.888
DeltaMax	149.155
DeltaMax	149.129
DeltaMax	149.025
DeltaMax	148.732
DeltaMax	148.574
DeltaMax	147.953
DeltaMax	147.789
DeltaMax	147.677
DeltaMax	147.612
DeltaMax	147.575
DeltaMax	147.368
DeltaMax	147.331
DeltaMax	147.271
DeltaMax	147.043
DeltaMax	146.925
DeltaMax	146.637
DeltaMax	146.397
DeltaMax	145.698
DeltaMax	144.799
DeltaMax	144.44
DeltaMax	144.26
DeltaMax	144.237
DeltaMax	143.452
DeltaMax	142.949
DeltaMax	142.602
DeltaMax	142.589
DeltaMax	142.453
DeltaMax	142.384
DeltaMax	142.378
DeltaMax	140.911
DeltaMax	140.673
DeltaMax	140.636
DeltaMax	140.486
DeltaMax	140.397
DeltaMax	140.317
DeltaMax	139.63
DeltaMax	138.882
DeltaMax	138.611
DeltaMax	138.519
DeltaMax	138.22
DeltaMax	137.905
DeltaMax	137.707
DeltaMax	137.613
DeltaMax	137.548
DeltaMax	137.287
DeltaMax	136.886
DeltaMax	136.842
DeltaMax	136.485
DeltaMax	136.278
DeltaMax	136.219
DeltaMax	135.381
DeltaMax	135.283
DeltaMax	135.019
DeltaMax	133.881
DeltaMax	132.979
DeltaMax	132.501
DeltaMax	132.434
DeltaMax	132.324
DeltaMax	132.214
DeltaMax	131.735
DeltaMax	131.334
DeltaMax	131.303
DeltaMax	130.984
DeltaMax	130.982
DeltaMax	130.644
DeltaMax	130.597
DeltaMax	130.423
DeltaMax	130.413
DeltaMax	130.222
DeltaMax	130.19
DeltaMax	130.021
DeltaMax	130.01
DeltaMax	129.877
DeltaMax	129.816
DeltaMax	129.774
DeltaMax	129.696
DeltaMax	129.639
DeltaMax	129.538
DeltaMax	128.75
DeltaMax	128.584
DeltaMax	128.332
DeltaMax	128.168
DeltaMax	128.099
DeltaMax	128.05
DeltaMax	127.78
DeltaMax	127.742
DeltaMax	126.297
DeltaMax	125.923
DeltaMax	125.399
DeltaMax	125.374
DeltaMax	125.249
DeltaMax	125.233
DeltaMax	124.319
DeltaMax	124.201
DeltaMax	123.713
DeltaMax	123.136
DeltaMax	122.655
DeltaMax	122.362
DeltaMax	122.191
DeltaMax	122.153
DeltaMax	121.571
DeltaMax	121.559
DeltaMax	121.247
DeltaMax	120.754
DeltaMax	120.68
DeltaMax	120.308
DeltaMax	120.116
DeltaMax	120.092
DeltaMax	119.799
DeltaMax	119.663
DeltaMax	119.525
DeltaMax	119.336
DeltaMax	119.238
DeltaMax	118.991
DeltaMax	118.968
DeltaMax	118.756
DeltaMax	118.624
DeltaMax	118.381
DeltaMax	118.378
DeltaMax	118.29
DeltaMax	117.979
DeltaMax	117.894
DeltaMax	117.625
DeltaMax	117.434
DeltaMax	116.749
DeltaMax	116.498
DeltaMax	116.451
DeltaMax	116.401
DeltaMax	116.314
DeltaMax	115.738
DeltaMax	115.721
DeltaMax	115.616
DeltaMax	115.454
DeltaMax	115.403
DeltaMax	115.354
DeltaMax	115.309
DeltaMax	115.247
DeltaMax	115.212
DeltaMax	115.154
DeltaMax	114.955
DeltaMax	113.877
DeltaMax	113.822
DeltaMax	113.647
DeltaMax	113.176
DeltaMax	112.907
DeltaMax	112.816
DeltaMax	112.743
DeltaMax	112.662
DeltaMax	112.595
DeltaMax	112.584
DeltaMax	112.532
DeltaMax	111.958
DeltaMax	111.852
DeltaMax	111.843
DeltaMax	111.734
DeltaMax	111.626
DeltaMax	111.619
DeltaMax	111.545
DeltaMax	111.302
DeltaMax	111.21
DeltaMax	111.003
DeltaMax	110.803
DeltaMax	110.595
DeltaMax	109.972
DeltaMax	109.914
DeltaMax	109.743
DeltaMax	109.629
DeltaMax	109.455
DeltaMax	109.345
DeltaMax	109.08
DeltaMax	109.034
DeltaMax	108.824
DeltaMax	108.588
DeltaMax	108.546
DeltaMax	108.541
DeltaMax	108.326
DeltaMax	108.312
DeltaMax	108.203
DeltaMax	108.158
DeltaMax	108.155
DeltaMax	107.961
DeltaMax	107.729
DeltaMax	107.63
DeltaMax	107.579
DeltaMax	107.442
DeltaMax	107.058
DeltaMax	107.041
DeltaMax	106.95
DeltaMax	106.748
DeltaMax	106.694
DeltaMax	106.68
DeltaMax	106.661
DeltaMax	106.478
DeltaMax	106.431
DeltaMax	106.404
DeltaMax	106.365
DeltaMax	106.365
DeltaMax	106.151
DeltaMax	106.123
DeltaMax	106.052
DeltaMax	106.035
DeltaMax	105.758
DeltaMax	105.664
DeltaMax	105.549
DeltaMax	105.536
DeltaMax	105.41
DeltaMax	105.346
DeltaMax	105.291
DeltaMax	105.108
DeltaMax	105.081
DeltaMax	104.896
DeltaMax	104.87
DeltaMax	104.773
DeltaMax	104.571
DeltaMax	104.393
DeltaMax	104.341
DeltaMax	104.126
DeltaMax	103.84
DeltaMax	103.406
DeltaMax	103.28
DeltaMax	103.084
DeltaMax	103
DeltaMax	102.959
DeltaMax	102.653
DeltaMax	102.578
DeltaMax	102.496
DeltaMax	102.48
DeltaMax	102.321
DeltaMax	102.132
DeltaMax	102.013
DeltaMax	101.804
DeltaMax	101.465
DeltaMax	101.4
DeltaMax	101.347
DeltaMax	101.261
DeltaMax	101.194
DeltaMax	101.029
DeltaMax	101.002
DeltaMax	100.716
DeltaMax	100.629
DeltaMax	100.221
DeltaMax	100.192
DeltaMax	100.103
DeltaMax	99.5392
DeltaMax	99.1724
DeltaMax	99.0078
DeltaMax	98.9488
DeltaMax	98.9264
DeltaMax	98.747
DeltaMax	98.6004
DeltaMax	98.4548
DeltaMax	98.237
DeltaMax	98.2114
DeltaMax	98.1222
DeltaMax	97.8402
DeltaMax	97.66
DeltaMax	97.3206
DeltaMax	97.2656
DeltaMax	97.1804
DeltaMax	97.1546
DeltaMax	97.153
DeltaMax	97.0356
DeltaMax	96.9742
DeltaMax	96.9728
DeltaMax	96.9484
DeltaMax	96.592
DeltaMax	96.38
DeltaMax	96.3566
DeltaMax	96.317
DeltaMax	96.1218
DeltaMax	95.8786
DeltaMax	95.85
DeltaMax	95.7532
DeltaMax	95.4226
DeltaMax	95.0288
DeltaMax	95.0168
DeltaMax	94.9744
DeltaMax	94.8352
DeltaMax	94.7588
DeltaMax	94.5384
DeltaMax	94.5306
DeltaMax	93.9974
DeltaMax	93.8782
DeltaMax	93.6752
DeltaMax	93.6668
DeltaMax	93.5734
DeltaMax	93.0928
DeltaMax	92.9012
DeltaMax	92.86
DeltaMax	92.8448
DeltaMax	92.8284
DeltaMax	92.7992
DeltaMax	92.6902
DeltaMax	92.5862
DeltaMax	92.5576
DeltaMax	92.1596
DeltaMax	92.1028
DeltaMax	91.898
DeltaMax	91.7378
DeltaMax	91.6866
DeltaMax	91.6544
DeltaMax	91.3624
DeltaMax	91.0718
DeltaMax	90.9618
DeltaMax	90.5928
DeltaMax	90.5576
DeltaMax	90.555
DeltaMax	90.4488
DeltaMax	90.3302
DeltaMax	90.1974
DeltaMax	90.0884
DeltaMax	89.797
DeltaMax	89.5138
DeltaMax	89.4642
DeltaMax	89.3726
DeltaMax	89.3244
DeltaMax	89.1338
DeltaMax	89.0704
DeltaMax	89.0676
DeltaMax	89.0174
DeltaMax	88.9886
DeltaMax	88.971
DeltaMax	88.9614
DeltaMax	88.8794
DeltaMax	88.3234
DeltaMax	87.9394
DeltaMax	87.8522
DeltaMax	87.828
DeltaMax	87.7716
DeltaMax	87.701
DeltaMax	87.6668
DeltaMax	87.595
DeltaMax	87.4606
DeltaMax	87.1822
DeltaMax	86.803
DeltaMax	86.7692
DeltaMax	86.692
DeltaMax	86.6094
DeltaMax	86.4672
DeltaMax	86.3356
DeltaMax	86.0496
DeltaMax	86.0386
DeltaMax	85.9654
DeltaMax	85.896
DeltaMax	85.8104
DeltaMax	85.4046
DeltaMax	85.3348
DeltaMax	85.257
DeltaMax	85.2204
DeltaMax	85.139
DeltaMax	84.9622
DeltaMax	84.4366
DeltaMax	84.4072
DeltaMax	84.3012
DeltaMax	84.2884
DeltaMax	84.2022
DeltaMax	84.0376
DeltaMax	83.843
DeltaMax	83.82
DeltaMax	83.6938
DeltaMax	83.5532
DeltaMax	83.414
DeltaMax	83.4088
DeltaMax	83.4012
DeltaMax	83.3132
DeltaMax	83.0982
DeltaMax	82.752
DeltaMax	82.6942
DeltaMax	82.5222
DeltaMax	82.4662
DeltaMax	82.4426
DeltaMax	82.3766
DeltaMax	82.093
DeltaMax	82.0732
DeltaMax	82.0262
DeltaMax	81.924
DeltaMax	81.8614
DeltaMax	81.7094
DeltaMax	81.6858
DeltaMax	81.6214
DeltaMax	81.391
DeltaMax	81.2336
DeltaMax	81.069
DeltaMax	80.9648
DeltaMax	80.7994
DeltaMax	80.7242
DeltaMax	80.6598
DeltaMax	80.4718
DeltaMax	80.3838
DeltaMax	80.2166
DeltaMax	80.2052
DeltaMax	80.0626
DeltaMax	79.9272
DeltaMax	79.878
DeltaMax	79.6294
DeltaMax	79.621
DeltaMax	79.4962
DeltaMax	79.3526
DeltaMax	79.3052
DeltaMax	79.1882
DeltaMax	78.9582
DeltaMax	78.9532
DeltaMax	78.8974
DeltaMax	78.8908
DeltaMax	78.7984
DeltaMax	78.7826
DeltaMax	78.7418
DeltaMax	78.7142
DeltaMax	78.6974
DeltaMax	78.5864
DeltaMax	78.4916
DeltaMax	78.457
DeltaMax	78.287
DeltaMax	78.274
DeltaMax	78.2112
DeltaMax	78.11
DeltaMax	77.967
DeltaMax	77.7826
DeltaMax	77.7158
DeltaMax	77.5852
DeltaMax	77.5682
DeltaMax	77.485
DeltaMax	77.4498
DeltaMax	77.4058
DeltaMax	77.0312
DeltaMax	77.0118
DeltaMax	76.9518
DeltaMax	76.84
DeltaMax	76.6104
DeltaMax	76.555
DeltaMax	76.533
DeltaMax	76.485
DeltaMax	76.4762
DeltaMax	76.096
DeltaMax	75.9718
DeltaMax	75.713
DeltaMax	75.6288
DeltaMax	75.4532
DeltaMax	75.4506
DeltaMax	75.4262
DeltaMax	75.2156
DeltaMax	75.1962
DeltaMax	75.195
DeltaMax	75.1226
DeltaMax	75.025
DeltaMax	74.9486
DeltaMax	74.917
DeltaMax	74.5854
DeltaMax	74.5264
DeltaMax	74.2758
DeltaMax	74.241
DeltaMax	74.2334
DeltaMax	74.072
DeltaMax	74.028
DeltaMax	73.9534
DeltaMax	73.9452
DeltaMax	73.878
DeltaMax	73.8582
DeltaMax	73.7764
DeltaMax	73.4634
DeltaMax	73.3606
DeltaMax	72.861
DeltaMax	72.588
DeltaMax	72.5084
DeltaMax	72.4446
DeltaMax	72.2858
DeltaMax	72.2576
DeltaMax	72.253
DeltaMax	72.2186
DeltaMax	72.1704
DeltaMax	71.9392
DeltaMax	71.9374
DeltaMax	71.89
DeltaMax	71.8474
DeltaMax	71.6914
DeltaMax	71.5134
DeltaMax	71.4252
DeltaMax	71.4138
DeltaMax	71.3074
DeltaMax	71.208
DeltaMax	71.2074
DeltaMax	71.1242
DeltaMax	70.8088
DeltaMax	70.6822
DeltaMax	70.6344
DeltaMax	70.634
DeltaMax	70.6108
DeltaMax	70.5896
DeltaMax	70.4756
DeltaMax	70.3822
DeltaMax	70.2362
DeltaMax	70.1948
DeltaMax	70.168
DeltaMax	70.0624
DeltaMax	70.0238
DeltaMax	69.9938
DeltaMax	69.9786
DeltaMax	69.8904
DeltaMax	69.7982
DeltaMax	69.7374
DeltaMax	69.658
DeltaMax	69.6566
DeltaMax	69.5714
DeltaMax	69.4866
DeltaMax	69.3652
DeltaMax	69.3652
DeltaMax	69.319
DeltaMax	69.2578
DeltaMax	69.2124
DeltaMax	69.1836
DeltaMax	69.1694
DeltaMax	69.102
DeltaMax	69.0666
DeltaMax	69.025
DeltaMax	68.973
DeltaMax	68.9528
DeltaMax	68.92
DeltaMax	68.894
DeltaMax	68.757
DeltaMax	68.6166
DeltaMax	68.51
DeltaMax	68.3916
DeltaMax	68.1874
DeltaMax	68.1284
DeltaMax	68.0724
DeltaMax	67.9992
DeltaMax	67.9588
DeltaMax	67.7284
DeltaMax	67.7142
DeltaMax	67.6924
DeltaMax	67.4954
DeltaMax	67.4598
DeltaMax	67.3202
DeltaMax	67.2678
DeltaMax	66.9514
DeltaMax	66.8468
DeltaMax	66.8068
DeltaMax	66.6126
DeltaMax	66.563
DeltaMax	66.5236
DeltaMax	66.3984
DeltaMax	66.3382
DeltaMax	66.3052
DeltaMax	66.2208
DeltaMax	66.2204
DeltaMax	66.2002
DeltaMax	66.175
DeltaMax	66.1104
DeltaMax	66.1002
DeltaMax	66.0318
DeltaMax	66.003
DeltaMax	65.9588
DeltaMax	65.9346
DeltaMax	65.932
DeltaMax	65.9078
DeltaMax	65.817
DeltaMax	65.8096
DeltaMax	65.7786
DeltaMax	65.488
DeltaMax	65.3894
DeltaMax	65.2838
DeltaMax	65.0974
DeltaMax	65.0238
DeltaMax	64.9956
DeltaMax	64.8766
DeltaMax	64.8654
DeltaMax	64.8592
DeltaMax	64.837
DeltaMax	64.7644
DeltaMax	64.6858
DeltaMax	64.6624
DeltaMax	64.4892
DeltaMax	64.4322
DeltaMax	64.4166
DeltaMax	64.1184
DeltaMax	64.1072
DeltaMax	64.0584
DeltaMax	64.051
DeltaMax	64.0368
DeltaMax	64.0302
DeltaMax	63.9156
DeltaMax	63.8982
DeltaMax	63.6658
DeltaMax	63.5746
DeltaMax	63.524
DeltaMax	63.5224
DeltaMax	63.4846
DeltaMax	63.4504
DeltaMax	63.4218
DeltaMax	63.151
DeltaMax	62.8898
DeltaMax	62.8438
DeltaMax	62.6846
DeltaMax	62.5958
DeltaMax	62.55
DeltaMax	62.5306
DeltaMax	62.4808
DeltaMax	62.454
DeltaMax	62.1922
DeltaMax	62.1594
DeltaMax	62.1168
DeltaMax	62.046
DeltaMax	62.0426
DeltaMax	61.9614
DeltaMax	61.6706
DeltaMax	61.6306
DeltaMax	61.5026
DeltaMax	61.4924
DeltaMax	61.3062
DeltaMax	61.2478
DeltaMax	61.2224
DeltaMax	61.1982
DeltaMax	61.0602
DeltaMax	61.0362
DeltaMax	60.9782
DeltaMax	60.9548
DeltaMax	60.9312
DeltaMax	60.8386
DeltaMax	60.7682
DeltaMax	60.6286
DeltaMax	60.591
DeltaMax	60.481
DeltaMax	60.3418
DeltaMax	60.2026
DeltaMax	60.1398
DeltaMax	60.0506
DeltaMax	60.0288
DeltaMax	59.9872
DeltaMax	59.9564
DeltaMax	59.763
DeltaMax	59.7324
DeltaMax	59.7104
DeltaMax	59.6454
DeltaMax	59.5284
DeltaMax	59.3958
DeltaMax	59.351
DeltaMax	59.3274
DeltaMax	59.2642
DeltaMax	59.26
DeltaMax	59.2538
DeltaMax	59.234
DeltaMax	59.1914
DeltaMax	59.1568
DeltaMax	59.1438
DeltaMax	59.1284
DeltaMax	59.0562
DeltaMax	58.9218
DeltaMax	58.819
DeltaMax	58.6886
DeltaMax	58.5276
DeltaMax	58.5
DeltaMax	58.4062
DeltaMax	58.302
DeltaMax	58.2406
DeltaMax	58.0678
DeltaMax	58.0232
DeltaMax	57.9352
DeltaMax	57.8092
DeltaMax	57.7574
DeltaMax	57.6246
DeltaMax	57.5196
DeltaMax	57.4672
DeltaMax	57.3662
DeltaMax	57.3376
DeltaMax	57.303
DeltaMax	57.2476
DeltaMax	57.0078
DeltaMax	56.8904
DeltaMax	56.6844
DeltaMax	56.6548
DeltaMax	56.616
DeltaMax	56.6052
DeltaMax	56.5896
DeltaMax	56.5772
DeltaMax	56.572
DeltaMax	56.5502
DeltaMax	56.4824
DeltaMax	56.3104
DeltaMax	56.297
DeltaMax	56.2912
DeltaMax	56.2014
DeltaMax	56.0788
DeltaMax	56.0288
DeltaMax	55.9986
DeltaMax	55.96
DeltaMax	55.928
DeltaMax	55.9268
DeltaMax	55.8948
DeltaMax	55.8374
DeltaMax	55.8004
DeltaMax	55.7936
DeltaMax	55.729
DeltaMax	55.6512
DeltaMax	55.603
DeltaMax	55.565
DeltaMax	55.521
DeltaMax	55.4976
DeltaMax	55.3692
DeltaMax	55.3186
DeltaMax	55.3114
DeltaMax	55.2554
DeltaMax	55.25
DeltaMax	55.1574
DeltaMax	55.1408
DeltaMax	55.0108
DeltaMax	54.9816
DeltaMax	54.8666
DeltaMax	54.8214
DeltaMax	54.7046
DeltaMax	54.6948
DeltaMax	54.655
DeltaMax	54.6512
DeltaMax	54.6134
DeltaMax	54.572
DeltaMax	54.4408
DeltaMax	54.4086
DeltaMax	54.3702
DeltaMax	54.2902
DeltaMax	54.228
DeltaMax	54.2046
DeltaMax	54.1918
DeltaMax	54.176
DeltaMax	54.125
DeltaMax	53.945
DeltaMax	53.9342
DeltaMax	53.9208
DeltaMax	53.8918
DeltaMax	53.855
DeltaMax	53.8258
DeltaMax	53.7474
DeltaMax	53.6174
DeltaMax	53.5136
DeltaMax	53.489
DeltaMax	53.431
DeltaMax	53.4184
DeltaMax	53.1886
DeltaMax	53.099
DeltaMax	53.0046
DeltaMax	52.9628
DeltaMax	52.9508
DeltaMax	52.8784
DeltaMax	52.8428
DeltaMax	52.6206
DeltaMax	52.5826
DeltaMax	52.4844
DeltaMax	52.4822
DeltaMax	52.4816
DeltaMax	52.391
DeltaMax	52.2776
DeltaMax	52.0258
DeltaMax	51.9778
DeltaMax	51.9724
DeltaMax	51.8848
DeltaMax	51.7866
DeltaMax	51.7546
DeltaMax	51.7042
DeltaMax	51.6118
DeltaMax	51.5786
DeltaMax	51.5776
DeltaMax	51.4874
DeltaMax	51.479
DeltaMax	51.2776
DeltaMax	51.2472
DeltaMax	51.2462
DeltaMax	51.1436
DeltaMax	50.9992
DeltaMax	50.958
DeltaMax	50.9394
DeltaMax	50.9294
DeltaMax	50.8142
DeltaMax	50.6648
DeltaMax	50.5652
DeltaMax	50.5546
DeltaMax	50.4474
DeltaMax	50.4126
DeltaMax	50.0196
DeltaMax	49.9878
DeltaMax	49.9638
DeltaMax	49.5268
DeltaMax	49.499
DeltaMax	49.342
DeltaMax	49.3246
DeltaMax	49.1978
DeltaMax	49.1842
DeltaMax	49.1476
DeltaMax	49.1366
DeltaMax	49.1
DeltaMax	49.007
DeltaMax	48.94
DeltaMax	48.8626
DeltaMax	48.8194
DeltaMax	48.6346
DeltaMax	48.4224
DeltaMax	48.3834
DeltaMax	48.329
DeltaMax	48.309
DeltaMax	48.2678
DeltaMax	48.2002
DeltaMax	48.0798
DeltaMax	48.002
DeltaMax	47.9946
DeltaMax	47.97
DeltaMax	47.9682
DeltaMax	47.9276
DeltaMax	47.7906
DeltaMax	47.7838
DeltaMax	47.7774
DeltaMax	47.7246
DeltaMax	47.717
DeltaMax	47.7154
DeltaMax	47.702
DeltaMax	47.6614
DeltaMax	47.6516
DeltaMax	47.6274
DeltaMax	47.609
DeltaMax	47.5742
DeltaMax	47.5616
DeltaMax	47.5442
DeltaMax	47.53
DeltaMax	47.2586
DeltaMax	47.2438
DeltaMax	47.2436
DeltaMax	47.118
DeltaMax	47.0718
DeltaMax	46.981
DeltaMax	46.952
DeltaMax	46.9458
DeltaMax	46.9358
DeltaMax	46.9254
DeltaMax	46.908
DeltaMax	46.7858
DeltaMax	46.766
DeltaMax	46.7644
DeltaMax	46.7192
DeltaMax	46.6892
DeltaMax	46.5826
DeltaMax	46.4114
DeltaMax	46.4082
DeltaMax	46.3776
DeltaMax	46.3548
DeltaMax	46.2814
DeltaMax	46.2608
DeltaMax	46.239
DeltaMax	46.163
DeltaMax	46.1318
DeltaMax	46.1192
DeltaMax	46.0932
DeltaMax	46.0764
DeltaMax	45.9442
DeltaMax	45.9238
DeltaMax	45.9098
DeltaMax	45.7672
DeltaMax	45.7582
DeltaMax	45.636
DeltaMax	45.6066
DeltaMax	45.5806
DeltaMax	45.4828
DeltaMax	45.4766
DeltaMax	45.276
DeltaMax	45.2734
DeltaMax	45.2018
DeltaMax	45.1766
DeltaMax	45.1618
DeltaMax	45.1306
DeltaMax	45.0804
DeltaMax	45.0648
DeltaMax	44.9764
DeltaMax	44.9382
DeltaMax	44.732
DeltaMax	44.657
DeltaMax	44.6534
DeltaMax	44.5782
DeltaMax	44.5698
DeltaMax	44.5618
DeltaMax	44.5372
DeltaMax	44.4182
DeltaMax	44.3554
DeltaMax	44.3268
DeltaMax	44.3172
DeltaMax	44.298
DeltaMax	44.1556
DeltaMax	44.069
DeltaMax	44.0578
DeltaMax	44.0574
DeltaMax	44.0168
DeltaMax	43.9156
DeltaMax	43.8666
DeltaMax	43.8444
DeltaMax	43.843
DeltaMax	43.7926
DeltaMax	43.6348
DeltaMax	43.6046
DeltaMax	43.5922
DeltaMax	43.5726
DeltaMax	43.5578
DeltaMax	43.5024
DeltaMax	43.3982
DeltaMax	43.3722
DeltaMax	43.3688
DeltaMax	43.3676
DeltaMax	43.2498
DeltaMax	43.1784
DeltaMax	43.1574
DeltaMax	43.147
DeltaMax	43.1124
DeltaMax	43.0712
DeltaMax	43.055
DeltaMax	43.0284
DeltaMax	43.0008
DeltaMax	42.9694
DeltaMax	42.9468
DeltaMax	42.9398
DeltaMax	42.881
DeltaMax	42.7788
DeltaMax	42.768
DeltaMax	42.75
DeltaMax	42.7308
DeltaMax	42.7026
DeltaMax	42.6788
DeltaMax	42.6542
DeltaMax	42.5144
DeltaMax	42.4356
DeltaMax	42.435
DeltaMax	42.384
DeltaMax	42.3238
DeltaMax	42.32
DeltaMax	42.2956
DeltaMax	42.199
DeltaMax	42.1592
DeltaMax	41.9846
DeltaMax	41.9644
DeltaMax	41.9506
DeltaMax	41.882
DeltaMax	41.8154
DeltaMax	41.8132
DeltaMax	41.7816
DeltaMax	41.7778
DeltaMax	41.7508
DeltaMax	41.6584
DeltaMax	41.5458
DeltaMax	41.5246
DeltaMax	41.5218
DeltaMax	41.4104
DeltaMax	41.3808
DeltaMax	41.3452
DeltaMax	41.289
DeltaMax	41.2806
DeltaMax	41.2602
DeltaMax	41.0862
DeltaMax	41.075
DeltaMax	41.0452
DeltaMax	41.0346
DeltaMax	40.8576
DeltaMax	40.8426
DeltaMax	40.8262
DeltaMax	40.7904
DeltaMax	40.7594
DeltaMax	40.7518
DeltaMax	40.6906
DeltaMax	40.6716
DeltaMax	40.623
DeltaMax	40.5926
DeltaMax	40.5798
DeltaMax	40.5184
DeltaMax	40.493
DeltaMax	40.4632
DeltaMax	40.397
DeltaMax	40.3864
DeltaMax	40.3268
DeltaMax	40.3212
DeltaMax	40.2914
DeltaMax	40.2228
DeltaMax	40.1842
DeltaMax	40.1234
DeltaMax	40.083
DeltaMax	40.0566
DeltaMax	40.0482
DeltaMax	39.9818
DeltaMax	39.96
DeltaMax	39.93
DeltaMax	39.8942
DeltaMax	39.7758
DeltaMax	39.7708
DeltaMax	39.757
DeltaMax	39.7438
DeltaMax	39.6418
DeltaMax	39.6016
DeltaMax	39.5526
DeltaMax	39.5348
DeltaMax	39.3744
DeltaMax	39.3116
DeltaMax	39.2932
DeltaMax	39.2728
DeltaMax	39.257
DeltaMax	39.2556
DeltaMax	39.2486
DeltaMax	39.2378
DeltaMax	39.2052
DeltaMax	39.2044
DeltaMax	39.1798
DeltaMax	39.1472
DeltaMax	39.1288
DeltaMax	39.1142
DeltaMax	39.0734
DeltaMax	39.005
DeltaMax	38.8972
DeltaMax	38.8896
DeltaMax	38.7644
DeltaMax	38.7082
DeltaMax	38.6994
DeltaMax	38.6526
DeltaMax	38.6344
DeltaMax	38.618
DeltaMax	38.6106
DeltaMax	38.5956
DeltaMax	38.5
DeltaMax	38.4942
DeltaMax	38.4786
DeltaMax	38.465
DeltaMax	38.4516
DeltaMax	38.3882
DeltaMax	38.2404
DeltaMax	38.1152
DeltaMax	38.0962
DeltaMax	38.062
DeltaMax	38.0242
DeltaMax	37.9838
DeltaMax	37.9756
DeltaMax	37.9092
DeltaMax	37.8624
DeltaMax	37.8284
DeltaMax	37.7928
DeltaMax	37.7852
DeltaMax	37.7264
DeltaMax	37.6886
DeltaMax	37.6628
DeltaMax	37.6496
DeltaMax	37.6274
DeltaMax	37.5954
DeltaMax	37.5768
DeltaMax	37.511
DeltaMax	37.4616
DeltaMax	37.41
DeltaMax	37.3848
DeltaMax	37.3388
DeltaMax	37.3308
DeltaMax	37.3296
DeltaMax	37.3176
DeltaMax	37.2504
DeltaMax	37.2288
DeltaMax	37.2236
DeltaMax	37.1732
DeltaMax	37.1502
DeltaMax	37.1488
DeltaMax	37.0996
DeltaMax	37.0758
DeltaMax	37.0406
DeltaMax	36.9756
DeltaMax	36.8788
DeltaMax	36.8358
DeltaMax	36.7752
DeltaMax	36.676
DeltaMax	36.6546
DeltaMax	36.6428
DeltaMax	36.6066
DeltaMax	36.5856
DeltaMax	36.5796
DeltaMax	36.5604
DeltaMax	36.4478
DeltaMax	36.4456
DeltaMax	36.3978
DeltaMax	36.368
DeltaMax	36.3636
DeltaMax	36.3444
DeltaMax	36.2098
DeltaMax	36.1194
DeltaMax	36.0194
DeltaMax	35.985
DeltaMax	35.9376
DeltaMax	35.9288
DeltaMax	35.9268
DeltaMax	35.8904
DeltaMax	35.8514
DeltaMax	35.8256
DeltaMax	35.8226
DeltaMax	35.7806
DeltaMax	35.7264
DeltaMax	35.7202
DeltaMax	35.6546
DeltaMax	35.621
DeltaMax	35.6152
DeltaMax	35.6122
DeltaMax	35.605
DeltaMax	35.5846
DeltaMax	35.5692
DeltaMax	35.5668
DeltaMax	35.543
DeltaMax	35.4448
DeltaMax	35.332
DeltaMax	35.3
DeltaMax	35.2594
DeltaMax	35.2546
DeltaMax	35.2494
DeltaMax	35.2048
DeltaMax	35.2002
DeltaMax	35.1912
DeltaMax	35.1852
DeltaMax	35.137
DeltaMax	35.0982
DeltaMax	35.014
DeltaMax	34.9958
DeltaMax	34.9908
DeltaMax	34.9876
DeltaMax	34.9816
DeltaMax	34.97
DeltaMax	34.9574
DeltaMax	34.9364
DeltaMax	34.9122
DeltaMax	34.9002
DeltaMax	34.8122
DeltaMax	34.7942
DeltaMax	34.7706
DeltaMax	34.695
DeltaMax	34.6896
DeltaMax	34.6032
DeltaMax	34.6016
DeltaMax	34.5982
DeltaMax	34.5356
DeltaMax	34.5024
DeltaMax	34.4964
DeltaMax	34.4776
DeltaMax	34.4578
DeltaMax	34.456
DeltaMax	34.4244
DeltaMax	34.3586
DeltaMax	34.2898
DeltaMax	34.2278
DeltaMax	34.2194
DeltaMax	34.1858
DeltaMax	34.1798
DeltaMax	34.1696
DeltaMax	34.1642
DeltaMax	34.1376
DeltaMax	34.1082
DeltaMax	34.0978
DeltaMax	34.0416
DeltaMax	34.0376
DeltaMax	34.0142
DeltaMax	34.0088
DeltaMax	33.9806
DeltaMax	33.9222
DeltaMax	33.8718
DeltaMax	33.8646
DeltaMax	33.8418
DeltaMax	33.8258
DeltaMax	33.8196
DeltaMax	33.7978
DeltaMax	33.751
DeltaMax	33.7222
DeltaMax	33.7078
DeltaMax	33.6844
DeltaMax	33.5932
DeltaMax	33.5588
DeltaMax	33.5286
DeltaMax	33.5146
DeltaMax	33.502
DeltaMax	33.46
DeltaMax	33.4084
DeltaMax	33.3762
DeltaMax	33.3698
DeltaMax	33.3692
DeltaMax	33.3428
DeltaMax	33.2742
DeltaMax	33.272
DeltaMax	33.2182
DeltaMax	33.1846
DeltaMax	33.1588
DeltaMax	33.1388
DeltaMax	33.1336
DeltaMax	33.0088
DeltaMax	32.9966
DeltaMax	32.9366
DeltaMax	32.8626
DeltaMax	32.8554
DeltaMax	32.8284
DeltaMax	32.8252
DeltaMax	32.8172
DeltaMax	32.8134
DeltaMax	32.7638
DeltaMax	32.7576
DeltaMax	32.749
DeltaMax	32.7462
DeltaMax	32.7204
DeltaMax	32.7086
DeltaMax	32.6946
DeltaMax	32.6876
DeltaMax	32.6856
DeltaMax	32.5828
DeltaMax	32.4898
DeltaMax	32.34
DeltaMax	32.3092
DeltaMax	32.2746
DeltaMax	32.1988
DeltaMax	32.176
DeltaMax	32.1016
DeltaMax	32.0678
DeltaMax	32.0414
DeltaMax	31.991
DeltaMax	31.9698
DeltaMax	31.9394
DeltaMax	31.9374
DeltaMax	31.9264
DeltaMax	31.8908
DeltaMax	31.7808
DeltaMax	31.77
DeltaMax	31.7512
DeltaMax	31.727
DeltaMax	31.6852
DeltaMax	31.6846
DeltaMax	31.668
DeltaMax	31.5896
DeltaMax	31.5786
DeltaMax	31.5746
DeltaMax	31.5348
DeltaMax	31.483
DeltaMax	31.4678
DeltaMax	31.4438
DeltaMax	31.4198
DeltaMax	31.4086
DeltaMax	31.3804
DeltaMax	31.3614
DeltaMax	31.3392
DeltaMax	31.3108
DeltaMax	31.2436
DeltaMax	31.1782
DeltaMax	31.156
DeltaMax	31.1536
DeltaMax	31.1054
DeltaMax	31.0952
DeltaMax	31.088
DeltaMax	31.0488
DeltaMax	31.045
DeltaMax	31.0446
DeltaMax	30.9622
DeltaMax	30.9374
DeltaMax	30.8872
DeltaMax	30.8852
DeltaMax	30.846
DeltaMax	30.799
DeltaMax	30.783
DeltaMax	30.7022
DeltaMax	30.6114
DeltaMax	30.5326
DeltaMax	30.5294
DeltaMax	30.5096
DeltaMax	30.5022
DeltaMax	30.4722
DeltaMax	30.4496
DeltaMax	30.3992
DeltaMax	30.3248
DeltaMax	30.2746
DeltaMax	30.2512
DeltaMax	30.1918
DeltaMax	30.1884
DeltaMax	30.185
DeltaMax	30.167
DeltaMax	30.1234
DeltaMax	30.1142
DeltaMax	30.027
DeltaMax	30.024
DeltaMax	29.994
DeltaMax	29.9838
DeltaMax	29.9834
DeltaMax	29.959
DeltaMax	29.9502
DeltaMax	29.9162
DeltaMax	29.8968
DeltaMax	29.8906
DeltaMax	29.8642
DeltaMax	29.862
DeltaMax	29.836
DeltaMax	29.8354
DeltaMax	29.8238
DeltaMax	29.7908
DeltaMax	29.7872
DeltaMax	29.758
DeltaMax	29.7188
DeltaMax	29.7174
DeltaMax	29.6908
DeltaMax	29.6476
DeltaMax	29.5974
DeltaMax	29.5944
DeltaMax	29.5588
DeltaMax	29.5578
DeltaMax	29.5528
DeltaMax	29.5528
DeltaMax	29.5462
DeltaMax	29.53
DeltaMax	29.5284
DeltaMax	29.5246
DeltaMax	29.5188
DeltaMax	29.5126
DeltaMax	29.4986
DeltaMax	29.4514
DeltaMax	29.3778
DeltaMax	29.3748
DeltaMax	29.3634
DeltaMax	29.3254
DeltaMax	29.314
DeltaMax	29.3124
DeltaMax	29.2668
DeltaMax	29.2218
DeltaMax	29.1864
DeltaMax	29.1854
DeltaMax	29.1834
DeltaMax	29.1412
DeltaMax	29.1318
DeltaMax	29.1142
DeltaMax	29.0596
DeltaMax	28.9982
DeltaMax	28.9714
DeltaMax	28.9626
DeltaMax	28.9618
DeltaMax	28.86
DeltaMax	28.8426
DeltaMax	28.8384
DeltaMax	28.8304
DeltaMax	28.8042
DeltaMax	28.7362
DeltaMax	28.7016
DeltaMax	28.6752
DeltaMax	28.6596
DeltaMax	28.6116
DeltaMax	28.598
DeltaMax	28.5646
DeltaMax	28.5322
DeltaMax	28.5206
DeltaMax	28.519
DeltaMax	28.502
DeltaMax	28.4796
DeltaMax	28.436
DeltaMax	28.4242
DeltaMax	28.4182
DeltaMax	28.4174
DeltaMax	28.4134
DeltaMax	28.3964
DeltaMax	28.3914
DeltaMax	28.3684
DeltaMax	28.2506
DeltaMax	28.24
DeltaMax	28.2366
DeltaMax	28.1998
DeltaMax	28.1928
DeltaMax	28.1658
DeltaMax	28.1626
DeltaMax	28.1602
DeltaMax	28.1146
DeltaMax	28.0994
DeltaMax	28.051
DeltaMax	28.0442
DeltaMax	28.0212
DeltaMax	28.0038
DeltaMax	27.9684
DeltaMax	27.9154
DeltaMax	27.9092
DeltaMax	27.8682
DeltaMax	27.8612
DeltaMax	27.8556
DeltaMax	27.8482
DeltaMax	27.8432
DeltaMax	27.838
DeltaMax	27.8312
DeltaMax	27.7856
DeltaMax	27.724
DeltaMax	27.6882
DeltaMax	27.6712
DeltaMax	27.632
DeltaMax	27.5478
DeltaMax	27.5256
DeltaMax	27.5246
DeltaMax	27.5182
DeltaMax	27.5092
DeltaMax	27.5066
DeltaMax	27.4404
DeltaMax	27.4004
DeltaMax	27.3544
DeltaMax	27.3476
DeltaMax	27.3282
DeltaMax	27.3266
DeltaMax	27.314
DeltaMax	27.3122
DeltaMax	27.2794
DeltaMax	27.2772
DeltaMax	27.258
DeltaMax	27.2304
DeltaMax	27.1914
DeltaMax	27.1824
DeltaMax	27.1532
DeltaMax	27.1084
DeltaMax	27.0784
DeltaMax	27.065
DeltaMax	27.0034
DeltaMax	27.0026
DeltaMax	26.9516
DeltaMax	26.9408
DeltaMax	26.8996
DeltaMax	26.8946
DeltaMax	26.8758
DeltaMax	26.8274
DeltaMax	26.8194
DeltaMax	26.819
DeltaMax	26.815
DeltaMax	26.8134
DeltaMax	26.8066
DeltaMax	26.7892
DeltaMax	26.7602
DeltaMax	26.6792
DeltaMax	26.5888
DeltaMax	26.5364
DeltaMax	26.5204
DeltaMax	26.4888
DeltaMax	26.4882
DeltaMax	26.4748
DeltaMax	26.4692
DeltaMax	26.4508
DeltaMax	26.4496
DeltaMax	26.4402
DeltaMax	26.4112
DeltaMax	26.4062
DeltaMax	26.3848
DeltaMax	26.3778
DeltaMax	26.3752
DeltaMax	26.369
DeltaMax	26.3482
DeltaMax	26.3434
DeltaMax	26.3216
DeltaMax	26.2616
DeltaMax	26.2512
DeltaMax	26.21
DeltaMax	26.1332
DeltaMax	26.0888
DeltaMax	26.0616
DeltaMax	26.0504
DeltaMax	26.0082
DeltaMax	25.9958
DeltaMax	25.9848
DeltaMax	25.9704
DeltaMax	25.8846
DeltaMax	25.8318
DeltaMax	25.8166
DeltaMax	25.7776
DeltaMax	25.7758
DeltaMax	25.7432
DeltaMax	25.6976
DeltaMax	25.6792
DeltaMax	25.662
DeltaMax	25.6344
DeltaMax	25.6128
DeltaMax	25.555
DeltaMax	25.4406
DeltaMax	25.4406
DeltaMax	25.4092
DeltaMax	25.4088
DeltaMax	25.4034
DeltaMax	25.3976
DeltaMax	25.3896
DeltaMax	25.3826
DeltaMax	25.3796
DeltaMax	25.3506
DeltaMax	25.3366
DeltaMax	25.3168
DeltaMax	25.305
DeltaMax	25.2646
DeltaMax	25.225
DeltaMax	25.2208
DeltaMax	25.2172
DeltaMax	25.1798
DeltaMax	25.1104
DeltaMax	25.0576
DeltaMax	24.9392
DeltaMax	24.9292
DeltaMax	24.9212
DeltaMax	24.9158
DeltaMax	24.8282
DeltaMax	24.8096
DeltaMax	24.7952
DeltaMax	24.762
DeltaMax	24.7616
DeltaMax	24.7364
DeltaMax	24.7032
DeltaMax	24.7018
DeltaMax	24.6404
DeltaMax	24.631
DeltaMax	24.6054
DeltaMax	24.6024
DeltaMax	24.5522
DeltaMax	24.5476
DeltaMax	24.519
DeltaMax	24.4898
DeltaMax	24.4764
DeltaMax	24.4626
DeltaMax	24.4186
DeltaMax	24.3888
DeltaMax	24.3646
DeltaMax	24.3462
DeltaMax	24.3454
DeltaMax	24.2768
DeltaMax	24.2636
DeltaMax	24.2512
DeltaMax	24.2452
DeltaMax	24.2404
DeltaMax	24.2394
DeltaMax	24.2156
DeltaMax	24.1896
DeltaMax	24.1822
DeltaMax	24.1786
DeltaMax	24.1754
DeltaMax	24.1682
DeltaMax	24.1584
DeltaMax	24.0904
DeltaMax	24.0854
DeltaMax	24.0528
DeltaMax	24.0296
DeltaMax	23.9878
DeltaMax	23.981
DeltaMax	23.964
DeltaMax	23.9472
DeltaMax	23.947
DeltaMax	23.9322
DeltaMax	23.9208
DeltaMax	23.91
DeltaMax	23.8412
DeltaMax	23.7938
DeltaMax	23.7412
DeltaMax	23.7242
DeltaMax	23.721
DeltaMax	23.678
DeltaMax	23.666
DeltaMax	23.6604
DeltaMax	23.6518
DeltaMax	23.6028
DeltaMax	23.6022
DeltaMax	23.5936
DeltaMax	23.5476
DeltaMax	23.527
DeltaMax	23.5132
DeltaMax	23.4914
DeltaMax	23.4702
DeltaMax	23.4674
DeltaMax	23.4616
DeltaMax	23.4534
DeltaMax	23.4478
DeltaMax	23.3954
DeltaMax	23.3906
DeltaMax	23.389
DeltaMax	23.3822
DeltaMax	23.378
DeltaMax	23.27
DeltaMax	23.2668
DeltaMax	23.2578
DeltaMax	23.2432
DeltaMax	23.2432
DeltaMax	23.2318
DeltaMax	23.2186
DeltaMax	23.1918
DeltaMax	23.1738
DeltaMax	23.1668
DeltaMax	23.153
DeltaMax	23.1438
DeltaMax	23.1186
DeltaMax	23.1114
DeltaMax	23.1088
DeltaMax	23.1064
DeltaMax	23.0902
DeltaMax	23.0242
DeltaMax	22.995
DeltaMax	22.9814
DeltaMax	22.9572
DeltaMax	22.9494
DeltaMax	22.938
DeltaMax	22.9352
DeltaMax	22.9162
DeltaMax	22.902
DeltaMax	22.8822
DeltaMax	22.8776
DeltaMax	22.8254
DeltaMax	22.8254
DeltaMax	22.8174
DeltaMax	22.7798
DeltaMax	22.7584
DeltaMax	22.7104
DeltaMax	22.6992
DeltaMax	22.682
DeltaMax	22.6644
DeltaMax	22.6634
DeltaMax	22.633
DeltaMax	22.6312
DeltaMax	22.5878
DeltaMax	22.5578
DeltaMax	22.5474
DeltaMax	22.542
DeltaMax	22.5404
DeltaMax	22.5174
DeltaMax	22.483
DeltaMax	22.4766
DeltaMax	22.4616
DeltaMax	22.4546
DeltaMax	22.4402
DeltaMax	22.4296
DeltaMax	22.369
DeltaMax	22.3576
DeltaMax	22.3542
DeltaMax	22.3284
DeltaMax	22.3256
DeltaMax	22.2936
DeltaMax	22.2646
DeltaMax	22.2236
DeltaMax	22.2108
DeltaMax	22.16
DeltaMax	22.151
DeltaMax	22.1408
DeltaMax	22.1386
DeltaMax	22.1364
DeltaMax	22.1338
DeltaMax	22.1122
DeltaMax	22.0672
DeltaMax	22.0582
DeltaMax	22.0078
DeltaMax	21.9904
DeltaMax	21.9904
DeltaMax	21.971
DeltaMax	21.963
DeltaMax	21.952
DeltaMax	21.9512
DeltaMax	21.9466
DeltaMax	21.9194
DeltaMax	21.9094
DeltaMax	21.8846
DeltaMax	21.8844
DeltaMax	21.8816
DeltaMax	21.7888
DeltaMax	21.7878
DeltaMax	21.7628
DeltaMax	21.7336
DeltaMax	21.7288
DeltaMax	21.717
DeltaMax	21.6404
DeltaMax	21.6392
DeltaMax	21.6342
DeltaMax	21.6138
DeltaMax	21.6064
DeltaMax	21.5878
DeltaMax	21.5488
DeltaMax	21.485
DeltaMax	21.4806
DeltaMax	21.4794
DeltaMax	21.4656
DeltaMax	21.4444
DeltaMax	21.4318
DeltaMax	21.4286
DeltaMax	21.4272
DeltaMax	21.414
DeltaMax	21.397
DeltaMax	21.3942
DeltaMax	21.3854
DeltaMax	21.3836
DeltaMax	21.3438
DeltaMax	21.3264
DeltaMax	21.3222
DeltaMax	21.3184
DeltaMax	21.311
DeltaMax	21.2988
DeltaMax	21.2874
DeltaMax	21.2808
DeltaMax	21.2712
DeltaMax	21.2692
DeltaMax	21.2536
DeltaMax	21.2504
DeltaMax	21.2426
DeltaMax	21.1908
DeltaMax	21.182
DeltaMax	21.1782
DeltaMax	21.1748
DeltaMax	21.161
DeltaMax	21.1552
DeltaMax	21.137
DeltaMax	21.1364
DeltaMax	21.113
DeltaMax	21.068
DeltaMax	21.0622
DeltaMax	21.056
DeltaMax	21.0554
DeltaMax	21.0136
DeltaMax	20.9764
DeltaMax	20.958
DeltaMax	20.9366
DeltaMax	20.9328
DeltaMax	20.8928
DeltaMax	20.848
DeltaMax	20.8416
DeltaMax	20.8396
DeltaMax	20.8148
DeltaMax	20.8058
DeltaMax	20.8044
DeltaMax	20.7766
DeltaMax	20.7754
DeltaMax	20.7142
DeltaMax	20.7102
DeltaMax	20.7012
DeltaMax	20.7002
DeltaMax	20.6934
DeltaMax	20.6924
DeltaMax	20.6482
DeltaMax	20.6286
DeltaMax	20.6162
DeltaMax	20.6042
DeltaMax	20.5996
DeltaMax	20.5814
DeltaMax	20.5726
DeltaMax	20.5528
DeltaMax	20.5458
DeltaMax	20.5438
DeltaMax	20.5176
DeltaMax	20.4952
DeltaMax	20.49
DeltaMax	20.4708
DeltaMax	20.4688
DeltaMax	20.4438
DeltaMax	20.411
DeltaMax	20.3646
DeltaMax	20.3456
DeltaMax	20.3282
DeltaMax	20.3218
DeltaMax	20.278
DeltaMax	20.2766
DeltaMax	20.2502
DeltaMax	20.2472
DeltaMax	20.2464
DeltaMax	20.2244
DeltaMax	20.2136
DeltaMax	20.2034
DeltaMax	20.1884
DeltaMax	20.1686
DeltaMax	20.1486
DeltaMax	20.1166
DeltaMax	20.1086
DeltaMax	20.1078
DeltaMax	20.1024
DeltaMax	20.0816
DeltaMax	20.0724
DeltaMax	20.049
DeltaMax	20.0432
DeltaMax	20.0428
DeltaMax	20.0394
DeltaMax	19.9992
DeltaMax	19.9848
DeltaMax	19.9772
DeltaMax	19.9742
DeltaMax	19.9046
DeltaMax	19.8664
DeltaMax	19.8572
DeltaMax	19.8214
DeltaMax	19.8156
DeltaMax	19.7876
DeltaMax	19.7808
DeltaMax	19.7742
DeltaMax	19.7374
DeltaMax	19.7342
[truncated: 23,273 more rows]

## Sheet: Extended 5F
Condition	Number of Nuclear Foci per Cell
DeltaMAx	4
DeltaMAx	4
DeltaMAx	4
DeltaMAx	4
DeltaMAx	4
DeltaMAx	4
DeltaMAx	4
DeltaMAx	4
DeltaMAx	4
DeltaMAx	4
DeltaMAx	4
DeltaMAx	4
DeltaMAx	4
DeltaMAx	4
DeltaMAx	4
DeltaMAx	4
DeltaMAx	4
DeltaMAx	4
DeltaMAx	4
DeltaMAx	4
DeltaMAx	4
DeltaMAx	4
DeltaMAx	4
DeltaMAx	4
DeltaMAx	4
DeltaMAx	4
DeltaMAx	4
DeltaMAx	4
DeltaMAx	4
DeltaMAx	4
DeltaMAx	4
DeltaMAx	4
DeltaMAx	4
DeltaMAx	4
DeltaMAx	4
DeltaMAx	4
DeltaMAx	4
DeltaMAx	4
DeltaMAx	4
DeltaMAx	4
DeltaMAx	4
DeltaMAx	4
DeltaMAx	4
DeltaMAx	4
DeltaMAx	4
DeltaMAx	4
DeltaMAx	4
DeltaMAx	4
DeltaMAx	4
DeltaMAx	4
DeltaMAx	4
DeltaMAx	4
DeltaMAx	4
DeltaMAx	4
DeltaMAx	4
DeltaMAx	4
DeltaMAx	4
DeltaMAx	4
DeltaMAx	4
DeltaMAx	4
DeltaMAx	4
DeltaMAx	4
DeltaMAx	4
DeltaMAx	4
DeltaMAx	4
DeltaMAx	4
DeltaMAx	4
DeltaMAx	4
DeltaMAx	4
DeltaMAx	4
DeltaMAx	4
DeltaMAx	4
DeltaMAx	4
DeltaMAx	4
DeltaMAx	4
DeltaMAx	4
DeltaMAx	4
DeltaMAx	4
DeltaMAx	4
DeltaMAx	4
DeltaMAx	4
DeltaMAx	4
DeltaMAx	4
DeltaMAx	4
DeltaMAx	4
DeltaMAx	4
DeltaMAx	4
DeltaMAx	4
DeltaMAx	4
DeltaMAx	4
DeltaMAx	4
DeltaMAx	4
DeltaMAx	4
DeltaMAx	4
DeltaMAx	4
DeltaMAx	4
DeltaMAx	4
DeltaMAx	4
DeltaMAx	4
DeltaMAx	4
DeltaMAx	4
DeltaMAx	4
DeltaMAx	4
DeltaMAx	4
DeltaMAx	4
DeltaMAx	4
DeltaMAx	4
DeltaMAx	4
DeltaMAx	4
DeltaMAx	4
DeltaMAx	4
DeltaMAx	4
DeltaMAx	4
DeltaMAx	4
DeltaMAx	4
DeltaMAx	4
DeltaMAx	4
DeltaMAx	4
DeltaMAx	4
DeltaMAx	4
DeltaMAx	4
DeltaMAx	4
DeltaMAx	4
DeltaMAx	4
DeltaMAx	4
DeltaMAx	4
DeltaMAx	4
DeltaMAx	4
DeltaMAx	4
DeltaMAx	4
DeltaMAx	4
DeltaMAx	4
DeltaMAx	4
DeltaMAx	4
DeltaMAx	4
DeltaMAx	4
DeltaMAx	4
DeltaMAx	4
DeltaMAx	4
DeltaMAx	4
DeltaMAx	4
DeltaMAx	4
DeltaMAx	4
DeltaMAx	4
DeltaMAx	4
DeltaMAx	4
DeltaMAx	4
DeltaMAx	4
DeltaMAx	4
DeltaMAx	4
DeltaMAx	4
DeltaMAx	4
DeltaMAx	4
DeltaMAx	4
DeltaMAx	4
DeltaMAx	4
DeltaMAx	4
DeltaMAx	4
DeltaMAx	4
DeltaMAx	4
DeltaMAx	4
DeltaMAx	4
DeltaMAx	4
DeltaMAx	4
DeltaMAx	4
DeltaMAx	4
DeltaMAx	4
DeltaMAx	4
DeltaMAx	4
DeltaMAx	4
DeltaMAx	4
DeltaMAx	4
DeltaMAx	4
DeltaMAx	4
DeltaMAx	4
DeltaMAx	4
DeltaMAx	4
DeltaMAx	4
DeltaMAx	4
DeltaMAx	4
DeltaMAx	4
DeltaMAx	4
DeltaMAx	4
DeltaMAx	4
DeltaMAx	4
DeltaMAx	4
DeltaMAx	4
DeltaMAx	4
DeltaMAx	4
DeltaMAx	4
DeltaMAx	4
DeltaMAx	4
DeltaMAx	4
DeltaMAx	4
DeltaMAx	4
DeltaMAx	4
DeltaMAx	4
DeltaMAx	4
DeltaMAx	4
DeltaMAx	4
DeltaMAx	4
DeltaMAx	4
DeltaMAx	4
DeltaMAx	4
DeltaMAx	4
DeltaMAx	4
DeltaMAx	4
DeltaMAx	4
DeltaMAx	4
DeltaMAx	4
DeltaMAx	4
DeltaMAx	4
DeltaMAx	4
DeltaMAx	4
DeltaMAx	4
DeltaMAx	4
DeltaMAx	4
DeltaMAx	4
DeltaMAx	4
DeltaMAx	4
DeltaMAx	4
DeltaMAx	4
DeltaMAx	4
DeltaMAx	4
DeltaMAx	4
DeltaMAx	4
DeltaMAx	4
DeltaMAx	4
DeltaMAx	4
DeltaMAx	4
DeltaMAx	4
DeltaMAx	4
DeltaMAx	4
DeltaMAx	4
DeltaMAx	4
DeltaMAx	4
DeltaMAx	4
DeltaMAx	4
DeltaMAx	4
DeltaMAx	4
DeltaMAx	4
DeltaMAx	4
DeltaMAx	4
DeltaMAx	4
DeltaMAx	4
DeltaMAx	4
DeltaMAx	4
DeltaMAx	4
DeltaMAx	4
DeltaMAx	4
DeltaMAx	4
DeltaMAx	4
DeltaMAx	4
DeltaMAx	4
DeltaMAx	4
DeltaMAx	4
DeltaMAx	4
DeltaMAx	4
DeltaMAx	4
DeltaMAx	4
DeltaMAx	4
DeltaMAx	4
DeltaMAx	4
DeltaMAx	4
DeltaMAx	4
DeltaMAx	4
DeltaMAx	4
DeltaMAx	4
DeltaMAx	4
DeltaMAx	4
DeltaMAx	4
DeltaMAx	4
DeltaMAx	4
DeltaMAx	4
DeltaMAx	4
DeltaMAx	4
DeltaMAx	4
DeltaMAx	4
DeltaMAx	4
DeltaMAx	4
DeltaMAx	4
DeltaMAx	4
DeltaMAx	4
DeltaMAx	4
DeltaMAx	4
DeltaMAx	4
DeltaMAx	4
DeltaMAx	4
DeltaMAx	4
DeltaMAx	4
DeltaMAx	4
DeltaMAx	4
DeltaMAx	4
DeltaMAx	4
DeltaMAx	4
DeltaMAx	4
DeltaMAx	4
DeltaMAx	4
DeltaMAx	4
DeltaMAx	4
DeltaMAx	4
DeltaMAx	4
DeltaMAx	4
DeltaMAx	4
DeltaMAx	4
DeltaMAx	4
DeltaMAx	4
DeltaMAx	4
DeltaMAx	4
DeltaMAx	4
DeltaMAx	4
DeltaMAx	4
DeltaMAx	4
DeltaMAx	4
DeltaMAx	4
DeltaMAx	4
DeltaMAx	4
DeltaMAx	4
DeltaMAx	4
DeltaMAx	4
DeltaMAx	4
DeltaMAx	4
DeltaMAx	4
DeltaMAx	4
DeltaMAx	4
DeltaMAx	4
DeltaMAx	4
DeltaMAx	4
DeltaMAx	4
DeltaMAx	4
DeltaMAx	4
DeltaMAx	4
DeltaMAx	4
DeltaMAx	4
DeltaMAx	4
DeltaMAx	4
DeltaMAx	4
DeltaMAx	4
DeltaMAx	4
DeltaMAx	4
DeltaMAx	4
DeltaMAx	4
DeltaMAx	4
DeltaMAx	4
DeltaMAx	4
DeltaMAx	4
DeltaMAx	4
DeltaMAx	4
DeltaMAx	4
DeltaMAx	4
DeltaMAx	4
DeltaMAx	4
DeltaMAx	4
DeltaMAx	4
DeltaMAx	4
DeltaMAx	4
DeltaMAx	4
DeltaMAx	4
DeltaMAx	4
DeltaMAx	4
DeltaMAx	4
DeltaMAx	4
DeltaMAx	4
DeltaMAx	4
DeltaMAx	4
DeltaMAx	4
DeltaMAx	4
DeltaMAx	4
DeltaMAx	4
DeltaMAx	4
DeltaMAx	4
DeltaMAx	4
DeltaMAx	4
DeltaMAx	4
DeltaMAx	4
DeltaMAx	4
DeltaMAx	4
DeltaMAx	4
DeltaMAx	4
DeltaMAx	4
DeltaMAx	4
DeltaMAx	4
DeltaMAx	4
DeltaMAx	4
DeltaMAx	4
DeltaMAx	4
DeltaMAx	4
DeltaMAx	4
DeltaMAx	4
DeltaMAx	4
DeltaMAx	4
DeltaMAx	4
DeltaMAx	4
DeltaMAx	4
DeltaMAx	4
DeltaMAx	4
DeltaMAx	4
DeltaMAx	4
DeltaMAx	4
DeltaMAx	4
DeltaMAx	4
DeltaMAx	4
DeltaMAx	4
DeltaMAx	4
DeltaMAx	4
DeltaMAx	4
DeltaMAx	4
DeltaMAx	4
DeltaMAx	4
DeltaMAx	4
DeltaMAx	4
DeltaMAx	4
DeltaMAx	4
DeltaMAx	4
DeltaMAx	4
DeltaMAx	4
DeltaMAx	4
DeltaMAx	4
DeltaMAx	4
DeltaMAx	4
DeltaMAx	4
DeltaMAx	4
DeltaMAx	4
DeltaMAx	4
DeltaMAx	4
DeltaMAx	4
DeltaMAx	4
DeltaMAx	4
DeltaMAx	4
DeltaMAx	4
DeltaMAx	4
DeltaMAx	4
DeltaMAx	4
DeltaMAx	4
DeltaMAx	4
DeltaMAx	4
DeltaMAx	4
DeltaMAx	4
DeltaMAx	4
DeltaMAx	4
DeltaMAx	4
DeltaMAx	4
DeltaMAx	4
DeltaMAx	4
DeltaMAx	4
DeltaMAx	4
DeltaMAx	4
DeltaMAx	4
DeltaMAx	4
DeltaMAx	4
DeltaMAx	4
DeltaMAx	4
DeltaMAx	4
DeltaMAx	4
DeltaMAx	4
DeltaMAx	4
DeltaMAx	4
DeltaMAx	4
DeltaMAx	4
DeltaMAx	4
DeltaMAx	4
DeltaMAx	4
DeltaMAx	4
DeltaMAx	4
DeltaMAx	4
DeltaMAx	4
DeltaMAx	4
DeltaMAx	4
DeltaMAx	4
DeltaMAx	4
DeltaMAx	4
DeltaMAx	4
DeltaMAx	4
DeltaMAx	4
DeltaMAx	4
DeltaMAx	4
DeltaMAx	4
DeltaMAx	4
DeltaMAx	4
DeltaMAx	4
DeltaMAx	4
DeltaMAx	4
DeltaMAx	4
DeltaMAx	4
DeltaMAx	4
DeltaMAx	4
DeltaMAx	4
DeltaMAx	4
DeltaMAx	4
DeltaMAx	4
DeltaMAx	4
DeltaMAx	4
DeltaMAx	4
DeltaMAx	4
DeltaMAx	4
DeltaMAx	4
DeltaMAx	4
DeltaMAx	4
DeltaMAx	4
DeltaMAx	4
DeltaMAx	4
DeltaMAx	4
DeltaMAx	4
DeltaMAx	4
DeltaMAx	4
DeltaMAx	4
DeltaMAx	4
DeltaMAx	4
DeltaMAx	4
DeltaMAx	4
DeltaMAx	4
DeltaMAx	4
DeltaMAx	4
DeltaMAx	4
DeltaMAx	4
DeltaMAx	4
DeltaMAx	4
DeltaMAx	4
DeltaMAx	4
DeltaMAx	4
DeltaMAx	4
DeltaMAx	4
DeltaMAx	4
DeltaMAx	4
DeltaMAx	4
DeltaMAx	4
DeltaMAx	4
DeltaMAx	4
DeltaMAx	4
DeltaMAx	4
DeltaMAx	4
DeltaMAx	4
DeltaMAx	4
DeltaMAx	4
DeltaMAx	4
DeltaMAx	4
DeltaMAx	4
DeltaMAx	4
DeltaMAx	4
DeltaMAx	4
DeltaMAx	4
DeltaMAx	4
DeltaMAx	4
DeltaMAx	4
DeltaMAx	4
DeltaMAx	4
DeltaMAx	4
DeltaMAx	4
DeltaMAx	4
DeltaMAx	4
DeltaMAx	4
DeltaMAx	4
DeltaMAx	4
DeltaMAx	4
DeltaMAx	4
DeltaMAx	4
DeltaMAx	4
DeltaMAx	4
DeltaMAx	4
DeltaMAx	4
DeltaMAx	4
DeltaMAx	4
DeltaMAx	4
DeltaMAx	4
DeltaMAx	4
DeltaMAx	4
DeltaMAx	4
DeltaMAx	4
DeltaMAx	4
DeltaMAx	4
DeltaMAx	4
DeltaMAx	4
DeltaMAx	4
DeltaMAx	4
DeltaMAx	4
DeltaMAx	4
DeltaMAx	4
DeltaMAx	4
DeltaMAx	4
DeltaMAx	4
DeltaMAx	4
DeltaMAx	4
DeltaMAx	4
DeltaMAx	4
DeltaMAx	4
DeltaMAx	4
DeltaMAx	4
DeltaMAx	4
DeltaMAx	4
DeltaMAx	4
DeltaMAx	4
DeltaMAx	4
DeltaMAx	4
DeltaMAx	4
DeltaMAx	4
DeltaMAx	4
DeltaMAx	4
DeltaMAx	4
DeltaMAx	4
DeltaMAx	4
DeltaMAx	4
DeltaMAx	4
DeltaMAx	4
DeltaMAx	4
DeltaMAx	4
DeltaMAx	4
DeltaMAx	4
DeltaMAx	4
DeltaMAx	4
DeltaMAx	4
DeltaMAx	4
DeltaMAx	4
DeltaMAx	4
DeltaMAx	4
DeltaMAx	4
DeltaMAx	4
DeltaMAx	4
DeltaMAx	4
DeltaMAx	4
DeltaMAx	4
DeltaMAx	4
DeltaMAx	4
DeltaMAx	4
DeltaMAx	4
DeltaMAx	4
DeltaMAx	4
DeltaMAx	4
DeltaMAx	4
DeltaMAx	4
DeltaMAx	4
DeltaMAx	4
DeltaMAx	4
DeltaMAx	4
DeltaMAx	4
DeltaMAx	4
DeltaMAx	4
DeltaMAx	4
DeltaMAx	4
DeltaMAx	4
DeltaMAx	4
DeltaMAx	4
DeltaMAx	4
DeltaMAx	4
DeltaMAx	4
DeltaMAx	4
DeltaMAx	4
DeltaMAx	4
DeltaMAx	4
DeltaMAx	4
DeltaMAx	4
DeltaMAx	4
DeltaMAx	4
DeltaMAx	4
DeltaMAx	4
DeltaMAx	4
DeltaMAx	4
DeltaMAx	4
DeltaMAx	4
DeltaMAx	4
DeltaMAx	4
DeltaMAx	4
DeltaMAx	4
DeltaMAx	4
DeltaMAx	4
DeltaMAx	4
DeltaMAx	4
DeltaMAx	4
DeltaMAx	4
DeltaMAx	4
DeltaMAx	4
DeltaMAx	4
DeltaMAx	4
DeltaMAx	4
DeltaMAx	4
DeltaMAx	4
DeltaMAx	4
DeltaMAx	4
DeltaMAx	4
DeltaMAx	4
DeltaMAx	4
DeltaMAx	4
DeltaMAx	4
DeltaMAx	4
DeltaMAx	4
DeltaMAx	4
DeltaMAx	4
DeltaMAx	4
DeltaMAx	4
DeltaMAx	4
DeltaMAx	4
DeltaMAx	4
DeltaMAx	4
DeltaMAx	4
DeltaMAx	4
DeltaMAx	4
DeltaMAx	4
DeltaMAx	4
DeltaMAx	4
DeltaMAx	4
DeltaMAx	4
DeltaMAx	4
DeltaMAx	4
DeltaMAx	4
DeltaMAx	4
DeltaMAx	4
DeltaMAx	4
DeltaMAx	4
DeltaMAx	4
DeltaMAx	4
DeltaMAx	4
DeltaMAx	4
DeltaMAx	4
DeltaMAx	4
DeltaMAx	4
DeltaMAx	4
DeltaMAx	4
DeltaMAx	4
DeltaMAx	4
DeltaMAx	4
DeltaMAx	4
DeltaMAx	4
DeltaMAx	4
DeltaMAx	4
DeltaMAx	4
DeltaMAx	4
DeltaMAx	4
DeltaMAx	4
DeltaMAx	4
DeltaMAx	4
DeltaMAx	4
DeltaMAx	4
DeltaMAx	4
DeltaMAx	4
DeltaMAx	4
DeltaMAx	4
DeltaMAx	4
DeltaMAx	4
DeltaMAx	4
DeltaMAx	4
DeltaMAx	4
DeltaMAx	4
DeltaMAx	4
DeltaMAx	4
DeltaMAx	4
DeltaMAx	4
DeltaMAx	4
DeltaMAx	4
DeltaMAx	4
DeltaMAx	4
DeltaMAx	4
DeltaMAx	4
DeltaMAx	4
DeltaMAx	4
DeltaMAx	4
DeltaMAx	4
DeltaMAx	4
DeltaMAx	4
DeltaMAx	4
DeltaMAx	4
DeltaMAx	4
DeltaMAx	4
DeltaMAx	4
DeltaMAx	4
DeltaMAx	4
DeltaMAx	4
DeltaMAx	4
DeltaMAx	4
DeltaMAx	4
DeltaMAx	4
DeltaMAx	4
DeltaMAx	4
DeltaMAx	4
DeltaMAx	4
DeltaMAx	4
DeltaMAx	4
DeltaMAx	4
DeltaMAx	4
DeltaMAx	4
DeltaMAx	4
DeltaMAx	4
DeltaMAx	4
DeltaMAx	4
DeltaMAx	4
DeltaMAx	4
DeltaMAx	4
DeltaMAx	4
DeltaMAx	4
DeltaMAx	4
DeltaMAx	4
DeltaMAx	4
DeltaMAx	4
DeltaMAx	4
DeltaMAx	4
DeltaMAx	4
DeltaMAx	4
DeltaMAx	4
DeltaMAx	4
DeltaMAx	4
DeltaMAx	4
DeltaMAx	4
DeltaMAx	4
DeltaMAx	4
DeltaMAx	4
DeltaMAx	4
DeltaMAx	4
DeltaMAx	4
DeltaMAx	4
DeltaMAx	4
DeltaMAx	4
DeltaMAx	4
DeltaMAx	4
DeltaMAx	4
DeltaMAx	4
DeltaMAx	4
DeltaMAx	4
DeltaMAx	4
DeltaMAx	4
DeltaMAx	4
DeltaMAx	4
DeltaMAx	4
DeltaMAx	4
DeltaMAx	4
DeltaMAx	4
DeltaMAx	4
DeltaMAx	4
DeltaMAx	4
DeltaMAx	4
DeltaMAx	4
DeltaMAx	4
DeltaMAx	4
DeltaMAx	4
DeltaMAx	4
DeltaMAx	4
DeltaMAx	4
DeltaMAx	4
DeltaMAx	4
DeltaMAx	4
DeltaMAx	4
DeltaMAx	4
DeltaMAx	4
DeltaMAx	4
DeltaMAx	4
DeltaMAx	4
DeltaMAx	4
DeltaMAx	4
DeltaMAx	4
DeltaMAx	4
DeltaMAx	4
DeltaMAx	4
DeltaMAx	4
DeltaMAx	4
DeltaMAx	4
DeltaMAx	4
DeltaMAx	4
DeltaMAx	4
DeltaMAx	4
DeltaMAx	4
DeltaMAx	4
DeltaMAx	4
DeltaMAx	4
DeltaMAx	4
DeltaMAx	4
DeltaMAx	4
DeltaMAx	4
DeltaMAx	4
DeltaMAx	4
DeltaMAx	4
DeltaMAx	4
DeltaMAx	4
DeltaMAx	4
DeltaMAx	4
DeltaMAx	4
DeltaMAx	4
DeltaMAx	4
DeltaMAx	4
DeltaMAx	4
DeltaMAx	4
DeltaMAx	4
DeltaMAx	4
DeltaMAx	4
DeltaMAx	4
DeltaMAx	4
DeltaMAx	4
DeltaMAx	4
DeltaMAx	4
DeltaMAx	4
DeltaMAx	4
DeltaMAx	4
DeltaMAx	4
DeltaMAx	4
DeltaMAx	4
DeltaMAx	4
DeltaMAx	4
DeltaMAx	4
DeltaMAx	4
DeltaMAx	4
DeltaMAx	4
DeltaMAx	4
DeltaMAx	4
DeltaMAx	4
DeltaMAx	4
DeltaMAx	4
DeltaMAx	4
DeltaMAx	4
DeltaMAx	4
DeltaMAx	4
DeltaMAx	4
DeltaMAx	4
DeltaMAx	4
DeltaMAx	4
DeltaMAx	4
DeltaMAx	4
DeltaMAx	4
DeltaMAx	4
DeltaMAx	4
DeltaMAx	4
DeltaMAx	4
DeltaMAx	4
DeltaMAx	4
DeltaMAx	4
DeltaMAx	4
DeltaMAx	4
DeltaMAx	4
DeltaMAx	4
DeltaMAx	4
DeltaMAx	4
DeltaMAx	4
DeltaMAx	4
DeltaMAx	4
DeltaMAx	4
DeltaMAx	4
DeltaMAx	4
DeltaMAx	4
DeltaMAx	4
DeltaMAx	4
DeltaMAx	4
DeltaMAx	4
DeltaMAx	4
DeltaMAx	4
DeltaMAx	4
DeltaMAx	4
DeltaMAx	4
DeltaMAx	4
DeltaMAx	4
DeltaMAx	4
DeltaMAx	4
DeltaMAx	4
DeltaMAx	4
DeltaMAx	4
DeltaMAx	4
DeltaMAx	4
DeltaMAx	4
DeltaMAx	4
DeltaMAx	4
DeltaMAx	4
DeltaMAx	4
DeltaMAx	4
DeltaMAx	4
DeltaMAx	4
DeltaMAx	4
DeltaMAx	4
DeltaMAx	4
DeltaMAx	4
DeltaMAx	4
DeltaMAx	4
DeltaMAx	4
DeltaMAx	4
DeltaMAx	4
DeltaMAx	4
DeltaMAx	4
DeltaMAx	4
DeltaMAx	4
DeltaMAx	4
DeltaMAx	4
DeltaMAx	4
DeltaMAx	4
DeltaMAx	4
DeltaMAx	4
DeltaMAx	4
DeltaMAx	4
DeltaMAx	4
DeltaMAx	4
DeltaMAx	4
DeltaMAx	4
DeltaMAx	4
DeltaMAx	4
DeltaMAx	4
DeltaMAx	4
DeltaMAx	4
DeltaMAx	4
DeltaMAx	4
DeltaMAx	4
DeltaMAx	4
DeltaMAx	4
DeltaMAx	4
DeltaMAx	4
DeltaMAx	4
DeltaMAx	4
DeltaMAx	4
DeltaMAx	4
DeltaMAx	4
DeltaMAx	4
DeltaMAx	4
DeltaMAx	4
DeltaMAx	4
DeltaMAx	4
DeltaMAx	4
DeltaMAx	4
DeltaMAx	4
DeltaMAx	4
DeltaMAx	4
DeltaMAx	4
DeltaMAx	4
DeltaMAx	4
DeltaMAx	4
DeltaMAx	4
DeltaMAx	4
DeltaMAx	4
DeltaMAx	4
DeltaMAx	4
DeltaMAx	4
DeltaMAx	4
DeltaMAx	4
DeltaMAx	4
DeltaMAx	4
DeltaMAx	4
DeltaMAx	4
DeltaMAx	4
DeltaMAx	4
DeltaMAx	4
DeltaMAx	4
DeltaMAx	4
DeltaMAx	4
DeltaMAx	4
DeltaMAx	4
DeltaMAx	4
DeltaMAx	4
DeltaMAx	4
DeltaMAx	4
DeltaMAx	4
DeltaMAx	4
DeltaMAx	4
DeltaMAx	4
DeltaMAx	4
DeltaMAx	4
DeltaMAx	4
DeltaMAx	4
DeltaMAx	4
DeltaMAx	4
DeltaMAx	4
DeltaMAx	4
DeltaMAx	4
DeltaMAx	4
DeltaMAx	4
DeltaMAx	4
DeltaMAx	4
DeltaMAx	4
DeltaMAx	4
DeltaMAx	4
DeltaMAx	4
DeltaMAx	4
DeltaMAx	4
DeltaMAx	4
DeltaMAx	4
DeltaMAx	4
DeltaMAx	4
DeltaMAx	4
DeltaMAx	4
DeltaMAx	4
DeltaMAx	4
DeltaMAx	4
DeltaMAx	4
DeltaMAx	4
DeltaMAx	4
DeltaMAx	4
DeltaMAx	4
DeltaMAx	4
DeltaMAx	4
DeltaMAx	4
DeltaMAx	4
DeltaMAx	4
DeltaMAx	4
DeltaMAx	4
DeltaMAx	4
DeltaMAx	4
DeltaMAx	4
DeltaMAx	4
DeltaMAx	4
DeltaMAx	4
DeltaMAx	4
DeltaMAx	4
DeltaMAx	4
DeltaMAx	4
DeltaMAx	4
DeltaMAx	4
DeltaMAx	4
DeltaMAx	4
DeltaMAx	4
DeltaMAx	4
DeltaMAx	4
DeltaMAx	4
DeltaMAx	4
DeltaMAx	4
DeltaMAx	4
DeltaMAx	4
DeltaMAx	4
DeltaMAx	4
DeltaMAx	4
DeltaMAx	4
DeltaMAx	4
DeltaMAx	4
DeltaMAx	4
DeltaMAx	4
DeltaMAx	4
DeltaMAx	4
DeltaMAx	4
DeltaMAx	4
DeltaMAx	4
DeltaMAx	4
DeltaMAx	4
DeltaMAx	4
DeltaMAx	4
DeltaMAx	4
DeltaMAx	4
DeltaMAx	4
DeltaMAx	4
DeltaMAx	4
DeltaMAx	4
DeltaMAx	4
DeltaMAx	4
DeltaMAx	4
DeltaMAx	4
DeltaMAx	4
DeltaMAx	4
DeltaMAx	4
DeltaMAx	4
DeltaMAx	4
DeltaMAx	4
DeltaMAx	4
DeltaMAx	4
DeltaMAx	4
DeltaMAx	4
DeltaMAx	4
DeltaMAx	4
DeltaMAx	4
DeltaMAx	4
DeltaMAx	4
DeltaMAx	4
DeltaMAx	4
DeltaMAx	4
DeltaMAx	4
DeltaMAx	4
DeltaMAx	4
DeltaMAx	4
DeltaMAx	4
DeltaMAx	4
DeltaMAx	4
DeltaMAx	4
DeltaMAx	4
DeltaMAx	4
DeltaMAx	4
DeltaMAx	4
DeltaMAx	4
DeltaMAx	4
DeltaMAx	4
DeltaMAx	4
DeltaMAx	4
DeltaMAx	4
DeltaMAx	4
DeltaMAx	4
DeltaMAx	4
DeltaMAx	4
DeltaMAx	4
DeltaMAx	4
DeltaMAx	4
DeltaMAx	4
DeltaMAx	4
DeltaMAx	4
DeltaMAx	4
DeltaMAx	4
DeltaMAx	4
DeltaMAx	4
DeltaMAx	4
DeltaMAx	4
DeltaMAx	4
DeltaMAx	4
DeltaMAx	4
DeltaMAx	4
DeltaMAx	4
DeltaMAx	4
DeltaMAx	4
DeltaMAx	4
DeltaMAx	4
DeltaMAx	4
DeltaMAx	4
DeltaMAx	4
DeltaMAx	4
DeltaMAx	4
DeltaMAx	4
DeltaMAx	4
DeltaMAx	4
DeltaMAx	4
DeltaMAx	4
DeltaMAx	4
DeltaMAx	4
DeltaMAx	4
DeltaMAx	4
DeltaMAx	4
DeltaMAx	4
DeltaMAx	4
DeltaMAx	4
DeltaMAx	4
DeltaMAx	4
DeltaMAx	4
DeltaMAx	4
DeltaMAx	4
DeltaMAx	4
DeltaMAx	4
DeltaMAx	4
DeltaMAx	4
DeltaMAx	4
DeltaMAx	4
DeltaMAx	4
DeltaMAx	4
DeltaMAx	4
DeltaMAx	4
DeltaMAx	4
DeltaMAx	4
DeltaMAx	4
DeltaMAx	4
DeltaMAx	4
DeltaMAx	4
DeltaMAx	4
DeltaMAx	4
DeltaMAx	4
DeltaMAx	4
DeltaMAx	4
DeltaMAx	4
DeltaMAx	4
DeltaMAx	4
DeltaMAx	4
DeltaMAx	4
DeltaMAx	4
DeltaMAx	4
DeltaMAx	4
DeltaMAx	4
DeltaMAx	4
DeltaMAx	4
DeltaMAx	4
DeltaMAx	4
DeltaMAx	4
DeltaMAx	4
DeltaMAx	4
DeltaMAx	4
DeltaMAx	4
DeltaMAx	4
DeltaMAx	4
DeltaMAx	4
DeltaMAx	4
DeltaMAx	4
DeltaMAx	4
DeltaMAx	4
DeltaMAx	4
DeltaMAx	4
DeltaMAx	4
DeltaMAx	4
DeltaMAx	4
DeltaMAx	4
DeltaMAx	4
DeltaMAx	4
DeltaMAx	4
DeltaMAx	4
DeltaMAx	4
DeltaMAx	4
DeltaMAx	4
DeltaMAx	4
DeltaMAx	4
DeltaMAx	4
DeltaMAx	4
DeltaMAx	4
DeltaMAx	4
DeltaMAx	4
DeltaMAx	4
DeltaMAx	4
DeltaMAx	4
DeltaMAx	4
DeltaMAx	4
DeltaMAx	4
DeltaMAx	4
DeltaMAx	4
DeltaMAx	4
DeltaMAx	4
DeltaMAx	4
DeltaMAx	4
DeltaMAx	4
DeltaMAx	4
DeltaMAx	4
DeltaMAx	4
DeltaMAx	4
DeltaMAx	4
DeltaMAx	4
DeltaMAx	4
DeltaMAx	4
DeltaMAx	4
DeltaMAx	4
DeltaMAx	4
DeltaMAx	4
DeltaMAx	4
DeltaMAx	4
DeltaMAx	4
DeltaMAx	4
DeltaMAx	4
DeltaMAx	4
DeltaMAx	4
DeltaMAx	4
DeltaMAx	4
DeltaMAx	4
DeltaMAx	4
DeltaMAx	4
DeltaMAx	4
DeltaMAx	4
DeltaMAx	4
DeltaMAx	4
DeltaMAx	4
DeltaMAx	4
DeltaMAx	4
DeltaMAx	4
DeltaMAx	4
DeltaMAx	4
DeltaMAx	4
DeltaMAx	4
DeltaMAx	4
DeltaMAx	4
DeltaMAx	4
DeltaMAx	4
DeltaMAx	4
DeltaMAx	4
DeltaMAx	4
DeltaMAx	4
DeltaMAx	4
DeltaMAx	4
DeltaMAx	4
DeltaMAx	4
DeltaMAx	4
DeltaMAx	4
DeltaMAx	4
DeltaMAx	4
DeltaMAx	4
DeltaMAx	4
DeltaMAx	4
DeltaMAx	4
DeltaMAx	4
DeltaMAx	4
DeltaMAx	4
DeltaMAx	4
DeltaMAx	4
DeltaMAx	4
DeltaMAx	4
DeltaMAx	4
DeltaMAx	4
DeltaMAx	4
DeltaMAx	4
DeltaMAx	4
DeltaMAx	4
DeltaMAx	4
DeltaMAx	4
DeltaMAx	4
DeltaMAx	4
DeltaMAx	4
DeltaMAx	4
DeltaMAx	4
DeltaMAx	4
DeltaMAx	4
DeltaMAx	4
DeltaMAx	4
DeltaMAx	4
DeltaMAx	4
DeltaMAx	4
DeltaMAx	4
DeltaMAx	4
DeltaMAx	4
DeltaMAx	4
DeltaMAx	4
DeltaMAx	4
DeltaMAx	4
DeltaMAx	4
DeltaMAx	4
DeltaMAx	4
DeltaMAx	4
DeltaMAx	4
DeltaMAx	4
DeltaMAx	4
DeltaMAx	4
DeltaMAx	4
DeltaMAx	4
DeltaMAx	4
DeltaMAx	4
DeltaMAx	4
DeltaMAx	4
DeltaMAx	4
DeltaMAx	4
DeltaMAx	4
DeltaMAx	4
DeltaMAx	4
DeltaMAx	4
DeltaMAx	4
DeltaMAx	4
DeltaMAx	4
DeltaMAx	4
DeltaMAx	4
DeltaMAx	4
DeltaMAx	4
DeltaMAx	4
DeltaMAx	4
DeltaMAx	4
DeltaMAx	4
DeltaMAx	4
DeltaMAx	4
DeltaMAx	4
DeltaMAx	4
DeltaMAx	4
DeltaMAx	4
DeltaMAx	4
DeltaMAx	4
DeltaMAx	4
DeltaMAx	4
DeltaMAx	4
DeltaMAx	4
DeltaMAx	4
DeltaMAx	4
DeltaMAx	4
DeltaMAx	4
DeltaMAx	4
DeltaMAx	4
DeltaMAx	4
DeltaMAx	4
DeltaMAx	4
DeltaMAx	4
DeltaMAx	4
DeltaMAx	4
DeltaMAx	4
DeltaMAx	4
DeltaMAx	4
DeltaMAx	4
DeltaMAx	4
DeltaMAx	4
DeltaMAx	4
DeltaMAx	4
DeltaMAx	4
DeltaMAx	4
DeltaMAx	4
DeltaMAx	4
DeltaMAx	4
DeltaMAx	4
DeltaMAx	4
DeltaMAx	4
DeltaMAx	4
DeltaMAx	4
DeltaMAx	4
DeltaMAx	4
DeltaMAx	4
DeltaMAx	4
DeltaMAx	4
DeltaMAx	4
DeltaMAx	4
DeltaMAx	4
DeltaMAx	4
DeltaMAx	4
DeltaMAx	4
DeltaMAx	4
DeltaMAx	4
DeltaMAx	4
DeltaMAx	4
DeltaMAx	4
DeltaMAx	4
DeltaMAx	4
DeltaMAx	4
DeltaMAx	4
DeltaMAx	4
DeltaMAx	4
DeltaMAx	4
DeltaMAx	4
DeltaMAx	4
DeltaMAx	4
DeltaMAx	4
DeltaMAx	4
DeltaMAx	4
DeltaMAx	4
DeltaMAx	4
DeltaMAx	4
DeltaMAx	4
DeltaMAx	4
DeltaMAx	4
DeltaMAx	4
DeltaMAx	4
DeltaMAx	4
DeltaMAx	4
DeltaMAx	4
DeltaMAx	4
DeltaMAx	4
DeltaMAx	4
DeltaMAx	4
DeltaMAx	4
DeltaMAx	4
DeltaMAx	4
DeltaMAx	4
DeltaMAx	4
DeltaMAx	4
DeltaMAx	4
DeltaMAx	4
DeltaMAx	4
DeltaMAx	4
DeltaMAx	4
DeltaMAx	4
DeltaMAx	4
DeltaMAx	4
DeltaMAx	4
DeltaMAx	4
DeltaMAx	4
DeltaMAx	4
DeltaMAx	4
DeltaMAx	4
DeltaMAx	4
DeltaMAx	4
DeltaMAx	4
DeltaMAx	4
DeltaMAx	4
DeltaMAx	4
DeltaMAx	4
DeltaMAx	4
DeltaMAx	4
DeltaMAx	4
DeltaMAx	4
DeltaMAx	4
DeltaMAx	4
DeltaMAx	5
DeltaMAx	5
DeltaMAx	5
DeltaMAx	5
DeltaMAx	5
DeltaMAx	5
DeltaMAx	5
DeltaMAx	5
DeltaMAx	5
DeltaMAx	5
DeltaMAx	5
DeltaMAx	5
DeltaMAx	5
DeltaMAx	5
DeltaMAx	5
DeltaMAx	5
DeltaMAx	5
DeltaMAx	5
DeltaMAx	5
DeltaMAx	5
DeltaMAx	5
DeltaMAx	5
DeltaMAx	5
DeltaMAx	5
DeltaMAx	5
DeltaMAx	5
DeltaMAx	5
DeltaMAx	5
DeltaMAx	5
DeltaMAx	5
DeltaMAx	5
DeltaMAx	5
DeltaMAx	5
DeltaMAx	5
DeltaMAx	5
DeltaMAx	5
DeltaMAx	5
DeltaMAx	5
DeltaMAx	5
DeltaMAx	5
DeltaMAx	5
DeltaMAx	5
DeltaMAx	5
DeltaMAx	5
DeltaMAx	5
DeltaMAx	5
DeltaMAx	5
DeltaMAx	5
DeltaMAx	5
DeltaMAx	5
DeltaMAx	5
DeltaMAx	5
DeltaMAx	5
DeltaMAx	5
DeltaMAx	5
DeltaMAx	5
DeltaMAx	5
DeltaMAx	5
DeltaMAx	5
DeltaMAx	5
DeltaMAx	5
DeltaMAx	5
DeltaMAx	5
DeltaMAx	5
DeltaMAx	5
DeltaMAx	5
DeltaMAx	5
DeltaMAx	5
DeltaMAx	5
DeltaMAx	5
DeltaMAx	5
DeltaMAx	5
DeltaMAx	5
DeltaMAx	5
DeltaMAx	5
DeltaMAx	5
DeltaMAx	5
DeltaMAx	5
DeltaMAx	5
DeltaMAx	5
DeltaMAx	5
DeltaMAx	5
DeltaMAx	5
DeltaMAx	5
DeltaMAx	5
DeltaMAx	5
DeltaMAx	5
DeltaMAx	5
DeltaMAx	5
DeltaMAx	5
DeltaMAx	5
DeltaMAx	5
DeltaMAx	5
DeltaMAx	5
DeltaMAx	5
DeltaMAx	5
DeltaMAx	5
DeltaMAx	5
DeltaMAx	5
DeltaMAx	5
DeltaMAx	5
DeltaMAx	5
DeltaMAx	5
DeltaMAx	5
DeltaMAx	5
DeltaMAx	5
DeltaMAx	5
DeltaMAx	5
DeltaMAx	5
DeltaMAx	5
DeltaMAx	5
DeltaMAx	5
DeltaMAx	5
DeltaMAx	5
DeltaMAx	5
DeltaMAx	5
DeltaMAx	5
DeltaMAx	5
DeltaMAx	5
DeltaMAx	5
DeltaMAx	5
DeltaMAx	5
DeltaMAx	5
DeltaMAx	5
DeltaMAx	5
DeltaMAx	5
DeltaMAx	5
DeltaMAx	5
DeltaMAx	5
DeltaMAx	5
DeltaMAx	5
DeltaMAx	5
DeltaMAx	5
DeltaMAx	5
DeltaMAx	5
DeltaMAx	5
DeltaMAx	5
DeltaMAx	5
DeltaMAx	5
DeltaMAx	5
DeltaMAx	5
DeltaMAx	5
DeltaMAx	5
DeltaMAx	5
DeltaMAx	5
DeltaMAx	5
DeltaMAx	5
DeltaMAx	5
DeltaMAx	5
DeltaMAx	5
DeltaMAx	5
DeltaMAx	5
DeltaMAx	5
DeltaMAx	5
DeltaMAx	5
DeltaMAx	5
DeltaMAx	5
DeltaMAx	5
DeltaMAx	5
DeltaMAx	5
DeltaMAx	5
DeltaMAx	5
DeltaMAx	5
DeltaMAx	5
DeltaMAx	5
DeltaMAx	5
DeltaMAx	5
DeltaMAx	5
DeltaMAx	5
DeltaMAx	5
DeltaMAx	5
DeltaMAx	5
DeltaMAx	5
DeltaMAx	5
DeltaMAx	5
DeltaMAx	5
DeltaMAx	5
DeltaMAx	5
DeltaMAx	5
DeltaMAx	5
DeltaMAx	5
DeltaMAx	5
DeltaMAx	5
DeltaMAx	5
DeltaMAx	5
DeltaMAx	5
DeltaMAx	5
DeltaMAx	5
DeltaMAx	5
DeltaMAx	5
DeltaMAx	5
DeltaMAx	5
DeltaMAx	5
DeltaMAx	5
DeltaMAx	5
DeltaMAx	5
DeltaMAx	5
DeltaMAx	5
DeltaMAx	5
DeltaMAx	5
DeltaMAx	5
DeltaMAx	5
DeltaMAx	5
DeltaMAx	5
DeltaMAx	5
DeltaMAx	5
DeltaMAx	5
DeltaMAx	5
DeltaMAx	5
DeltaMAx	5
DeltaMAx	5
DeltaMAx	5
DeltaMAx	5
DeltaMAx	5
DeltaMAx	5
DeltaMAx	5
DeltaMAx	5
DeltaMAx	5
DeltaMAx	5
DeltaMAx	5
DeltaMAx	5
DeltaMAx	5
DeltaMAx	5
DeltaMAx	5
DeltaMAx	5
DeltaMAx	5
DeltaMAx	5
DeltaMAx	5
DeltaMAx	5
DeltaMAx	5
DeltaMAx	5
DeltaMAx	5
DeltaMAx	5
DeltaMAx	5
DeltaMAx	5
DeltaMAx	5
DeltaMAx	5
DeltaMAx	5
DeltaMAx	5
DeltaMAx	5
DeltaMAx	5
DeltaMAx	5
DeltaMAx	5
DeltaMAx	5
DeltaMAx	5
DeltaMAx	5
DeltaMAx	5
DeltaMAx	5
DeltaMAx	5
DeltaMAx	5
DeltaMAx	5
DeltaMAx	5
DeltaMAx	5
DeltaMAx	5
DeltaMAx	5
DeltaMAx	5
DeltaMAx	5
DeltaMAx	5
DeltaMAx	5
DeltaMAx	5
DeltaMAx	5
DeltaMAx	5
DeltaMAx	5
DeltaMAx	5
DeltaMAx	5
DeltaMAx	5
DeltaMAx	5
DeltaMAx	5
DeltaMAx	5
DeltaMAx	5
DeltaMAx	5
DeltaMAx	5
DeltaMAx	5
DeltaMAx	5
DeltaMAx	5
DeltaMAx	5
DeltaMAx	5
DeltaMAx	5
DeltaMAx	5
DeltaMAx	5
DeltaMAx	5
DeltaMAx	5
DeltaMAx	5
DeltaMAx	5
DeltaMAx	5
DeltaMAx	5
DeltaMAx	5
DeltaMAx	5
DeltaMAx	5
DeltaMAx	5
DeltaMAx	5
DeltaMAx	5
DeltaMAx	5
DeltaMAx	5
DeltaMAx	5
DeltaMAx	5
DeltaMAx	5
DeltaMAx	5
DeltaMAx	5
DeltaMAx	5
DeltaMAx	5
DeltaMAx	5
DeltaMAx	5
DeltaMAx	5
DeltaMAx	5
DeltaMAx	5
DeltaMAx	5
DeltaMAx	5
DeltaMAx	5
DeltaMAx	5
DeltaMAx	5
DeltaMAx	5
DeltaMAx	5
DeltaMAx	5
DeltaMAx	5
DeltaMAx	5
DeltaMAx	5
DeltaMAx	5
DeltaMAx	5
DeltaMAx	5
DeltaMAx	5
DeltaMAx	5
DeltaMAx	5
DeltaMAx	5
DeltaMAx	5
DeltaMAx	5
DeltaMAx	5
DeltaMAx	5
DeltaMAx	5
DeltaMAx	5
DeltaMAx	5
DeltaMAx	5
DeltaMAx	5
DeltaMAx	5
DeltaMAx	5
DeltaMAx	5
DeltaMAx	5
DeltaMAx	5
DeltaMAx	5
DeltaMAx	5
DeltaMAx	5
DeltaMAx	5
DeltaMAx	5
DeltaMAx	5
DeltaMAx	5
DeltaMAx	5
DeltaMAx	5
DeltaMAx	5
DeltaMAx	5
DeltaMAx	5
DeltaMAx	5
DeltaMAx	5
DeltaMAx	5
DeltaMAx	5
DeltaMAx	5
DeltaMAx	5
DeltaMAx	5
DeltaMAx	5
DeltaMAx	5
DeltaMAx	5
DeltaMAx	5
DeltaMAx	5
DeltaMAx	5
DeltaMAx	5
DeltaMAx	5
DeltaMAx	5
DeltaMAx	5
DeltaMAx	5
DeltaMAx	5
DeltaMAx	5
DeltaMAx	5
DeltaMAx	5
DeltaMAx	5
DeltaMAx	5
DeltaMAx	5
DeltaMAx	5
DeltaMAx	5
DeltaMAx	5
DeltaMAx	5
DeltaMAx	5
DeltaMAx	5
DeltaMAx	5
DeltaMAx	5
DeltaMAx	5
DeltaMAx	5
DeltaMAx	5
DeltaMAx	5
DeltaMAx	5
DeltaMAx	5
DeltaMAx	5
DeltaMAx	5
DeltaMAx	5
DeltaMAx	5
DeltaMAx	5
DeltaMAx	5
DeltaMAx	5
DeltaMAx	5
DeltaMAx	5
DeltaMAx	5
DeltaMAx	5
DeltaMAx	5
DeltaMAx	5
DeltaMAx	5
DeltaMAx	5
DeltaMAx	5
DeltaMAx	5
DeltaMAx	5
DeltaMAx	5
DeltaMAx	5
DeltaMAx	5
DeltaMAx	5
DeltaMAx	5
DeltaMAx	5
DeltaMAx	5
DeltaMAx	5
DeltaMAx	5
DeltaMAx	5
DeltaMAx	5
DeltaMAx	5
DeltaMAx	5
DeltaMAx	5
DeltaMAx	5
DeltaMAx	5
DeltaMAx	5
DeltaMAx	5
DeltaMAx	5
DeltaMAx	5
DeltaMAx	5
DeltaMAx	5
DeltaMAx	5
DeltaMAx	5
DeltaMAx	5
DeltaMAx	5
DeltaMAx	5
DeltaMAx	5
DeltaMAx	5
DeltaMAx	5
DeltaMAx	5
DeltaMAx	5
DeltaMAx	5
DeltaMAx	5
DeltaMAx	5
DeltaMAx	5
DeltaMAx	5
DeltaMAx	5
DeltaMAx	5
DeltaMAx	5
DeltaMAx	5
DeltaMAx	5
DeltaMAx	5
DeltaMAx	5
DeltaMAx	5
DeltaMAx	5
DeltaMAx	5
DeltaMAx	5
DeltaMAx	5
DeltaMAx	5
DeltaMAx	5
DeltaMAx	5
DeltaMAx	5
DeltaMAx	5
DeltaMAx	5
DeltaMAx	5
DeltaMAx	5
[truncated: 17,965 more rows]
