# Supplementary material for: Notch1 Phase Separation Coupled Percolation facilitates target gene expression and enhancer looping
Source: Sci Rep. 2024 Sep 19;14:21912. doi: 10.1038/s41598-024-71634-6 (PMC11413390; doi:10.1038/s41598-024-71634-6)
Supplement: Supplementary file 34 — Supplementary Information 26. [file 41598_2024_71634_MOESM34_ESM.xlsx]

## Sheet: Extended 6 B
RSE (Resolution Scaled Error)
32.259
39.501
39.501
18.953
18.953
14.829
14.829
40.95
40.95
14.475
20.315
14.475
18.336
18.336
42.964
2.636
2.636
14.962
14.962
18.717
18.717
42.194
43.812
23.799
43.812
3.948
3.948
14.691
14.691
40.209
21.652
22.622
22.622
16.81
16.81
25.038
31.142
17.42
17.42
34.779
20
20
17.758
17.758
3.745
3.745
33.004
51.422
47.928
22.428
18.311
22.428
18.311
23.082
23.082
16.851
16.851
15.772
15.772
17.211
17.211
21.749
19.385
21.749
19.385
23.131
14.488
14.488
23.178
23.178
21.533
26.377
21.533
15.101
15.101
13.361
23.877
23.877
18.171
18.171
14.84
17.606
14.84
17.606
23.567
19.778
23.567
19.778
14.971
19.195
16.692
19.195
10.728
10.728
13.337
13.337
16.912
18.135
18.135
15.912
27.618
15.912
13.276
13.276
18.143
18.143
9.879
9.879
9.115
9.115
20.385
21.695
21.695
26.195
14.87
14.87
26.07
26.07
13.182
7.06
13.182
7.06
28.127
30.965
15.731
16.147
22.138
22.138
11.151
17.197
18.258
18.258
13.842
13.842
16.81
14.293
13.255
12.691
12.691
4.933
4.933
35.642
20.697
17.765
17.765
20.582
20.582
10.621
10.621
9.392
9.392
32.259
39.501
18.953
14.829
40.95
20.315
14.475
18.336
42.964
2.636
14.962
18.717
42.194
23.799
43.812
3.948
14.691
40.209
21.652
22.622
16.81
25.038
31.142
17.42
34.779
20
17.758
3.745
33.004
51.422
47.928
22.428
18.311
23.082
16.851
15.772
17.211
21.749
19.385
23.131
14.488
23.178
26.377
21.533
15.101
13.361
23.877
18.171
14.84
17.606
23.567
19.778
14.971
27.618
15.912
13.276
18.143
9.879
9.115
20.385
21.695
26.195
14.87
26.07
13.182
16.147
22.138
11.151
17.197
14.293
13.255
15.7
11.218
6.434
16.737
8.635
11.58
6.688
14.767
6.249
16.788
12.514
16.692
19.195
10.728
13.337
16.912
18.135
27.618
15.912
13.276
18.143
9.879
9.115
20.385
21.695
26.195
14.87

## Sheet: Extended 6 C
RSP (Resolution Scaled Pearson-Correlation)
0.947
0.938
0.938
0.935
0.935
0.932
0.932
0.929
0.929
0.928
0.928
0.928
0.923
0.923
0.922
0.921
0.921
0.919
0.919
0.916
0.916
0.915
0.902
0.902
0.902
0.897
0.897
0.895
0.895
0.894
0.893
0.89
0.89
0.889
0.889
0.888
0.887
0.88
0.88
0.879
0.877
0.877
0.876
0.876
0.872
0.872
0.87
0.865
0.86
0.855
0.855
0.855
0.855
0.854
0.854
0.851
0.851
0.844
0.844
0.841
0.841
0.836
0.836
0.836
0.836
0.834
0.829
0.829
0.825
0.825
0.818
0.818
0.818
0.814
0.814
0.813
0.812
0.812
0.811
0.811
0.808
0.808
0.808
0.808
0.801
0.801
0.801
0.801
0.997
0.992
0.992
0.992
0.987
0.987
0.984
0.984
0.974
0.967
0.967
0.959
0.959
0.959
0.954
0.954
0.952
0.952
0.949
0.949
0.933
0.933
0.924
0.916
0.916
0.91
0.907
0.907
0.89
0.89
0.887
0.887
0.887
0.887
0.885
0.885
0.885
0.883
0.874
0.874
0.871
0.87
0.868
0.868
0.865
0.865
0.864
0.857
0.856
0.854
0.854
0.853
0.853
0.849
0.843
0.841
0.841
0.831
0.831
0.829
0.829
0.828
0.828
0.947
0.938
0.935
0.932
0.929
0.928
0.928
0.923
0.922
0.921
0.919
0.916
0.915
0.902
0.902
0.897
0.895
0.894
0.893
0.89
0.889
0.888
0.887
0.88
0.879
0.877
0.876
0.872
0.87
0.865
0.86
0.855
0.855
0.854
0.851
0.844
0.841
0.836
0.836
0.834
0.829
0.825
0.818
0.818
0.814
0.813
0.812
0.811
0.808
0.808
0.801
0.801
0.797
0.759
0.759
0.754
0.752
0.749
0.733
0.724
0.716
0.71
0.707
0.69
0.687
0.683
0.674
0.671
0.67
0.657
0.656
0.624
0.619
0.615
0.602
0.601
0.598
0.597
0.573
0.523
0.517
0.517
0.792
0.792
0.787
0.784
0.774
0.767
0.759
0.759
0.754
0.752
0.749
0.733
0.724
0.716
0.71
0.707
