# Supplementary material for: Notch1 Phase Separation Coupled Percolation facilitates target gene expression and enhancer looping
Source: Sci Rep. 2024 Sep 19;14:21912. doi: 10.1038/s41598-024-71634-6 (PMC11413390; doi:10.1038/s41598-024-71634-6)
Supplement: Supplementary file 35 — Supplementary Information 27. [file 41598_2024_71634_MOESM35_ESM.xlsx]

## Sheet: E8 H
	Width of Shell of Notch1 condensate(nm)
Condition	Mean	Median	25th percentile	75th percentile	Standard Deviation	N(Number of Foci Measured)
OptoNotch	198	112	154	222	65.5	198
Endogneous Notch in T-ALsL	194	163	105	325	112	105
