# Supplementary material for: Notch1 Phase Separation Coupled Percolation facilitates target gene expression and enhancer looping
Source: Sci Rep. 2024 Sep 19;14:21912. doi: 10.1038/s41598-024-71634-6 (PMC11413390; doi:10.1038/s41598-024-71634-6)
Supplement: Supplementary file 36 — Supplementary Information 28. [file 41598_2024_71634_MOESM36_ESM.xlsx]

## Sheet: Extended10 B
	568/488 Fluorescence
Condition pair	Mean	Median	Standard deviation	25th percentile	75th percentile	N
"+Dendra/-OptoNotch"	0.0134	0.0122	0.00686	0.00764	0.0167	71
"-Dendra/+OptoNotch"	0.0191	0.0127	0.0167	0.00806	0.0222	60
"+Dendra/+OptoNotch"	0.0153	0.0137	0.00384	0.0127	0.0174	67

## Sheet: Extended 10 D
	568/488 Fluorescence
Condition pair	Mean	Median	Standard deviation	25th percentile	75th percentile	N
"+Dendra/-OptoNotch"	1.55	1.5	-0.309	1.83	1.33	71
"+Dendra/+OptoNotch"	0.414	0.399	-0.124	0.495	0.318	60
"-Dendra/+OptoNotch"	0.113	0.105	-0.0563	0.142	0.0722	67
