# Supplementary material for: Notch1 Phase Separation Coupled Percolation facilitates target gene expression and enhancer looping
Source: Sci Rep. 2024 Sep 19;14:21912. doi: 10.1038/s41598-024-71634-6 (PMC11413390; doi:10.1038/s41598-024-71634-6)
Supplement: Supplementary file 37 — Supplementary Information 29. [file 41598_2024_71634_MOESM37_ESM.xlsx]

## Sheet: Extended 11 A
Condition	Relative Hes5 Expression	Standard Deviaton	Standard Error
WildType	1	0.44	0.146667
OptoNotch	14.913	4.265	1.42167
GSI	0.0947	0.0765	0.0255
OptoNotch+GSI	7.673	0.639	0.213

## Sheet: Extended 11 B
Condition	Relative Hey1 Expression	Standard Deviaton	Standard Error
WildType	1	0.651632	0.217211
OptoNotch	10.1398	2.87	0.956667
GSI	0.00341574	0.0176226	0.00587421
OptoNotch+GSI	7.20531	1.17396	0.39132
