# Supplementary material for: Notch1 Phase Separation Coupled Percolation facilitates target gene expression and enhancer looping
Source: Sci Rep. 2024 Sep 19;14:21912. doi: 10.1038/s41598-024-71634-6 (PMC11413390; doi:10.1038/s41598-024-71634-6)
Supplement: Supplementary file 38 — Supplementary Information 30. [file 41598_2024_71634_MOESM38_ESM.xlsx]

## Sheet: E13B
Number Of MS2 Foci Per Cell	Condition
42	WildType
42	WildType
41	WildType
40	WildType
42	WildType
41	WildType
40	WildType
40	WildType
39	WildType
39	WildType
38	WildType
38	WildType
38	WildType
37	WildType
36	WildType
36	WildType
35	WildType
35	WildType
35	WildType
35	WildType
35	WildType
35	WildType
34	WildType
34	WildType
33	WildType
33	WildType
32	WildType
32	WildType
32	WildType
31	WildType
31	WildType
29	WildType
29	WildType
29	WildType
29	WildType
29	WildType
28	WildType
28	WildType
28	WildType
28	WildType
30	WildType
29	WildType
29	WildType
29	WildType
29	WildType
29	WildType
28	WildType
28	WildType
28	WildType
28	WildType
28	WildType
28	WildType
27	WildType
27	WildType
27	WildType
27	WildType
27	WildType
27	WildType
26	WildType
26	WildType
26	WildType
26	WildType
26	WildType
25	WildType
25	WildType
25	WildType
25	WildType
26	WildType
25	WildType
25	WildType
25	WildType
25	WildType
25	WildType
25	WildType
25	WildType
25	WildType
25	WildType
25	WildType
25	WildType
25	WildType
25	WildType
24	WildType
24	WildType
24	WildType
24	WildType
24	WildType
24	WildType
24	WildType
24	WildType
24	WildType
24	WildType
24	WildType
23	WildType
23	WildType
23	WildType
23	WildType
23	WildType
23	WildType
23	WildType
23	WildType
23	WildType
22	WildType
22	WildType
22	WildType
22	WildType
22	WildType
22	WildType
22	WildType
22	WildType
22	WildType
22	WildType
22	WildType
21	WildType
21	WildType
21	WildType
21	WildType
21	WildType
21	WildType
21	WildType
21	WildType
21	WildType
21	WildType
21	WildType
21	WildType
21	WildType
21	WildType
21	WildType
21	WildType
20	WildType
20	WildType
20	WildType
20	WildType
20	WildType
20	WildType
20	WildType
20	WildType
20	WildType
20	WildType
20	WildType
20	WildType
20	WildType
20	WildType
20	WildType
20	WildType
20	WildType
20	WildType
20	WildType
20	WildType
20	WildType
20	WildType
20	WildType
20	WildType
20	WildType
19	WildType
19	WildType
19	WildType
19	WildType
19	WildType
19	WildType
19	WildType
19	WildType
19	WildType
19	WildType
19	WildType
19	WildType
19	WildType
19	WildType
18	WildType
18	WildType
18	WildType
18	WildType
18	WildType
18	WildType
18	WildType
18	WildType
18	WildType
18	WildType
18	WildType
18	WildType
18	WildType
18	WildType
18	WildType
18	WildType
18	WildType
18	WildType
18	WildType
17	WildType
17	WildType
17	WildType
17	WildType
17	WildType
17	WildType
17	WildType
17	WildType
17	WildType
17	WildType
17	WildType
17	WildType
17	WildType
17	WildType
17	WildType
17	WildType
17	WildType
17	WildType
17	WildType
16	WildType
16	WildType
16	WildType
16	WildType
16	WildType
16	WildType
16	WildType
16	WildType
16	WildType
16	WildType
16	WildType
16	WildType
16	WildType
16	WildType
16	WildType
16	WildType
16	WildType
15	WildType
15	WildType
15	WildType
15	WildType
15	WildType
15	WildType
15	WildType
15	WildType
15	WildType
15	WildType
15	WildType
15	WildType
15	WildType
15	WildType
15	WildType
15	WildType
15	WildType
15	WildType
15	WildType
15	WildType
15	WildType
15	WildType
15	WildType
15	WildType
15	WildType
15	WildType
14	WildType
14	WildType
14	WildType
14	WildType
14	WildType
14	WildType
14	WildType
14	WildType
14	WildType
14	WildType
14	WildType
14	WildType
14	WildType
14	WildType
14	WildType
14	WildType
14	WildType
14	WildType
14	WildType
14	WildType
14	WildType
14	WildType
14	WildType
14	WildType
14	WildType
14	WildType
14	WildType
14	WildType
14	WildType
13	WildType
13	WildType
13	WildType
13	WildType
13	WildType
13	WildType
13	WildType
13	WildType
13	WildType
13	WildType
13	WildType
13	WildType
13	WildType
13	WildType
13	WildType
13	WildType
13	WildType
13	WildType
13	WildType
13	WildType
13	WildType
13	WildType
13	WildType
13	WildType
13	WildType
12	WildType
12	WildType
12	WildType
12	WildType
12	WildType
12	WildType
12	WildType
12	WildType
12	WildType
12	WildType
12	WildType
12	WildType
12	WildType
12	WildType
12	WildType
12	WildType
12	WildType
12	WildType
12	WildType
12	WildType
12	WildType
11	WildType
11	WildType
11	WildType
11	WildType
11	WildType
11	WildType
11	WildType
11	WildType
11	WildType
11	WildType
11	WildType
11	WildType
11	WildType
11	WildType
11	WildType
11	WildType
11	WildType
11	WildType
11	WildType
11	WildType
11	WildType
11	WildType
11	WildType
11	WildType
11	WildType
10	WildType
10	WildType
10	WildType
10	WildType
10	WildType
10	WildType
10	WildType
10	WildType
10	WildType
10	WildType
10	WildType
10	WildType
10	WildType
10	WildType
10	WildType
10	WildType
10	WildType
10	WildType
10	WildType
10	WildType
10	WildType
10	WildType
10	WildType
9	WildType
9	WildType
9	WildType
9	WildType
9	WildType
9	WildType
9	WildType
9	WildType
9	WildType
9	WildType
9	WildType
9	WildType
9	WildType
9	WildType
9	WildType
9	WildType
9	WildType
9	WildType
8	WildType
8	WildType
8	WildType
8	WildType
8	WildType
8	WildType
8	WildType
8	WildType
8	WildType
8	WildType
8	WildType
7	WildType
7	WildType
7	WildType
7	WildType
7	WildType
7	WildType
7	WildType
7	WildType
7	WildType
7	WildType
7	WildType
7	WildType
7	WildType
7	WildType
7	WildType
7	WildType
6	WildType
6	WildType
6	WildType
6	WildType
6	WildType
6	WildType
6	WildType
6	WildType
6	WildType
5	WildType
5	WildType
5	WildType
5	WildType
5	WildType
4	WildType
3	WildType
3	WildType
2	WildType
2	WildType
1	WildType
64	OptoNotch
59	OptoNotch
58	OptoNotch
58	OptoNotch
58	OptoNotch
57	OptoNotch
56	OptoNotch
54	OptoNotch
50	OptoNotch
50	OptoNotch
49	OptoNotch
49	OptoNotch
48	OptoNotch
48	OptoNotch
47	OptoNotch
47	OptoNotch
46	OptoNotch
46	OptoNotch
45	OptoNotch
45	OptoNotch
45	OptoNotch
44	OptoNotch
44	OptoNotch
43	OptoNotch
43	OptoNotch
43	OptoNotch
43	OptoNotch
43	OptoNotch
43	OptoNotch
43	OptoNotch
42	OptoNotch
42	OptoNotch
41	OptoNotch
41	OptoNotch
41	OptoNotch
41	OptoNotch
40	OptoNotch
39	OptoNotch
39	OptoNotch
39	OptoNotch
37	OptoNotch
37	OptoNotch
36	OptoNotch
36	OptoNotch
36	OptoNotch
35	OptoNotch
35	OptoNotch
35	OptoNotch
35	OptoNotch
34	OptoNotch
34	OptoNotch
34	OptoNotch
34	OptoNotch
33	OptoNotch
33	OptoNotch
33	OptoNotch
32	OptoNotch
32	OptoNotch
32	OptoNotch
32	OptoNotch
31	OptoNotch
31	OptoNotch
31	OptoNotch
31	OptoNotch
31	OptoNotch
31	OptoNotch
31	OptoNotch
30	OptoNotch
30	OptoNotch
29	OptoNotch
29	OptoNotch
29	OptoNotch
29	OptoNotch
29	OptoNotch
28	OptoNotch
28	OptoNotch
28	OptoNotch
28	OptoNotch
27	OptoNotch
27	OptoNotch
27	OptoNotch
27	OptoNotch
27	OptoNotch
27	OptoNotch
27	OptoNotch
27	OptoNotch
26	OptoNotch
26	OptoNotch
26	OptoNotch
26	OptoNotch
26	OptoNotch
26	OptoNotch
26	OptoNotch
25	OptoNotch
25	OptoNotch
25	OptoNotch
25	OptoNotch
24	OptoNotch
24	OptoNotch
24	OptoNotch
24	OptoNotch
23	OptoNotch
23	OptoNotch
23	OptoNotch
23	OptoNotch
23	OptoNotch
23	OptoNotch
23	OptoNotch
23	OptoNotch
23	OptoNotch
23	OptoNotch
22	OptoNotch
22	OptoNotch
22	OptoNotch
22	OptoNotch
22	OptoNotch
22	OptoNotch
22	OptoNotch
21	OptoNotch
21	OptoNotch
21	OptoNotch
21	OptoNotch
21	OptoNotch
21	OptoNotch
21	OptoNotch
21	OptoNotch
21	OptoNotch
20	OptoNotch
20	OptoNotch
20	OptoNotch
20	OptoNotch
20	OptoNotch
20	OptoNotch
20	OptoNotch
20	OptoNotch
20	OptoNotch
20	OptoNotch
20	OptoNotch
20	OptoNotch
20	OptoNotch
20	OptoNotch
20	OptoNotch
20	OptoNotch
19	OptoNotch
19	OptoNotch
19	OptoNotch
19	OptoNotch
19	OptoNotch
19	OptoNotch
19	OptoNotch
19	OptoNotch
19	OptoNotch
19	OptoNotch
19	OptoNotch
18	OptoNotch
18	OptoNotch
18	OptoNotch
18	OptoNotch
18	OptoNotch
18	OptoNotch
18	OptoNotch
18	OptoNotch
18	OptoNotch
18	OptoNotch
18	OptoNotch
17	OptoNotch
17	OptoNotch
17	OptoNotch
17	OptoNotch
17	OptoNotch
17	OptoNotch
17	OptoNotch
17	OptoNotch
17	OptoNotch
17	OptoNotch
17	OptoNotch
17	OptoNotch
16	OptoNotch
16	OptoNotch
16	OptoNotch
16	OptoNotch
16	OptoNotch
16	OptoNotch
16	OptoNotch
16	OptoNotch
16	OptoNotch
16	OptoNotch
16	OptoNotch
16	OptoNotch
16	OptoNotch
16	OptoNotch
15	OptoNotch
15	OptoNotch
15	OptoNotch
15	OptoNotch
15	OptoNotch
15	OptoNotch
15	OptoNotch
15	OptoNotch
15	OptoNotch
15	OptoNotch
15	OptoNotch
15	OptoNotch
15	OptoNotch
15	OptoNotch
14	OptoNotch
14	OptoNotch
14	OptoNotch
14	OptoNotch
14	OptoNotch
14	OptoNotch
14	OptoNotch
14	OptoNotch
14	OptoNotch
14	OptoNotch
13	OptoNotch
13	OptoNotch
13	OptoNotch
13	OptoNotch
13	OptoNotch
13	OptoNotch
13	OptoNotch
13	OptoNotch
13	OptoNotch
13	OptoNotch
13	OptoNotch
13	OptoNotch
13	OptoNotch
13	OptoNotch
13	OptoNotch
12	OptoNotch
12	OptoNotch
12	OptoNotch
12	OptoNotch
12	OptoNotch
12	OptoNotch
12	OptoNotch
12	OptoNotch
12	OptoNotch
12	OptoNotch
12	OptoNotch
12	OptoNotch
12	OptoNotch
12	OptoNotch
12	OptoNotch
12	OptoNotch
12	OptoNotch
12	OptoNotch
12	OptoNotch
12	OptoNotch
12	OptoNotch
12	OptoNotch
12	OptoNotch
12	OptoNotch
12	OptoNotch
12	OptoNotch
12	OptoNotch
12	OptoNotch
12	OptoNotch
12	OptoNotch
12	OptoNotch
12	OptoNotch
12	OptoNotch
12	OptoNotch
12	OptoNotch
12	OptoNotch
12	OptoNotch
12	OptoNotch
11	OptoNotch
11	OptoNotch
11	OptoNotch
11	OptoNotch
11	OptoNotch
11	OptoNotch
11	OptoNotch
11	OptoNotch
11	OptoNotch
11	OptoNotch
11	OptoNotch
11	OptoNotch
11	OptoNotch
11	OptoNotch
11	OptoNotch
11	OptoNotch
11	OptoNotch
11	OptoNotch
11	OptoNotch
11	OptoNotch
10	OptoNotch
10	OptoNotch
10	OptoNotch
10	OptoNotch
10	OptoNotch
10	OptoNotch
10	OptoNotch
10	OptoNotch
10	OptoNotch
10	OptoNotch
10	OptoNotch
10	OptoNotch
10	OptoNotch
10	OptoNotch
10	OptoNotch
10	OptoNotch
10	OptoNotch
10	OptoNotch
10	OptoNotch
10	OptoNotch
10	OptoNotch
10	OptoNotch
10	OptoNotch
10	OptoNotch
10	OptoNotch
9	OptoNotch
9	OptoNotch
9	OptoNotch
9	OptoNotch
9	OptoNotch
9	OptoNotch
9	OptoNotch
9	OptoNotch
9	OptoNotch
9	OptoNotch
9	OptoNotch
9	OptoNotch
9	OptoNotch
9	OptoNotch
9	OptoNotch
9	OptoNotch
9	OptoNotch
9	OptoNotch
9	OptoNotch
9	OptoNotch
9	OptoNotch
9	OptoNotch
9	OptoNotch
9	OptoNotch
9	OptoNotch
9	OptoNotch
9	OptoNotch
9	OptoNotch
9	OptoNotch
9	OptoNotch
8	OptoNotch
8	OptoNotch
8	OptoNotch
8	OptoNotch
8	OptoNotch
8	OptoNotch
8	OptoNotch
8	OptoNotch
8	OptoNotch
8	OptoNotch
8	OptoNotch
8	OptoNotch
8	OptoNotch
8	OptoNotch
8	OptoNotch
7	OptoNotch
7	OptoNotch
6	OptoNotch
6	OptoNotch
5	OptoNotch
4	OptoNotch
17	GSI
16	GSI
15	GSI
14	GSI
14	GSI
14	GSI
14	GSI
13	GSI
13	GSI
13	GSI
13	GSI
13	GSI
13	GSI
13	GSI
13	GSI
13	GSI
12	GSI
12	GSI
12	GSI
12	GSI
12	GSI
12	GSI
12	GSI
12	GSI
12	GSI
12	GSI
12	GSI
12	GSI
11	GSI
11	GSI
11	GSI
11	GSI
11	GSI
11	GSI
11	GSI
11	GSI
11	GSI
11	GSI
11	GSI
11	GSI
11	GSI
11	GSI
11	GSI
11	GSI
11	GSI
11	GSI
11	GSI
11	GSI
11	GSI
11	GSI
11	GSI
11	GSI
11	GSI
11	GSI
11	GSI
11	GSI
11	GSI
11	GSI
11	GSI
11	GSI
11	GSI
11	GSI
11	GSI
10	GSI
10	GSI
10	GSI
10	GSI
10	GSI
10	GSI
10	GSI
10	GSI
10	GSI
10	GSI
10	GSI
10	GSI
10	GSI
10	GSI
10	GSI
10	GSI
10	GSI
10	GSI
10	GSI
10	GSI
10	GSI
10	GSI
10	GSI
10	GSI
10	GSI
10	GSI
10	GSI
10	GSI
10	GSI
10	GSI
10	GSI
10	GSI
10	GSI
10	GSI
10	GSI
10	GSI
10	GSI
10	GSI
10	GSI
10	GSI
10	GSI
10	GSI
10	GSI
10	GSI
10	GSI
10	GSI
9	GSI
9	GSI
9	GSI
9	GSI
9	GSI
9	GSI
9	GSI
9	GSI
9	GSI
9	GSI
9	GSI
9	GSI
9	GSI
9	GSI
9	GSI
9	GSI
9	GSI
9	GSI
9	GSI
9	GSI
9	GSI
9	GSI
9	GSI
9	GSI
9	GSI
9	GSI
9	GSI
9	GSI
9	GSI
9	GSI
9	GSI
9	GSI
9	GSI
9	GSI
9	GSI
9	GSI
9	GSI
9	GSI
9	GSI
9	GSI
9	GSI
9	GSI
9	GSI
9	GSI
9	GSI
9	GSI
9	GSI
9	GSI
8	GSI
8	GSI
8	GSI
8	GSI
8	GSI
8	GSI
8	GSI
8	GSI
8	GSI
8	GSI
8	GSI
8	GSI
8	GSI
8	GSI
8	GSI
8	GSI
8	GSI
8	GSI
8	GSI
8	GSI
8	GSI
8	GSI
8	GSI
8	GSI
8	GSI
8	GSI
8	GSI
8	GSI
8	GSI
8	GSI
8	GSI
8	GSI
8	GSI
8	GSI
8	GSI
8	GSI
8	GSI
8	GSI
8	GSI
8	GSI
8	GSI
8	GSI
8	GSI
8	GSI
8	GSI
8	GSI
8	GSI
8	GSI
8	GSI
8	GSI
8	GSI
8	GSI
7	GSI
7	GSI
7	GSI
7	GSI
7	GSI
7	GSI
7	GSI
7	GSI
7	GSI
7	GSI
7	GSI
7	GSI
7	GSI
7	GSI
7	GSI
7	GSI
7	GSI
7	GSI
7	GSI
7	GSI
7	GSI
7	GSI
7	GSI
7	GSI
7	GSI
7	GSI
7	GSI
7	GSI
7	GSI
7	GSI
7	GSI
7	GSI
7	GSI
7	GSI
7	GSI
7	GSI
7	GSI
7	GSI
7	GSI
7	GSI
7	GSI
7	GSI
7	GSI
7	GSI
7	GSI
7	GSI
7	GSI
7	GSI
7	GSI
7	GSI
7	GSI
7	GSI
7	GSI
7	GSI
7	GSI
7	GSI
7	GSI
7	GSI
7	GSI
7	GSI
7	GSI
7	GSI
7	GSI
7	GSI
7	GSI
7	GSI
7	GSI
7	GSI
7	GSI
7	GSI
7	GSI
7	GSI
7	GSI
7	GSI
6	GSI
6	GSI
6	GSI
6	GSI
6	GSI
6	GSI
6	GSI
6	GSI
6	GSI
6	GSI
6	GSI
6	GSI
6	GSI
6	GSI
6	GSI
6	GSI
6	GSI
6	GSI
6	GSI
6	GSI
6	GSI
6	GSI
6	GSI
6	GSI
6	GSI
6	GSI
6	GSI
6	GSI
6	GSI
6	GSI
6	GSI
6	GSI
6	GSI
6	GSI
6	GSI
6	GSI
6	GSI
6	GSI
6	GSI
6	GSI
6	GSI
6	GSI
6	GSI
6	GSI
6	GSI
6	GSI
6	GSI
6	GSI
6	GSI
6	GSI
6	GSI
6	GSI
6	GSI
6	GSI
6	GSI
6	GSI
6	GSI
6	GSI
6	GSI
6	GSI
5	GSI
5	GSI
5	GSI
5	GSI
5	GSI
5	GSI
5	GSI
5	GSI
5	GSI
5	GSI
5	GSI
5	GSI
5	GSI
5	GSI
5	GSI
5	GSI
5	GSI
5	GSI
5	GSI
5	GSI
5	GSI
5	GSI
5	GSI
5	GSI
5	GSI
5	GSI
5	GSI
5	GSI
5	GSI
5	GSI
5	GSI
5	GSI
5	GSI
5	GSI
5	GSI
5	GSI
5	GSI
5	GSI
5	GSI
5	GSI
5	GSI
5	GSI
5	GSI
5	GSI
5	GSI
5	GSI
5	GSI
5	GSI
5	GSI
5	GSI
5	GSI
5	GSI
5	GSI
5	GSI
5	GSI
5	GSI
5	GSI
5	GSI
5	GSI
5	GSI
5	GSI
5	GSI
5	GSI
5	GSI
5	GSI
5	GSI
5	GSI
5	GSI
5	GSI
5	GSI
5	GSI
5	GSI
5	GSI
5	GSI
5	GSI
5	GSI
5	GSI
5	GSI
5	GSI
5	GSI
5	GSI
5	GSI
5	GSI
5	GSI
4	GSI
4	GSI
4	GSI
4	GSI
4	GSI
4	GSI
4	GSI
4	GSI
4	GSI
4	GSI
4	GSI
4	GSI
4	GSI
4	GSI
4	GSI
4	GSI
4	GSI
4	GSI
4	GSI
4	GSI
4	GSI
4	GSI
4	GSI
4	GSI
4	GSI
4	GSI
4	GSI
4	GSI
4	GSI
4	GSI
4	GSI
4	GSI
4	GSI
4	GSI
4	GSI
4	GSI
4	GSI
4	GSI
4	GSI
4	GSI
4	GSI
4	GSI
4	GSI
4	GSI
4	GSI
4	GSI
4	GSI
4	GSI
4	GSI
4	GSI
4	GSI
4	GSI
4	GSI
4	GSI
4	GSI
4	GSI
4	GSI
4	GSI
4	GSI
4	GSI
4	GSI
4	GSI
4	GSI
4	GSI
4	GSI
4	GSI
3	GSI
3	GSI
3	GSI
3	GSI
3	GSI
3	GSI
3	GSI
3	GSI
3	GSI
3	GSI
3	GSI
3	GSI
3	GSI
3	GSI
3	GSI
3	GSI
3	GSI
3	GSI
3	GSI
3	GSI
3	GSI
3	GSI
3	GSI
3	GSI
3	GSI
3	GSI
3	GSI
3	GSI
3	GSI
3	GSI
3	GSI
3	GSI
3	GSI
3	GSI
3	GSI
3	GSI
3	GSI
3	GSI
3	GSI
3	GSI
3	GSI
3	GSI
3	GSI
3	GSI
3	GSI
3	GSI
3	GSI
3	GSI
3	GSI
3	GSI
3	GSI
3	GSI
3	GSI
3	GSI
3	GSI
3	GSI
3	GSI
3	GSI
3	GSI
3	GSI
3	GSI
3	GSI
3	GSI
3	GSI
3	GSI
3	GSI
3	GSI
2	GSI
2	GSI
2	GSI
2	GSI
2	GSI
2	GSI
2	GSI
2	GSI
2	GSI
2	GSI
2	GSI
2	GSI
2	GSI
2	GSI
2	GSI
2	GSI
2	GSI
2	GSI
2	GSI
2	GSI
2	GSI
2	GSI
2	GSI
2	GSI
2	GSI
2	GSI
2	GSI
2	GSI
2	GSI
2	GSI
2	GSI
2	GSI
2	GSI
2	GSI
2	GSI
2	GSI
2	GSI
2	GSI
2	GSI
2	GSI
2	GSI
2	GSI
2	GSI
2	GSI
2	GSI
2	GSI
2	GSI
2	GSI
2	GSI
2	GSI
2	GSI
2	GSI
1	GSI
1	GSI
1	GSI
1	GSI
1	GSI
1	GSI
1	GSI
1	GSI
1	GSI
1	GSI
1	GSI
1	GSI
1	GSI
1	GSI
1	GSI
1	GSI
1	GSI
1	GSI
1	GSI
1	GSI
1	GSI
1	GSI
1	GSI
1	GSI
1	GSI
1	GSI
1	GSI
1	GSI
1	GSI
1	GSI
1	GSI
1	GSI
1	GSI
1	GSI
1	GSI
0	GSI
0	GSI
0	GSI
0	GSI
0	GSI
0	GSI
0	GSI
0	GSI
0	GSI
0	GSI
0	GSI
0	GSI
0	GSI
0	GSI
0	GSI
0	GSI
0	GSI
0	GSI
0	GSI
0	GSI
0	GSI
0	GSI
0	GSI
0	GSI
0	GSI
0	GSI
0	GSI
1	GSI
1	GSI
1	GSI
1	GSI
1	GSI
1	GSI
1	GSI
1	GSI
1	GSI
1	GSI
1	GSI
1	GSI
1	GSI
1	GSI
1	GSI
1	GSI
0	GSI
0	GSI
0	GSI
0	GSI
0	GSI
0	GSI
0	GSI
0	GSI
0	GSI
0	GSI
0	GSI
0	GSI
0	GSI
0	GSI
0	GSI
0	GSI
0	GSI
0	GSI
0	GSI
0	GSI
0	GSI
0	GSI
0	GSI
0	GSI
0	GSI
0	GSI
0	GSI
0	GSI
0	GSI
0	GSI
0	GSI
0	GSI
0	GSI
0	GSI
0	GSI
0	GSI
0	GSI
0	GSI
0	GSI
0	GSI
0	GSI
0	GSI
0	GSI
0	GSI
0	GSI
0	GSI
0	GSI
0	GSI
0	GSI
0	GSI
0	GSI
0	GSI
0	GSI
0	GSI
0	GSI
0	GSI
1	GSI
1	GSI
1	GSI
1	GSI
1	GSI
1	GSI
1	GSI
1	GSI
1	GSI
1	GSI
1	GSI
1	GSI
1	GSI
1	GSI
1	GSI
1	GSI
0	GSI
0	GSI
0	GSI
0	GSI
0	GSI
0	GSI
0	GSI
0	GSI
0	GSI
0	GSI
0	GSI
0	GSI
0	GSI
0	GSI
0	GSI
0	GSI
0	GSI
0	GSI
0	GSI
0	GSI
0	GSI
0	GSI
