# Supplementary material for: Notch1 Phase Separation Coupled Percolation facilitates target gene expression and enhancer looping
Source: Sci Rep. 2024 Sep 19;14:21912. doi: 10.1038/s41598-024-71634-6 (PMC11413390; doi:10.1038/s41598-024-71634-6)
Supplement: Supplementary file 39 — Supplementary Information 31. [file 41598_2024_71634_MOESM39_ESM.xlsx]

## Sheet: Extended 15C
Proportion of Positive Condensates	Co-Staining Protein			Proportion of Positive Condensates
1	rbpj		Co-Staining Protein	Mean	Median	Standard deviation	25th percentile	75th percentile
1	rbpj		MAML1	0.929	0.933	0.0523	0.9	0.967
1	maml		RBPJ	0.816	0.867	0.156	0.733	0.933
1	maml
1	rbpj
1	rbpj
1	rbpj
1	maml
1	rbpj
1	rbpj
1	rbpj
1	rbpj
1	maml
1	rbpj
1	maml
1	maml
1	rbpj
1	rbpj
1	rbpj
1	rbpj
1	rbpj
1	rbpj
1	rbpj
1	maml
1	maml
1	maml
1	maml
1	rbpj
1	rbpj
1	rbpj
1	rbpj
1	rbpj
1	maml
1	rbpj
1	rbpj
1	maml
1	rbpj
1	rbpj
1	rbpj
1	rbpj
1	rbpj
1	rbpj
1	maml
1	rbpj
1	rbpj
1	maml
1	maml
1	rbpj
1	rbpj
1	rbpj
1	rbpj
1	rbpj
1	rbpj
0.999	maml
0.999	maml
0.997	maml
0.996	maml
0.996	rbpj
0.996	rbpj
0.996	maml
0.996	maml
0.996	rbpj
0.996	rbpj
0.996	rbpj
0.996	rbpj
0.995	rbpj
0.995	maml
0.995	rbpj
0.995	rbpj
0.994	maml
0.994	maml
0.994	rbpj
0.993	rbpj
0.993	rbpj
0.993	rbpj
0.993	rbpj
0.993	rbpj
0.993	rbpj
0.992	maml
0.992	maml
0.992	rbpj
0.992	rbpj
0.992	rbpj
0.992	rbpj
0.992	rbpj
0.992	rbpj
0.991	maml
0.991	maml
0.991	rbpj
0.991	rbpj
0.99	maml
0.99	maml
0.99	rbpj
0.99	rbpj
0.977	maml
0.977	maml
0.977	rbpj
0.976	maml
0.976	maml
0.976	maml
0.976	rbpj
0.975	maml
0.975	maml
0.975	rbpj
0.974	maml
0.974	rbpj
0.973	maml
0.973	maml
0.973	maml
0.972	maml
0.972	maml
0.972	maml
0.971	maml
0.971	maml
0.971	rbpj
0.971	maml
0.971	maml
0.971	maml
0.97	maml
0.97	maml
0.97	maml
0.97	rbpj
0.969	maml
0.969	maml
0.969	maml
0.969	rbpj
0.969	rbpj
0.968	maml
0.968	maml
0.967	maml
0.967	maml
0.967	maml
0.967	maml
0.967	rbpj
0.966	maml
0.966	maml
0.966	maml
0.966	maml
0.966	rbpj
0.965	maml
0.965	maml
0.964	maml
0.964	maml
0.964	maml
0.964	rbpj
0.963	maml
0.963	rbpj
0.963	maml
0.963	rbpj
0.962	maml
0.962	maml
0.962	rbpj
0.962	maml
0.962	maml
0.962	maml
0.962	maml
0.962	maml
0.962	rbpj
0.961	maml
0.961	maml
0.961	maml
0.961	rbpj
0.96	maml
0.96	maml
0.96	rbpj
0.96	maml
0.96	maml
0.959	maml
0.958	maml
0.958	maml
0.958	maml
0.958	maml
0.958	maml
0.958	maml
0.958	maml
0.957	maml
0.957	rbpj
0.943	maml
0.942	maml
0.942	maml
0.942	maml
0.941	maml
0.941	maml
0.94	maml
0.94	rbpj
0.94	maml
0.94	rbpj
0.94	rbpj
0.94	rbpj
0.94	rbpj
0.939	rbpj
0.939	rbpj
0.939	maml
0.938	maml
0.938	rbpj
0.938	maml
0.938	maml
0.938	maml
0.937	maml
0.937	maml
0.937	rbpj
0.937	maml
0.937	maml
0.937	rbpj
0.937	rbpj
0.937	rbpj
0.936	maml
0.936	rbpj
0.936	maml
0.936	maml
0.936	maml
0.936	maml
0.935	rbpj
0.935	rbpj
0.935	rbpj
0.934	maml
0.934	maml
0.934	rbpj
0.934	rbpj
0.934	rbpj
0.933	maml
0.933	rbpj
0.933	maml
0.933	rbpj
0.933	rbpj
0.933	maml
0.933	maml
0.933	rbpj
0.932	maml
0.932	maml
0.931	maml
0.931	maml
0.931	maml
0.931	rbpj
0.931	maml
0.931	maml
0.931	maml
0.931	rbpj
0.931	rbpj
0.931	rbpj
0.93	maml
0.93	rbpj
0.93	maml
0.93	maml
0.93	rbpj
0.929	rbpj
0.929	maml
0.929	maml
0.929	maml
0.929	maml
0.929	rbpj
0.929	rbpj
0.929	rbpj
0.928	maml
0.928	maml
0.928	rbpj
0.928	rbpj
0.928	maml
0.928	rbpj
0.928	rbpj
0.928	rbpj
0.927	maml
0.927	maml
0.927	maml
0.926	maml
0.926	maml
0.926	maml
0.926	rbpj
0.925	maml
0.925	rbpj
0.925	rbpj
0.924	maml
0.924	maml
0.924	maml
0.924	rbpj
0.924	rbpj
0.909	maml
0.909	maml
0.909	maml
0.909	rbpj
0.909	rbpj
0.908	maml
0.908	maml
0.908	maml
0.907	rbpj
0.906	maml
0.906	rbpj
0.904	rbpj
0.904	maml
0.904	rbpj
0.904	rbpj
0.903	maml
0.903	maml
0.903	maml
0.903	maml
0.902	maml
0.901	maml
0.901	rbpj
0.9	maml
0.9	maml
0.9	maml
0.9	maml
0.9	maml
0.9	rbpj
0.899	maml
0.899	rbpj
0.899	maml
0.899	rbpj
0.899	rbpj
0.897	maml
0.897	rbpj
0.895	maml
0.894	rbpj
0.894	rbpj
0.894	maml
0.894	maml
0.893	maml
0.893	maml
0.893	maml
0.892	rbpj
0.891	rbpj
0.891	rbpj
0.89	maml
0.89	rbpj
0.876	maml
0.876	maml
0.876	rbpj
0.875	maml
0.875	rbpj
0.875	rbpj
0.875	rbpj
0.875	rbpj
0.874	rbpj
0.874	rbpj
0.874	rbpj
0.874	maml
0.874	maml
0.874	maml
0.874	maml
0.873	rbpj
0.873	rbpj
0.873	rbpj
0.872	maml
0.872	maml
0.871	maml
0.871	rbpj
0.871	maml
0.87	rbpj
0.87	rbpj
0.869	rbpj
0.869	maml
0.869	rbpj
0.869	rbpj
0.868	rbpj
0.868	maml
0.868	rbpj
0.868	rbpj
0.868	rbpj
0.868	rbpj
0.867	maml
0.867	rbpj
0.867	rbpj
0.867	rbpj
0.866	maml
0.866	maml
0.865	maml
0.864	maml
0.864	maml
0.864	rbpj
0.862	maml
0.862	rbpj
0.862	rbpj
0.862	rbpj
0.862	rbpj
0.862	rbpj
0.861	maml
0.861	rbpj
0.861	rbpj
0.861	maml
0.861	maml
0.86	rbpj
0.86	maml
0.86	rbpj
0.86	rbpj
0.86	rbpj
0.86	rbpj
0.86	rbpj
0.86	rbpj
0.859	rbpj
0.859	rbpj
0.859	rbpj
0.858	maml
0.858	maml
0.858	maml
0.858	maml
0.858	rbpj
0.857	maml
0.857	rbpj
0.857	rbpj
0.842	maml
0.841	rbpj
0.84	maml
0.839	maml
0.838	rbpj
0.838	rbpj
0.836	rbpj
0.836	maml
0.836	maml
0.835	rbpj
0.835	rbpj
0.835	rbpj
0.834	maml
0.834	rbpj
0.833	rbpj
0.833	maml
0.831	maml
0.83	rbpj
0.829	maml
0.829	maml
0.829	rbpj
0.827	maml
0.827	maml
0.826	rbpj
0.826	rbpj
0.826	rbpj
0.825	rbpj
0.825	rbpj
0.824	maml
0.823	maml
0.823	rbpj
0.807	rbpj
0.804	maml
0.804	rbpj
0.803	rbpj
0.803	rbpj
0.801	rbpj
0.801	rbpj
0.8	rbpj
0.8	rbpj
0.8	rbpj
0.799	rbpj
0.799	rbpj
0.797	rbpj
0.796	rbpj
0.794	maml
0.794	rbpj
0.793	rbpj
0.793	rbpj
0.791	rbpj
0.79	rbpj
0.777	rbpj
0.777	rbpj
0.777	rbpj
0.776	rbpj
0.775	rbpj
0.775	rbpj
0.775	rbpj
0.775	rbpj
0.774	rbpj
0.773	rbpj
0.772	rbpj
0.771	rbpj
0.77	rbpj
0.77	rbpj
0.77	rbpj
0.77	rbpj
0.769	maml
0.769	rbpj
0.769	rbpj
0.768	maml
0.768	rbpj
0.767	rbpj
0.767	rbpj
0.765	rbpj
0.765	maml
0.765	rbpj
0.764	rbpj
0.764	rbpj
0.762	rbpj
0.762	rbpj
0.762	rbpj
0.761	rbpj
0.76	rbpj
0.76	rbpj
0.759	rbpj
0.759	rbpj
0.759	rbpj
0.758	rbpj
0.757	rbpj
0.743	rbpj
0.743	rbpj
0.742	rbpj
0.74	rbpj
0.74	rbpj
0.738	rbpj
0.737	rbpj
0.736	rbpj
0.735	rbpj
0.735	rbpj
0.735	rbpj
0.734	rbpj
0.732	rbpj
0.729	rbpj
0.728	rbpj
0.728	rbpj
0.727	rbpj
0.727	rbpj
0.727	rbpj
0.726	rbpj
0.726	rbpj
0.724	rbpj
0.724	rbpj
0.723	rbpj
0.709	rbpj
0.708	rbpj
0.708	rbpj
0.7	rbpj
0.7	rbpj
0.698	rbpj
0.697	rbpj
0.695	rbpj
0.694	rbpj
0.692	rbpj
0.691	rbpj
0.671	rbpj
0.668	rbpj
0.667	rbpj
0.662	rbpj
0.659	rbpj
0.659	rbpj
0.658	rbpj
0.658	rbpj
0.642	rbpj
0.637	rbpj
0.634	rbpj
0.633	rbpj
0.633	rbpj
0.633	rbpj
0.632	rbpj
0.631	rbpj
0.631	rbpj
0.63	rbpj
0.629	rbpj
0.609	rbpj
0.603	rbpj
0.597	rbpj
0.592	rbpj
0.574	rbpj
0.573	rbpj
0.572	rbpj
0.569	rbpj
0.567	rbpj
0.563	rbpj
0.559	rbpj
0.542	rbpj
0.541	rbpj
0.539	rbpj
0.537	rbpj
0.536	rbpj
0.533	rbpj
0.533	rbpj
0.533	rbpj
0.53	rbpj
0.526	rbpj
0.525	rbpj
0.524	rbpj
0.523	rbpj
0.51	rbpj
0.508	rbpj
0.508	rbpj
0.507	rbpj
0.506	rbpj
0.506	rbpj
0.505	rbpj
0.505	rbpj
0.503	rbpj
0.5	rbpj
0.498	rbpj
0.498	rbpj
0.497	rbpj
0.497	rbpj
0.494	rbpj
0.493	rbpj
0.492	rbpj
0.491	rbpj
0.491	rbpj
0.474	rbpj
0.471	rbpj
0.471	rbpj
0.467	rbpj
0.465	rbpj
0.462	rbpj
0.457	rbpj
