# Supplementary material for: Notch1 Phase Separation Coupled Percolation facilitates target gene expression and enhancer looping
Source: Sci Rep. 2024 Sep 19;14:21912. doi: 10.1038/s41598-024-71634-6 (PMC11413390; doi:10.1038/s41598-024-71634-6)
Supplement: Supplementary file 40 — Supplementary Information 32. [file 41598_2024_71634_MOESM40_ESM.xlsx]

## Sheet: Extended 16B
Nuclear Intensity of Myc RNA	Condition
502.141	OptoNotch
504.887	OptoNotch
505.785	OptoNotch
507.211	OptoNotch
510.855	OptoNotch
513.575	OptoNotch
514.077	OptoNotch
518.064	OptoNotch
519.437	OptoNotch
520.23	OptoNotch
520.995	OptoNotch
521.207	OptoNotch
523.398	OptoNotch
527.201	OptoNotch
531.083	OptoNotch
531.716	OptoNotch
534.964	OptoNotch
535.255	OptoNotch
540.378	OptoNotch
562.823	OptoNotch
564.988	OptoNotch
566.652	OptoNotch
568.263	OptoNotch
572.989	OptoNotch
600.874	OptoNotch
607.713	OptoNotch
625.115	OptoNotch
629.525	OptoNotch
631.875	OptoNotch
640.14	OptoNotch
642.939	OptoNotch
649.831	OptoNotch
649.937	OptoNotch
656.169	OptoNotch
656.169	OptoNotch
661.556	OptoNotch
673.043	OptoNotch
681.493	OptoNotch
682.681	OptoNotch
693.587	OptoNotch
695.329	OptoNotch
700.056	OptoNotch
700.743	OptoNotch
703.172	OptoNotch
707.027	OptoNotch
709.879	OptoNotch
717.484	OptoNotch
717.96	OptoNotch
719.465	OptoNotch
729.578	OptoNotch
732.985	OptoNotch
737.368	OptoNotch
742.676	OptoNotch
749.172	OptoNotch
752.208	OptoNotch
754.163	OptoNotch
761.055	OptoNotch
762.639	OptoNotch
769.32	OptoNotch
770.561	OptoNotch
777.347	OptoNotch
785.428	OptoNotch
785.85	OptoNotch
794.3	OptoNotch
796.677	OptoNotch
798.023	OptoNotch
800.373	OptoNotch
801.245	OptoNotch
807.794	OptoNotch
809.985	OptoNotch
816.481	OptoNotch
817.722	OptoNotch
818.198	OptoNotch
826.304	OptoNotch
827.123	OptoNotch
829.077	OptoNotch
836.365	OptoNotch
847.218	OptoNotch
848.987	OptoNotch
851.311	OptoNotch
852.684	OptoNotch
873.598	OptoNotch
876.952	OptoNotch
887.567	OptoNotch
889.864	OptoNotch
891.818	OptoNotch
893.033	OptoNotch
899.08	OptoNotch
902.407	OptoNotch
903.226	OptoNotch
906.157	OptoNotch
912.89	OptoNotch
927.229	OptoNotch
933.065	OptoNotch
941.753	OptoNotch
942.545	OptoNotch
943.443	OptoNotch
946.215	OptoNotch
947.06	OptoNotch
949.701	OptoNotch
953.002	OptoNotch
961.504	OptoNotch
964.647	OptoNotch
967.261	OptoNotch
967.736	OptoNotch
973.704	OptoNotch
974.628	OptoNotch
976.292	OptoNotch
978.536	OptoNotch
983.686	OptoNotch
986.273	OptoNotch
987.303	OptoNotch
987.779	OptoNotch
1001.56	OptoNotch
1007.82	OptoNotch
1012.71	OptoNotch
1013.89	OptoNotch
1014.29	OptoNotch
1022.32	OptoNotch
1038.08	OptoNotch
1044.61	OptoNotch
1057.07	OptoNotch
1058.2	OptoNotch
1060.11	OptoNotch
1084.11	OptoNotch
1091.4	OptoNotch
1092.51	OptoNotch
1101.48	OptoNotch
1110.25	OptoNotch
1112.23	OptoNotch
1130.77	OptoNotch
1137.92	OptoNotch
1138.72	OptoNotch
1147.77	OptoNotch
1147.8	OptoNotch
1149.7	OptoNotch
1166.29	OptoNotch
1169.74	OptoNotch
1170.33	OptoNotch
1171.96	OptoNotch
1176.5	OptoNotch
1186.12	OptoNotch
1193.19	OptoNotch
1199.82	OptoNotch
1200.4	OptoNotch
1207.56	OptoNotch
1208.48	OptoNotch
1213.61	OptoNotch
1221.24	OptoNotch
1221.29	OptoNotch
1228.71	OptoNotch
1231.83	OptoNotch
1251.1	OptoNotch
1271.01	OptoNotch
1272.65	OptoNotch
1280.41	OptoNotch
1285.3	OptoNotch
1290.9	OptoNotch
1292.43	OptoNotch
1295.83	OptoNotch
1302.36	OptoNotch
1305.5	OptoNotch
1308.85	OptoNotch
1311.36	OptoNotch
1314.61	OptoNotch
1323.19	OptoNotch
1326.1	OptoNotch
1327.73	OptoNotch
1328.74	OptoNotch
1338.03	OptoNotch
1340.94	OptoNotch
1356.15	OptoNotch
1358.58	OptoNotch
1367.13	OptoNotch
1371.67	OptoNotch
1384.51	OptoNotch
1398.45	OptoNotch
1401.46	OptoNotch
1409.51	OptoNotch
1409.88	OptoNotch
1410.28	OptoNotch
1426.91	OptoNotch
1433.54	OptoNotch
1438.35	OptoNotch
1439.54	OptoNotch
1440.12	OptoNotch
1441.23	OptoNotch
1446.48	OptoNotch
1449.02	OptoNotch
1452.11	OptoNotch
1456.81	OptoNotch
1465.73	OptoNotch
1466.55	OptoNotch
1485.22	OptoNotch
1495.28	OptoNotch
1495.44	OptoNotch
1495.6	OptoNotch
1506.98	OptoNotch
1512.63	OptoNotch
1522.88	OptoNotch
1532.43	OptoNotch
1548.73	OptoNotch
1550.05	OptoNotch
1551.66	OptoNotch
1552.87	OptoNotch
1575.87	OptoNotch
1584.09	OptoNotch
1594.3	OptoNotch
1597.58	OptoNotch
1599.45	OptoNotch
1611.84	OptoNotch
1613.47	OptoNotch
1614.61	OptoNotch
1630.14	OptoNotch
1642.6	OptoNotch
1657.97	OptoNotch
1663.25	OptoNotch
1665.97	OptoNotch
1667	OptoNotch
1712.1	OptoNotch
1730.88	OptoNotch
1743.61	OptoNotch
1750.81	OptoNotch
1754.06	OptoNotch
1759.29	OptoNotch
1767.4	OptoNotch
1776.93	OptoNotch
1779.78	OptoNotch
1795.36	OptoNotch
1795.65	OptoNotch
1804.66	OptoNotch
1824.91	OptoNotch
1837.98	OptoNotch
1843.21	OptoNotch
1844.58	OptoNotch
1847.38	OptoNotch
1849.15	OptoNotch
1871.46	OptoNotch
1871.83	OptoNotch
1878.67	OptoNotch
1886.81	OptoNotch
1890.4	OptoNotch
1892.01	OptoNotch
1892.3	OptoNotch
1916.33	OptoNotch
1922.35	OptoNotch
1929.11	OptoNotch
1952.74	OptoNotch
1971.97	OptoNotch
1973.42	OptoNotch
2001.43	OptoNotch
2008.04	OptoNotch
2015.01	OptoNotch
2020.77	OptoNotch
2029.53	OptoNotch
2040.12	OptoNotch
2043.53	OptoNotch
2049.15	OptoNotch
2054.41	OptoNotch
2070.36	OptoNotch
2076.22	OptoNotch
2083.08	OptoNotch
2087.39	OptoNotch
2130.72	OptoNotch
2139.96	OptoNotch
2140.86	OptoNotch
2144.74	OptoNotch
2157.36	OptoNotch
2187.97	OptoNotch
2215.75	OptoNotch
2220.13	OptoNotch
2227.05	OptoNotch
2253.4	OptoNotch
2253.4	OptoNotch
2255.17	OptoNotch
2256.28	OptoNotch
2263.89	OptoNotch
2269.8	OptoNotch
2280.23	OptoNotch
2289.42	OptoNotch
2299.96	OptoNotch
2327.55	OptoNotch
2331.78	OptoNotch
2332.46	OptoNotch
2347.17	OptoNotch
2365.55	OptoNotch
2372.26	OptoNotch
2378.94	OptoNotch
2410.81	OptoNotch
2411.74	OptoNotch
2433.49	OptoNotch
2439.83	OptoNotch
2464.36	OptoNotch
2472.21	OptoNotch
2473.5	OptoNotch
2485.94	OptoNotch
2493.25	OptoNotch
2502.26	OptoNotch
2507.99	OptoNotch
2510.55	OptoNotch
2524.07	OptoNotch
2527.63	OptoNotch
2543.56	OptoNotch
2552.19	OptoNotch
2557.31	OptoNotch
2570.54	OptoNotch
2587.5	OptoNotch
2596.47	OptoNotch
2600.17	OptoNotch
2602.84	OptoNotch
2617.97	OptoNotch
2620.5	OptoNotch
2623.86	OptoNotch
2639.09	OptoNotch
2639.49	OptoNotch
2659.16	OptoNotch
2724.07	OptoNotch
2731.07	OptoNotch
2745.19	OptoNotch
2749.68	OptoNotch
2784.54	OptoNotch
2799.83	OptoNotch
2803.95	OptoNotch
2812.66	OptoNotch
2819.95	OptoNotch
2822.59	OptoNotch
2827.63	OptoNotch
2850.13	OptoNotch
2864.47	OptoNotch
2878.44	OptoNotch
2879.1	OptoNotch
2883.59	OptoNotch
2899.3	OptoNotch
2921.72	OptoNotch
2939.44	OptoNotch
2940.23	OptoNotch
2944.3	OptoNotch
2954.73	OptoNotch
2955.7	OptoNotch
2963.86	OptoNotch
2968.99	OptoNotch
2990.93	OptoNotch
3001.26	OptoNotch
3009.1	OptoNotch
3010.52	OptoNotch
3017.52	OptoNotch
3023.07	OptoNotch
3042.61	OptoNotch
3051.95	OptoNotch
3054.94	OptoNotch
3104.93	OptoNotch
3126.84	OptoNotch
3147.02	OptoNotch
3153.17	OptoNotch
3155.2	OptoNotch
3160.49	OptoNotch
3162.1	OptoNotch
3193.97	OptoNotch
3199.88	OptoNotch
3208.99	OptoNotch
3210.84	OptoNotch
3276.91	OptoNotch
3279.68	OptoNotch
3279.71	OptoNotch
3289.27	OptoNotch
3313.48	OptoNotch
3333.1	OptoNotch
3348.34	OptoNotch
3388.37	OptoNotch
3402.34	OptoNotch
3420.61	OptoNotch
3426.08	OptoNotch
3426.42	OptoNotch
3428.67	OptoNotch
3459.93	OptoNotch
3480.77	OptoNotch
3491.62	OptoNotch
3536.54	OptoNotch
3537.41	OptoNotch
3552.99	OptoNotch
3592.2	OptoNotch
3605.67	OptoNotch
3663.71	OptoNotch
3679.13	OptoNotch
3687.9	OptoNotch
3693.12	OptoNotch
3734.32	OptoNotch
3774.88	OptoNotch
3775.25	OptoNotch
3776.57	OptoNotch
3814.7	OptoNotch
3815.73	OptoNotch
3817.79	OptoNotch
3829.99	OptoNotch
3833.58	OptoNotch
3845.83	OptoNotch
3848.68	OptoNotch
3880.66	OptoNotch
3897.99	OptoNotch
3917.63	OptoNotch
3924.66	OptoNotch
3982.22	OptoNotch
4006.65	OptoNotch
4021.2	OptoNotch
4077.36	OptoNotch
4083.65	OptoNotch
4084.7	OptoNotch
4085.68	OptoNotch
4122.07	OptoNotch
4147.21	OptoNotch
4152.36	OptoNotch
4175.59	OptoNotch
4178.08	OptoNotch
4193.44	OptoNotch
4200.07	OptoNotch
4203.93	OptoNotch
4238.41	OptoNotch
4240.02	OptoNotch
4245.97	OptoNotch
4249.8	OptoNotch
4306.75	OptoNotch
4311.8	OptoNotch
4313.12	OptoNotch
4336.12	OptoNotch
4359.8	OptoNotch
4389.22	OptoNotch
4396.27	OptoNotch
4417.95	OptoNotch
4436.04	OptoNotch
4438.31	OptoNotch
4447.66	OptoNotch
4450.3	OptoNotch
4450.72	OptoNotch
4452.75	OptoNotch
4476.41	OptoNotch
4515.02	OptoNotch
4525.05	OptoNotch
4525.87	OptoNotch
4545.07	OptoNotch
4581.75	OptoNotch
4586.37	OptoNotch
4592.92	OptoNotch
4606.33	OptoNotch
4611.06	OptoNotch
4622.86	OptoNotch
4681.04	OptoNotch
4712.62	OptoNotch
4731.58	OptoNotch
4746.18	OptoNotch
4762.39	OptoNotch
4763.34	OptoNotch
4764.45	OptoNotch
4782.65	OptoNotch
4793.9	OptoNotch
4798.04	OptoNotch
4806.76	OptoNotch
4817.19	OptoNotch
4820.25	OptoNotch
4829.07	OptoNotch
4836.38	OptoNotch
4877.08	OptoNotch
4889.88	OptoNotch
4948.32	OptoNotch
5018.53	OptoNotch
5042.27	OptoNotch
5052.57	OptoNotch
5058.14	OptoNotch
5066.3	OptoNotch
5069.21	OptoNotch
5145.68	OptoNotch
5167.81	OptoNotch
5188.8	OptoNotch
5237.92	OptoNotch
5241.93	OptoNotch
5247.56	OptoNotch
5259.02	OptoNotch
5354.74	OptoNotch
5396.83	OptoNotch
5419.94	OptoNotch
5447.4	OptoNotch
5461.39	OptoNotch
5474.76	OptoNotch
5507.63	OptoNotch
5539.95	OptoNotch
5552.39	OptoNotch
5555.27	OptoNotch
5569.13	OptoNotch
5573.96	OptoNotch
5574.02	OptoNotch
5604.28	OptoNotch
5615.95	OptoNotch
5624.08	OptoNotch
5628.68	OptoNotch
5718.14	OptoNotch
5768.1	OptoNotch
5822.55	OptoNotch
5835.2	OptoNotch
5986.53	OptoNotch
6040.3	OptoNotch
6105.05	OptoNotch
6112.47	OptoNotch
6131.24	OptoNotch
6217.32	OptoNotch
6229	OptoNotch
6231.72	OptoNotch
6267.92	OptoNotch
6281.31	OptoNotch
6301.24	OptoNotch
6344.07	OptoNotch
6357.15	OptoNotch
6427.02	OptoNotch
6456.96	OptoNotch
6491.95	OptoNotch
6502.33	OptoNotch
6529.69	OptoNotch
6571.91	OptoNotch
6606.77	OptoNotch
6607.53	OptoNotch
6613.02	OptoNotch
6687.38	OptoNotch
6720.92	OptoNotch
6721	OptoNotch
6729.32	OptoNotch
6731.96	OptoNotch
6760.16	OptoNotch
6801.06	OptoNotch
6898.63	OptoNotch
7028.82	OptoNotch
7033.52	OptoNotch
7052.93	OptoNotch
7069.38	OptoNotch
7165.34	OptoNotch
7167.45	OptoNotch
7181.63	OptoNotch
7235.47	OptoNotch
7272.7	OptoNotch
7299.93	OptoNotch
7305.16	OptoNotch
7363.09	OptoNotch
7413.74	OptoNotch
7445.4	OptoNotch
7650	OptoNotch
7696.1	OptoNotch
7782.77	OptoNotch
7867.29	OptoNotch
7872.68	OptoNotch
7899.53	OptoNotch
7899.96	OptoNotch
7936.66	OptoNotch
7979.57	OptoNotch
8016.65	OptoNotch
8041.68	OptoNotch
8045.35	OptoNotch
8167.72	OptoNotch
8170.02	OptoNotch
8245.38	OptoNotch
8293.2	OptoNotch
8320.98	OptoNotch
8358	OptoNotch
8358.34	OptoNotch
8411.1	OptoNotch
8424.52	OptoNotch
8463.12	OptoNotch
8464.23	OptoNotch
8514.46	OptoNotch
8543.35	OptoNotch
8552.4	OptoNotch
8569.12	OptoNotch
8570.78	OptoNotch
8580.05	OptoNotch
8719.9	OptoNotch
8800.73	OptoNotch
8871.55	OptoNotch
9021.69	OptoNotch
9119.03	OptoNotch
9134.66	OptoNotch
9145.91	OptoNotch
9211.53	OptoNotch
9424.97	OptoNotch
9426.11	OptoNotch
9462.28	OptoNotch
9587.37	OptoNotch
9644.14	OptoNotch
9687.66	OptoNotch
9741.29	OptoNotch
9821.01	OptoNotch
9839.58	OptoNotch
9885.18	OptoNotch
9887.9	OptoNotch
9932.18	OptoNotch
10077.5	OptoNotch
10132.5	OptoNotch
10169.9	OptoNotch
10181	OptoNotch
10340.5	OptoNotch
10374	OptoNotch
10407.2	OptoNotch
10463.1	OptoNotch
10472.6	OptoNotch
10932.3	OptoNotch
11100.2	OptoNotch
11193.8	OptoNotch
11313.9	OptoNotch
11391.9	OptoNotch
11431.7	OptoNotch
11448.9	OptoNotch
11520.6	OptoNotch
11525.1	OptoNotch
11530.8	OptoNotch
11605.2	OptoNotch
11624.4	OptoNotch
11638.4	OptoNotch
11968.1	OptoNotch
12036.6	OptoNotch
12372.6	OptoNotch
12399.6	OptoNotch
12473.7	OptoNotch
12633.7	OptoNotch
12643.4	OptoNotch
12683.7	OptoNotch
12918.6	OptoNotch
12992.8	OptoNotch
13153.8	OptoNotch
13566.6	OptoNotch
13639.3	OptoNotch
13688.9	OptoNotch
13735.4	OptoNotch
13789.5	OptoNotch
13839.9	OptoNotch
13875.4	OptoNotch
14026	OptoNotch
14679.3	OptoNotch
15246.4	OptoNotch
15401.5	OptoNotch
16072	OptoNotch
16089.6	OptoNotch
16138.8	OptoNotch
16553	OptoNotch
17112	OptoNotch
17717.5	OptoNotch
18055.6	OptoNotch
18482.2	OptoNotch
18517.1	OptoNotch
19661.4	OptoNotch
19944.7	OptoNotch
20295.9	OptoNotch
20324	OptoNotch
21252.9	OptoNotch
21497.6	OptoNotch
27810.3	OptoNotch
36266.3	OptoNotch
33.721	WildType
142.462	WildType
248.985	WildType
276.104	WildType
281.57	WildType
282.388	WildType
283.603	WildType
287.722	WildType
302.14	WildType
307.95	WildType
313.231	WildType
316.611	WildType
326.698	WildType
330.765	WildType
348.589	WildType
361.185	WildType
365.146	WildType
393.136	WildType
393.136	WildType
399.421	WildType
404.808	WildType
418.988	WildType
438.872	WildType
453.026	WildType
467.417	WildType
472.672	WildType
479.141	WildType
479.326	WildType
483.868	WildType
486.086	WildType
498.973	WildType
507.185	WildType
518.064	WildType
535.492	WildType
541.46	WildType
541.751	WildType
544.259	WildType
558.043	WildType
570.93	WildType
582.997	WildType
591.711	WildType
594.193	WildType
610.671	WildType
626.303	WildType
629.763	WildType
639.876	WildType
641.091	WildType
643.89	WildType
644.946	WildType
649.277	WildType
662.559	WildType
663.035	WildType
668.633	WildType
672.99	WildType
673.623	WildType
679.248	WildType
688.385	WildType
689.362	WildType
690.312	WildType
691.316	WildType
697.415	WildType
700.901	WildType
710.09	WildType
713.682	WildType
714.632	WildType
716.982	WildType
717.59	WildType
725.697	WildType
734.041	WildType
737.843	WildType
741.091	WildType
741.171	WildType
745.977	WildType
747.535	WildType
750.149	WildType
754.664	WildType
765.834	WildType
765.94	WildType
767.366	WildType
775.71	WildType
776.37	WildType
779.988	WildType
781.651	WildType
782.312	WildType
801.931	WildType
814.791	WildType
817.432	WildType
821.393	WildType
833.513	WildType
841.435	WildType
848.38	WildType
850.176	WildType
854.506	WildType
857.015	WildType
861.9	WildType
868.053	WildType
871.063	WildType
905.814	WildType
910.382	WildType
910.646	WildType
913.26	WildType
921.393	WildType
933.355	WildType
935.653	WildType
938.24	WildType
946.796	WildType
950.731	WildType
970.588	WildType
972.78	WildType
978.642	WildType
980.306	WildType
980.332	WildType
982.788	WildType
992.268	WildType
994.908	WildType
996.783	WildType
998.5	WildType
1013.89	WildType
1024.3	WildType
1035.28	WildType
1040.35	WildType
1053.61	WildType
1064.07	WildType
1074.97	WildType
1082.68	WildType
1083.4	WildType
1086.99	WildType
1092.3	WildType
1093.24	WildType
1093.96	WildType
1097.87	WildType
1108.27	WildType
1117.35	WildType
1121.29	WildType
1139.3	WildType
1141.62	WildType
1143.89	WildType
1144.29	WildType
1149.7	WildType
1151.15	WildType
1171.06	WildType
1178.01	WildType
1185.69	WildType
1196.07	WildType
1201.96	WildType
1202.59	WildType
1208.19	WildType
1217.75	WildType
1227.71	WildType
1230.95	WildType
1234.68	WildType
1244.16	WildType
1259.87	WildType
1264.25	WildType
1267.5	WildType
1268.71	WildType
1269.45	WildType
1280.41	WildType
1294.28	WildType
1295.2	WildType
1296.76	WildType
1304.44	WildType
1304.79	WildType
1307.19	WildType
1310.67	WildType
1312.26	WildType
1317.75	WildType
1328.13	WildType
1330.21	WildType
1336.61	WildType
1339.77	WildType
1346.19	WildType
1349.76	WildType
1364.07	WildType
1369.48	WildType
1375.4	WildType
1376.16	WildType
1377.06	WildType
1381.6	WildType
1389.79	WildType
1390.63	WildType
1398.34	WildType
1399.24	WildType
1405.82	WildType
1409.54	WildType
1411.65	WildType
1415.66	WildType
1417.54	WildType
1421.53	WildType
1424.46	WildType
1427.63	WildType
1432.67	WildType
1440.57	WildType
1441.44	WildType
1443.44	WildType
1444.82	WildType
1454.06	WildType
1463.28	WildType
1478.46	WildType
1482.58	WildType
1503.26	WildType
1517.83	WildType
1519.1	WildType
1520.21	WildType
1547.43	WildType
1549.23	WildType
1555.7	WildType
1588.81	WildType
1595.1	WildType
1595.89	WildType
1603.36	WildType
1616.14	WildType
1622.85	WildType
1638.48	WildType
1641.39	WildType
1659.74	WildType
1672.99	WildType
1677.64	WildType
1679.02	WildType
1679.83	WildType
1728.16	WildType
1736.21	WildType
1751	WildType
1756.94	WildType
1763.94	WildType
1766.42	WildType
1781.13	WildType
1789.1	WildType
1800.98	WildType
1805.45	WildType
1811.42	WildType
1813.9	WildType
1831.7	WildType
1844.29	WildType
1847.86	WildType
1868.27	WildType
1875.27	WildType
1877.88	WildType
1887.28	WildType
1912.21	WildType
1917.49	WildType
1921.74	WildType
1946.09	WildType
1947.78	WildType
1957.1	WildType
1977.01	WildType
1980.36	WildType
1983.43	WildType
1988.79	WildType
1994.86	WildType
1996.31	WildType
2001.01	WildType
2005.08	WildType
2011.07	WildType
2030.64	WildType
2033.44	WildType
2057.18	WildType
2062.04	WildType
2067.29	WildType
2070.78	WildType
2088.58	WildType
2088.95	WildType
2095.1	WildType
2098.77	WildType
2110.62	WildType
2110.81	WildType
2127.95	WildType
2130.3	WildType
2155.94	WildType
2167.27	WildType
2177.22	WildType
2177.93	WildType
2190.58	WildType
2199.59	WildType
2211.52	WildType
2262.88	WildType
2270.17	WildType
2270.67	WildType
2287.28	WildType
2303.02	WildType
2319.55	WildType
2338.96	WildType
2378.65	WildType
2408.33	WildType
2415.83	WildType
2422.64	WildType
2450.37	WildType
2471.91	WildType
2480.47	WildType
2485.2	WildType
2488.58	WildType
2510.81	WildType
2512.08	WildType
2512.16	WildType
2524.15	WildType
2532.94	WildType
2547.17	WildType
2554.01	WildType
2625.12	WildType
2637.96	WildType
2649.87	WildType
2651.16	WildType
2669.67	WildType
2682.85	WildType
2700.33	WildType
2707.33	WildType
2710.26	WildType
2721.43	WildType
2753.46	WildType
2766.13	WildType
2767.14	WildType
2788.47	WildType
2827.87	WildType
2831.75	WildType
2874.37	WildType
2901.55	WildType
2917.05	WildType
2923.62	WildType
2929.51	WildType
2943.61	WildType
2947.23	WildType
2955.18	WildType
2978.44	WildType
2986.47	WildType
2997.22	WildType
2997.4	WildType
3010.34	WildType
3061.14	WildType
3066.74	WildType
3099.06	WildType
3115.8	WildType
3124.92	WildType
3152.88	WildType
3155.97	WildType
3162.55	WildType
3168.17	WildType
3191.91	WildType
3207.91	WildType
3213.75	WildType
3253.75	WildType
3298.59	WildType
3306.54	WildType
3316.34	WildType
3335.19	WildType
3357.77	WildType
3405.88	WildType
3421.99	WildType
3447.76	WildType
3457.98	WildType
3489.22	WildType
3493.89	WildType
3502.82	WildType
3513.25	WildType
3524.94	WildType
3527.98	WildType
3533.02	WildType
3548.89	WildType
3563.68	WildType
3585.89	WildType
3589.24	WildType
3600.89	WildType
3602.47	WildType
3611.58	WildType
3650.27	WildType
3668.01	WildType
3697.85	WildType
3711.77	WildType
3757.58	WildType
3764.05	WildType
3797.35	WildType
3798.93	WildType
3831.41	WildType
3900.65	WildType
3910.13	WildType
3918.05	WildType
3928.75	WildType
3937.86	WildType
3951.93	WildType
3953.73	WildType
3958.3	WildType
3975.51	WildType
4044.57	WildType
4080.48	WildType
4093.74	WildType
4115.26	WildType
4124.73	WildType
4130.41	WildType
4156.9	WildType
4161.07	WildType
4165.48	WildType
4177.6	WildType
4181.3	WildType
4194.95	WildType
4210.79	WildType
4220.54	WildType
4228.59	WildType
4231.42	WildType
4237.68	WildType
4246.26	WildType
4261.84	WildType
4276.41	WildType
4277.5	WildType
4292.89	WildType
4300.65	WildType
4307.84	WildType
4327.35	WildType
4338.44	WildType
4359.41	WildType
4368.04	WildType
4371.4	WildType
4373.46	WildType
4388.16	WildType
4408.73	WildType
4412.14	WildType
4414.91	WildType
4424.5	WildType
4434.22	WildType
4508	WildType
4529.86	WildType
4535.04	WildType
4538.34	WildType
4542.3	WildType
4607.23	WildType
4620.06	WildType
4622.36	WildType
4628.22	WildType
4640	WildType
4652.36	WildType
4671.93	WildType
4679.06	WildType
4698.7	WildType
4702.77	WildType
4745.2	WildType
4768.34	WildType
4799.55	WildType
4854.5	WildType
4863.82	WildType
4940.29	WildType
4952.55	WildType
4957.3	WildType
4977.18	WildType
5001.19	WildType
5016.32	WildType
5027.54	WildType
5030.34	WildType
5049.93	WildType
5055.32	WildType
5060.07	WildType
5095.56	WildType
5103.98	WildType
5114.12	WildType
5152.86	WildType
5156.45	WildType
5168.81	WildType
5174.2	WildType
5194.66	WildType
5205.99	WildType
5222.18	WildType
5226.25	WildType
5241.14	WildType
5286.03	WildType
5296.94	WildType
5299.39	WildType
5316.08	WildType
5318.22	WildType
5331.32	WildType
5338.79	WildType
5385.92	WildType
5415.79	WildType
5424.08	WildType
5433.96	WildType
5484.74	WildType
5521.81	WildType
5564.69	WildType
5574.02	WildType
5576.26	WildType
5578.56	WildType
5625.14	WildType
5627.86	WildType
5628.84	WildType
5660.73	WildType
5702.83	WildType
5703.09	WildType
5741.4	WildType
5802.17	WildType
5819.89	WildType
5821.86	WildType
5823.5	WildType
5857.33	WildType
5888.12	WildType
5893.59	WildType
5959.15	WildType
5963.72	WildType
5965.52	WildType
5977.77	WildType
5993.98	WildType
6021.28	WildType
6070.85	WildType
6102.19	WildType
6106.31	WildType
6106.68	WildType
6165.73	WildType
6188.46	WildType
6204.31	WildType
6215.56	WildType
6217.62	WildType
6336.76	WildType
6342.73	WildType
6349.75	WildType
6352.71	WildType
6402.25	WildType
6411.6	WildType
6451.81	WildType
6511.65	WildType
6634.41	WildType
6641.94	WildType
6689.15	WildType
6701.77	WildType
6728.79	WildType
6748.96	WildType
6759.66	WildType
6776.13	WildType
6793.48	WildType
6862.51	WildType
6873.07	WildType
6916.06	WildType
6984.88	WildType
7126.57	WildType
7167.34	WildType
7251.82	WildType
7294.75	WildType
7379.39	WildType
7393.72	WildType
7404.02	WildType
7484.82	WildType
7513.56	WildType
7523.85	WildType
7530.03	WildType
7597.98	WildType
7599.82	WildType
7623.06	WildType
7630.96	WildType
7644.69	WildType
7681.21	WildType
7690.21	WildType
7696.29	WildType
7727.63	WildType
7755.73	WildType
7776.06	WildType
7796.23	WildType
7810.57	WildType
7848.62	WildType
7852.53	WildType
7915.25	WildType
7947.44	WildType
7968.01	WildType
8017.36	WildType
8046.43	WildType
8050.39	WildType
8060.8	WildType
8095.28	WildType
8110.18	WildType
8129.27	WildType
8134.71	WildType
8138.19	WildType
8145.3	WildType
8273.13	WildType
8420.35	WildType
8433.05	WildType
8440.49	WildType
8451.24	WildType
8451.56	WildType
8504.29	WildType
8583.4	WildType
8673.71	WildType
8827.13	WildType
8919.66	WildType
8940.28	WildType
8946.49	WildType
8961.75	WildType
8989.74	WildType
9048.42	WildType
9054.15	WildType
9106.41	WildType
9267.09	WildType
9267.75	WildType
9305.83	WildType
9336.14	WildType
9392.6	WildType
9399.67	WildType
9421.57	WildType
9499.23	WildType
9603.98	WildType
9613.19	WildType
9752.49	WildType
9774.41	WildType
9812.3	WildType
9829.25	WildType
9846.52	WildType
9959.28	WildType
9996.24	WildType
10004.5	WildType
10020.8	WildType
10078.4	WildType
10274.7	WildType
10352.7	WildType
10702.9	WildType
10891.6	WildType
10963.4	WildType
11022	WildType
11102.2	WildType
11190.8	WildType
11273	WildType
11400.9	WildType
11549.9	WildType
11654.8	WildType
11738.8	WildType
11827.6	WildType
11879.3	WildType
11896	WildType
11986.4	WildType
3.037	GSI
3.037	GSI
3.037	GSI
3.037	GSI
3.037	GSI
3.037	GSI
3.037	GSI
3.037	GSI
3.037	GSI
3.037	GSI
3.037	GSI
3.037	GSI
3.037	GSI
3.037	GSI
3.037	GSI
3.037	GSI
3.037	GSI
3.037	GSI
3.037	GSI
3.037	GSI
3.037	GSI
3.037	GSI
3.037	GSI
3.037	GSI
3.063	GSI
3.063	GSI
3.063	GSI
3.063	GSI
3.063	GSI
3.063	GSI
3.063	GSI
3.063	GSI
3.063	GSI
3.063	GSI
3.063	GSI
3.063	GSI
3.063	GSI
3.063	GSI
3.063	GSI
3.09	GSI
3.09	GSI
3.09	GSI
3.09	GSI
3.09	GSI
3.116	GSI
3.116	GSI
3.116	GSI
3.116	GSI
3.116	GSI
3.116	GSI
3.116	GSI
3.116	GSI
3.116	GSI
3.142	GSI
3.142	GSI
3.169	GSI
3.195	GSI
3.195	GSI
3.459	GSI
6.073	GSI
6.073	GSI
6.073	GSI
6.073	GSI
6.073	GSI
6.073	GSI
6.1	GSI
6.1	GSI
6.1	GSI
6.1	GSI
6.1	GSI
6.1	GSI
6.1	GSI
6.1	GSI
6.1	GSI
6.126	GSI
6.126	GSI
6.126	GSI
6.126	GSI
6.126	GSI
6.126	GSI
6.126	GSI
6.153	GSI
6.153	GSI
6.153	GSI
6.153	GSI
6.153	GSI
6.179	GSI
6.179	GSI
6.205	GSI
6.205	GSI
6.205	GSI
6.232	GSI
6.258	GSI
6.258	GSI
6.285	GSI
6.338	GSI
6.338	GSI
6.338	GSI
6.338	GSI
6.522	GSI
9.11	GSI
9.11	GSI
9.11	GSI
9.11	GSI
9.137	GSI
9.137	GSI
9.216	GSI
9.242	GSI
9.242	GSI
9.242	GSI
9.242	GSI
9.242	GSI
9.242	GSI
9.242	GSI
9.269	GSI
9.269	GSI
9.269	GSI
9.269	GSI
9.295	GSI
9.295	GSI
9.295	GSI
9.321	GSI
9.348	GSI
9.348	GSI
9.348	GSI
9.374	GSI
9.374	GSI
9.374	GSI
9.427	GSI
9.427	GSI
9.453	GSI
9.533	GSI
12.2	GSI
12.226	GSI
12.253	GSI
12.253	GSI
12.279	GSI
12.279	GSI
12.305	GSI
12.332	GSI
12.332	GSI
12.332	GSI
12.332	GSI
12.332	GSI
12.358	GSI
12.358	GSI
12.358	GSI
12.358	GSI
12.385	GSI
12.385	GSI
12.411	GSI
12.437	GSI
12.49	GSI
12.49	GSI
12.49	GSI
12.49	GSI
12.517	GSI
12.649	GSI
12.649	GSI
12.701	GSI
12.728	GSI
12.939	GSI
12.939	GSI
12.965	GSI
15.289	GSI
15.289	GSI
15.342	GSI
15.342	GSI
15.395	GSI
15.421	GSI
15.421	GSI
15.448	GSI
15.448	GSI
15.448	GSI
15.5	GSI
15.527	GSI
15.58	GSI
15.606	GSI
15.633	GSI
15.659	GSI
15.659	GSI
15.685	GSI
15.712	GSI
15.712	GSI
15.738	GSI
15.923	GSI
16.002	GSI
16.029	GSI
16.081	GSI
18.326	GSI
18.352	GSI
18.379	GSI
18.379	GSI
18.379	GSI
18.458	GSI
18.484	GSI
18.564	GSI
18.616	GSI
18.643	GSI
18.669	GSI
18.748	GSI
18.775	GSI
18.828	GSI
18.828	GSI
18.828	GSI
18.933	GSI
18.986	GSI
19.118	GSI
19.197	GSI
19.303	GSI
19.62	GSI
19.963	GSI
21.495	GSI
21.574	GSI
21.6	GSI
21.627	GSI
21.653	GSI
21.706	GSI
21.732	GSI
21.732	GSI
21.759	GSI
21.785	GSI
21.785	GSI
21.785	GSI
21.812	GSI
21.838	GSI
21.838	GSI
21.864	GSI
21.917	GSI
21.944	GSI
21.944	GSI
22.023	GSI
22.34	GSI
22.366	GSI
22.366	GSI
22.683	GSI
22.683	GSI
22.683	GSI
22.683	GSI
24.426	GSI
24.584	GSI
24.663	GSI
24.663	GSI
24.69	GSI
24.743	GSI
24.743	GSI
24.848	GSI
24.848	GSI
24.875	GSI
24.901	GSI
25.086	GSI
25.192	GSI
25.218	GSI
25.376	GSI
25.456	GSI
25.535	GSI
25.588	GSI
27.357	GSI
27.727	GSI
27.806	GSI
27.832	GSI
27.832	GSI
27.911	GSI
28.07	GSI
28.175	GSI
28.202	GSI
28.255	GSI
28.624	GSI
28.624	GSI
28.756	GSI
28.836	GSI
29.575	GSI
29.76	GSI
30.71	GSI
30.816	GSI
30.869	GSI
31.001	GSI
31.054	GSI
31.291	GSI
31.503	GSI
31.714	GSI
31.767	GSI
31.793	GSI
31.82	GSI
31.899	GSI
32.136	GSI
32.374	GSI
33.351	GSI
33.932	GSI
34.143	GSI
34.355	GSI
34.381	GSI
34.407	GSI
34.407	GSI
34.619	GSI
34.645	GSI
34.671	GSI
34.962	GSI
35.015	GSI
35.2	GSI
35.226	GSI
35.358	GSI
35.464	GSI
35.833	GSI
37.022	GSI
37.101	GSI
37.154	GSI
37.18	GSI
37.391	GSI
37.418	GSI
37.418	GSI
37.761	GSI
38.104	GSI
38.421	GSI
38.976	GSI
39.16	GSI
39.345	GSI
39.609	GSI
40.138	GSI
40.19	GSI
40.296	GSI
40.296	GSI
40.639	GSI
40.798	GSI
40.93	GSI
41.167	GSI
41.167	GSI
41.247	GSI
42.012	GSI
42.092	GSI
42.224	GSI
42.963	GSI
43.069	GSI
43.306	GSI
43.465	GSI
43.517	GSI
43.597	GSI
43.729	GSI
43.861	GSI
43.861	GSI
43.993	GSI
44.046	GSI
44.072	GSI
44.125	GSI
44.389	GSI
44.759	GSI
45.524	GSI
45.577	GSI
46.158	GSI
46.185	GSI
46.422	GSI
46.765	GSI
46.765	GSI
47.135	GSI
47.32	GSI
47.32	GSI
47.478	GSI
47.61	GSI
47.822	GSI
48.35	GSI
48.535	GSI
48.931	GSI
49.512	GSI
49.538	GSI
49.617	GSI
49.855	GSI
50.145	GSI
50.251	GSI
50.278	GSI
50.436	GSI
50.542	GSI
50.594	GSI
50.832	GSI
50.938	GSI
50.99	GSI
50.99	GSI
51.439	GSI
51.492	GSI
51.519	GSI
52.892	GSI
52.918	GSI
53.235	GSI
53.473	GSI
53.631	GSI
53.737	GSI
53.948	GSI
54.001	GSI
54.027	GSI
54.027	GSI
54.714	GSI
55.268	GSI
55.374	GSI
55.453	GSI
55.453	GSI
55.823	GSI
55.823	GSI
56.008	GSI
56.06	GSI
56.615	GSI
56.985	GSI
57.064	GSI
57.434	GSI
57.46	GSI
58.279	GSI
58.701	GSI
59.493	GSI
59.493	GSI
59.652	GSI
59.652	GSI
59.837	GSI
59.889	GSI
59.942	GSI
59.969	GSI
60.153	GSI
60.523	GSI
60.84	GSI
61.289	GSI
62.002	GSI
62.028	GSI
62.028	GSI
62.187	GSI
62.213	GSI
62.451	GSI
62.688	GSI
62.82	GSI
62.979	GSI
63.032	GSI
63.111	GSI
63.296	GSI
63.903	GSI
64.326	GSI
64.431	GSI
64.907	GSI
65.329	GSI
65.488	GSI
65.62	GSI
65.62	GSI
65.831	GSI
65.831	GSI
65.884	GSI
65.884	GSI
66.016	GSI
66.2	GSI
66.333	GSI
66.333	GSI
66.412	GSI
66.623	GSI
66.729	GSI
67.098	GSI
68.155	GSI
68.947	GSI
69	GSI
69.158	GSI
69.369	GSI
69.554	GSI
69.977	GSI
69.977	GSI
70.082	GSI
71.772	GSI
71.878	GSI
71.904	GSI
73.066	GSI
73.066	GSI
74.703	GSI
74.703	GSI
74.809	GSI
75.126	GSI
75.469	GSI
75.707	GSI
75.892	GSI
75.944	GSI
76.446	GSI
76.71	GSI
76.737	GSI
76.895	GSI
77.529	GSI
78.004	GSI
78.691	GSI
78.981	GSI
79.113	GSI
79.192	GSI
79.377	GSI
80.196	GSI
80.433	GSI
80.777	GSI
80.988	GSI
81.569	GSI
81.622	GSI
82.52	GSI
82.52	GSI
83.153	GSI
83.365	GSI
83.708	GSI
83.813	GSI
84.078	GSI
84.394	GSI
84.764	GSI
85.556	GSI
85.609	GSI
85.688	GSI
86.032	GSI
87.114	GSI
87.114	GSI
87.431	GSI
87.458	GSI
87.801	GSI
87.801	GSI
88.038	GSI
88.936	GSI
89.306	GSI
89.438	GSI
89.623	GSI
89.676	GSI
89.913	GSI
90.309	GSI
90.547	GSI
90.917	GSI
90.996	GSI
90.996	GSI
91.524	GSI
91.762	GSI
92.052	GSI
92.131	GSI
92.131	GSI
92.369	GSI
93.003	GSI
93.003	GSI
93.135	GSI
93.214	GSI
93.769	GSI
94.059	GSI
95.01	GSI
95.643	GSI
96.911	GSI
96.911	GSI
96.964	GSI
97.36	GSI
98.02	GSI
98.073	GSI
98.099	GSI
98.231	GSI
98.337	GSI
98.891	GSI
98.944	GSI
99.393	GSI
99.525	GSI
100.529	GSI
100.555	GSI
101.4	GSI
101.506	GSI
102.06	GSI
102.113	GSI
103.037	GSI
103.697	GSI
103.697	GSI
104.041	GSI
104.49	GSI
104.569	GSI
104.938	GSI
106.576	GSI
107.579	GSI
107.605	GSI
107.738	GSI
108.028	GSI
108.028	GSI
108.873	GSI
109.586	GSI
110.589	GSI
110.985	GSI
111.117	GSI
111.408	GSI
111.619	GSI
112.464	GSI
112.517	GSI
113.679	GSI
113.679	GSI
115.765	GSI
115.897	GSI
115.897	GSI
116.161	GSI
116.425	GSI
116.584	GSI
116.927	GSI
118.036	GSI
118.379	GSI
118.379	GSI
118.881	GSI
119.171	GSI
119.462	GSI
120.545	GSI
120.545	GSI
122.604	GSI
123.74	GSI
123.977	GSI
124.638	GSI
125.377	GSI
126.275	GSI
126.275	GSI
126.592	GSI
126.671	GSI
127.278	GSI
127.278	GSI
127.595	GSI
128.018	GSI
128.572	GSI
128.572	GSI
128.783	GSI
128.81	GSI
128.81	GSI
129.259	GSI
129.655	GSI
129.813	GSI
129.813	GSI
129.919	GSI
130.685	GSI
131.688	GSI
132.216	GSI
132.295	GSI
132.401	GSI
132.718	GSI
135.86	GSI
136.388	GSI
136.388	GSI
136.388	GSI
136.652	GSI
137.867	GSI
138.052	GSI
138.448	GSI
140.138	GSI
140.138	GSI
140.138	GSI
140.692	GSI
141.141	GSI
141.828	GSI
142.567	GSI
142.673	GSI
142.884	GSI
143.782	GSI
144.231	GSI
144.337	GSI
144.627	GSI
145.498	GSI
146.027	GSI
146.264	GSI
147.453	GSI
147.453	GSI
147.796	GSI
148.588	GSI
149.988	GSI
151.176	GSI
151.519	GSI
153.579	GSI
154.239	GSI
154.345	GSI
154.477	GSI
154.661	GSI
155.586	GSI
155.823	GSI
157.144	GSI
157.17	GSI
157.276	GSI
157.857	GSI
157.857	GSI
157.989	GSI
158.728	GSI
160.075	GSI
162.108	GSI
162.319	GSI
162.319	GSI
162.372	GSI
162.636	GSI
162.715	GSI
163.059	GSI
163.507	GSI
163.719	GSI
164.696	GSI
164.696	GSI
165.409	GSI
165.514	GSI
166.28	GSI
168.445	GSI
168.762	GSI
168.762	GSI
169.581	GSI
169.951	GSI
171.033	GSI
172.908	GSI
173.331	GSI
173.331	GSI
174.096	GSI
174.387	GSI
174.836	GSI
175.707	GSI
175.945	GSI
176.235	GSI
177.212	GSI
177.424	GSI
179.114	GSI
181.649	GSI
182.15	GSI
187.59	GSI
187.907	GSI
188.065	GSI
189.465	GSI
189.65	GSI
191.023	GSI
191.076	GSI
194.456	GSI
195.618	GSI
195.723	GSI
195.829	GSI
198.813	GSI
199.578	GSI
200.186	GSI
200.265	GSI
201.004	GSI
201.084	GSI
202.483	GSI
203.434	GSI
203.988	GSI
204.147	GSI
204.305	GSI
205.573	GSI
206.074	GSI
208.926	GSI
211.118	GSI
215.501	GSI
[truncated: 270 more rows]

## Sheet: Extended 16C
	Normalized Expression of Myc	Standard Devation	Standard Error
WildType	1	0.136467	0.045489
GSI	0.0835446	0.0380707	0.0126902
OptoNotch+GSI	2.88985	0.881252	0.293751
