# Supplementary material for: Notch1 Phase Separation Coupled Percolation facilitates target gene expression and enhancer looping
Source: Sci Rep. 2024 Sep 19;14:21912. doi: 10.1038/s41598-024-71634-6 (PMC11413390; doi:10.1038/s41598-024-71634-6)
Supplement: Supplementary file 41 — Supplementary Information 33. [file 41598_2024_71634_MOESM41_ESM.xlsx]

## Sheet: Extended 2 D
Number of Foci Per Cell	Treatment Condition
4	1,6-Hexanediol
4	1,6-Hexanediol
4	1,6-Hexanediol
4	1,6-Hexanediol
3	1,6-Hexanediol
3	1,6-Hexanediol
3	1,6-Hexanediol
3	1,6-Hexanediol
3	1,6-Hexanediol
3	1,6-Hexanediol
3	1,6-Hexanediol
3	1,6-Hexanediol
3	1,6-Hexanediol
3	1,6-Hexanediol
3	1,6-Hexanediol
3	1,6-Hexanediol
3	1,6-Hexanediol
3	1,6-Hexanediol
3	1,6-Hexanediol
3	1,6-Hexanediol
3	1,6-Hexanediol
3	1,6-Hexanediol
3	1,6-Hexanediol
3	1,6-Hexanediol
3	1,6-Hexanediol
3	1,6-Hexanediol
3	1,6-Hexanediol
3	1,6-Hexanediol
3	1,6-Hexanediol
3	1,6-Hexanediol
3	1,6-Hexanediol
3	1,6-Hexanediol
3	1,6-Hexanediol
3	1,6-Hexanediol
3	1,6-Hexanediol
3	1,6-Hexanediol
3	1,6-Hexanediol
3	1,6-Hexanediol
3	1,6-Hexanediol
3	1,6-Hexanediol
3	1,6-Hexanediol
3	1,6-Hexanediol
3	1,6-Hexanediol
3	1,6-Hexanediol
3	1,6-Hexanediol
3	1,6-Hexanediol
3	1,6-Hexanediol
2	1,6-Hexanediol
2	1,6-Hexanediol
2	1,6-Hexanediol
2	1,6-Hexanediol
2	1,6-Hexanediol
2	1,6-Hexanediol
2	1,6-Hexanediol
2	1,6-Hexanediol
2	1,6-Hexanediol
2	1,6-Hexanediol
2	1,6-Hexanediol
2	1,6-Hexanediol
2	1,6-Hexanediol
2	1,6-Hexanediol
2	1,6-Hexanediol
2	1,6-Hexanediol
2	1,6-Hexanediol
2	1,6-Hexanediol
2	1,6-Hexanediol
2	1,6-Hexanediol
2	1,6-Hexanediol
2	1,6-Hexanediol
2	1,6-Hexanediol
2	1,6-Hexanediol
2	1,6-Hexanediol
2	1,6-Hexanediol
2	1,6-Hexanediol
2	1,6-Hexanediol
2	1,6-Hexanediol
2	1,6-Hexanediol
2	1,6-Hexanediol
2	1,6-Hexanediol
2	1,6-Hexanediol
2	1,6-Hexanediol
2	1,6-Hexanediol
2	1,6-Hexanediol
2	1,6-Hexanediol
2	1,6-Hexanediol
2	1,6-Hexanediol
2	1,6-Hexanediol
2	1,6-Hexanediol
2	1,6-Hexanediol
2	1,6-Hexanediol
2	1,6-Hexanediol
2	1,6-Hexanediol
2	1,6-Hexanediol
2	1,6-Hexanediol
2	1,6-Hexanediol
2	1,6-Hexanediol
2	1,6-Hexanediol
2	1,6-Hexanediol
2	1,6-Hexanediol
2	1,6-Hexanediol
2	1,6-Hexanediol
2	1,6-Hexanediol
2	1,6-Hexanediol
2	1,6-Hexanediol
2	1,6-Hexanediol
2	1,6-Hexanediol
2	1,6-Hexanediol
2	1,6-Hexanediol
2	1,6-Hexanediol
2	1,6-Hexanediol
2	1,6-Hexanediol
2	1,6-Hexanediol
2	1,6-Hexanediol
2	1,6-Hexanediol
2	1,6-Hexanediol
2	1,6-Hexanediol
2	1,6-Hexanediol
2	1,6-Hexanediol
2	1,6-Hexanediol
2	1,6-Hexanediol
2	1,6-Hexanediol
2	1,6-Hexanediol
2	1,6-Hexanediol
2	1,6-Hexanediol
2	1,6-Hexanediol
2	1,6-Hexanediol
2	1,6-Hexanediol
2	1,6-Hexanediol
2	1,6-Hexanediol
2	1,6-Hexanediol
2	1,6-Hexanediol
2	1,6-Hexanediol
2	1,6-Hexanediol
2	1,6-Hexanediol
2	1,6-Hexanediol
2	1,6-Hexanediol
2	1,6-Hexanediol
2	1,6-Hexanediol
2	1,6-Hexanediol
2	1,6-Hexanediol
2	1,6-Hexanediol
1	1,6-Hexanediol
1	1,6-Hexanediol
1	1,6-Hexanediol
1	1,6-Hexanediol
1	1,6-Hexanediol
1	1,6-Hexanediol
1	1,6-Hexanediol
1	1,6-Hexanediol
1	1,6-Hexanediol
1	1,6-Hexanediol
1	1,6-Hexanediol
1	1,6-Hexanediol
1	1,6-Hexanediol
1	1,6-Hexanediol
1	1,6-Hexanediol
1	1,6-Hexanediol
1	1,6-Hexanediol
1	1,6-Hexanediol
1	1,6-Hexanediol
1	1,6-Hexanediol
1	1,6-Hexanediol
1	1,6-Hexanediol
1	1,6-Hexanediol
1	1,6-Hexanediol
1	1,6-Hexanediol
1	1,6-Hexanediol
1	1,6-Hexanediol
1	1,6-Hexanediol
1	1,6-Hexanediol
1	1,6-Hexanediol
1	1,6-Hexanediol
1	1,6-Hexanediol
1	1,6-Hexanediol
1	1,6-Hexanediol
1	1,6-Hexanediol
1	1,6-Hexanediol
1	1,6-Hexanediol
1	1,6-Hexanediol
1	1,6-Hexanediol
1	1,6-Hexanediol
1	1,6-Hexanediol
1	1,6-Hexanediol
1	1,6-Hexanediol
1	1,6-Hexanediol
1	1,6-Hexanediol
1	1,6-Hexanediol
1	1,6-Hexanediol
1	1,6-Hexanediol
1	1,6-Hexanediol
1	1,6-Hexanediol
1	1,6-Hexanediol
1	1,6-Hexanediol
1	1,6-Hexanediol
1	1,6-Hexanediol
1	1,6-Hexanediol
1	1,6-Hexanediol
1	1,6-Hexanediol
1	1,6-Hexanediol
1	1,6-Hexanediol
1	1,6-Hexanediol
1	1,6-Hexanediol
1	1,6-Hexanediol
1	1,6-Hexanediol
1	1,6-Hexanediol
1	1,6-Hexanediol
1	1,6-Hexanediol
1	1,6-Hexanediol
1	1,6-Hexanediol
1	1,6-Hexanediol
1	1,6-Hexanediol
1	1,6-Hexanediol
1	1,6-Hexanediol
1	1,6-Hexanediol
1	1,6-Hexanediol
1	1,6-Hexanediol
1	1,6-Hexanediol
1	1,6-Hexanediol
1	1,6-Hexanediol
1	1,6-Hexanediol
1	1,6-Hexanediol
1	1,6-Hexanediol
1	1,6-Hexanediol
1	1,6-Hexanediol
1	1,6-Hexanediol
1	1,6-Hexanediol
1	1,6-Hexanediol
1	1,6-Hexanediol
1	1,6-Hexanediol
1	1,6-Hexanediol
1	1,6-Hexanediol
1	1,6-Hexanediol
1	1,6-Hexanediol
1	1,6-Hexanediol
1	1,6-Hexanediol
1	1,6-Hexanediol
1	1,6-Hexanediol
1	1,6-Hexanediol
1	1,6-Hexanediol
1	1,6-Hexanediol
1	1,6-Hexanediol
1	1,6-Hexanediol
1	1,6-Hexanediol
1	1,6-Hexanediol
1	1,6-Hexanediol
1	1,6-Hexanediol
1	1,6-Hexanediol
1	1,6-Hexanediol
1	1,6-Hexanediol
1	1,6-Hexanediol
1	1,6-Hexanediol
1	1,6-Hexanediol
1	1,6-Hexanediol
1	1,6-Hexanediol
1	1,6-Hexanediol
1	1,6-Hexanediol
1	1,6-Hexanediol
1	1,6-Hexanediol
1	1,6-Hexanediol
1	1,6-Hexanediol
1	1,6-Hexanediol
1	1,6-Hexanediol
1	1,6-Hexanediol
1	1,6-Hexanediol
1	1,6-Hexanediol
1	1,6-Hexanediol
1	1,6-Hexanediol
1	1,6-Hexanediol
1	1,6-Hexanediol
1	1,6-Hexanediol
1	1,6-Hexanediol
1	1,6-Hexanediol
1	1,6-Hexanediol
1	1,6-Hexanediol
1	1,6-Hexanediol
1	1,6-Hexanediol
1	1,6-Hexanediol
1	1,6-Hexanediol
1	1,6-Hexanediol
1	1,6-Hexanediol
1	1,6-Hexanediol
1	1,6-Hexanediol
1	1,6-Hexanediol
1	1,6-Hexanediol
1	1,6-Hexanediol
1	1,6-Hexanediol
1	1,6-Hexanediol
1	1,6-Hexanediol
1	1,6-Hexanediol
1	1,6-Hexanediol
1	1,6-Hexanediol
1	1,6-Hexanediol
1	1,6-Hexanediol
1	1,6-Hexanediol
1	1,6-Hexanediol
1	1,6-Hexanediol
1	1,6-Hexanediol
1	1,6-Hexanediol
1	1,6-Hexanediol
1	1,6-Hexanediol
1	1,6-Hexanediol
1	1,6-Hexanediol
1	1,6-Hexanediol
1	1,6-Hexanediol
1	1,6-Hexanediol
1	1,6-Hexanediol
1	1,6-Hexanediol
1	1,6-Hexanediol
1	1,6-Hexanediol
1	1,6-Hexanediol
1	1,6-Hexanediol
1	1,6-Hexanediol
1	1,6-Hexanediol
1	1,6-Hexanediol
1	1,6-Hexanediol
1	1,6-Hexanediol
1	1,6-Hexanediol
1	1,6-Hexanediol
1	1,6-Hexanediol
1	1,6-Hexanediol
1	1,6-Hexanediol
1	1,6-Hexanediol
1	1,6-Hexanediol
1	1,6-Hexanediol
1	1,6-Hexanediol
1	1,6-Hexanediol
1	1,6-Hexanediol
1	1,6-Hexanediol
1	1,6-Hexanediol
1	1,6-Hexanediol
1	1,6-Hexanediol
1	1,6-Hexanediol
1	1,6-Hexanediol
1	1,6-Hexanediol
1	1,6-Hexanediol
1	1,6-Hexanediol
1	1,6-Hexanediol
1	1,6-Hexanediol
1	1,6-Hexanediol
1	1,6-Hexanediol
1	1,6-Hexanediol
1	1,6-Hexanediol
1	1,6-Hexanediol
1	1,6-Hexanediol
1	1,6-Hexanediol
1	1,6-Hexanediol
1	1,6-Hexanediol
1	1,6-Hexanediol
1	1,6-Hexanediol
1	1,6-Hexanediol
1	1,6-Hexanediol
1	1,6-Hexanediol
1	1,6-Hexanediol
1	1,6-Hexanediol
1	1,6-Hexanediol
1	1,6-Hexanediol
1	1,6-Hexanediol
1	1,6-Hexanediol
1	1,6-Hexanediol
1	1,6-Hexanediol
1	1,6-Hexanediol
1	1,6-Hexanediol
1	1,6-Hexanediol
1	1,6-Hexanediol
1	1,6-Hexanediol
1	1,6-Hexanediol
1	1,6-Hexanediol
1	1,6-Hexanediol
1	1,6-Hexanediol
1	1,6-Hexanediol
1	1,6-Hexanediol
1	1,6-Hexanediol
1	1,6-Hexanediol
1	1,6-Hexanediol
1	1,6-Hexanediol
1	1,6-Hexanediol
1	1,6-Hexanediol
1	1,6-Hexanediol
1	1,6-Hexanediol
1	1,6-Hexanediol
1	1,6-Hexanediol
1	1,6-Hexanediol
1	1,6-Hexanediol
1	1,6-Hexanediol
1	1,6-Hexanediol
1	1,6-Hexanediol
1	1,6-Hexanediol
1	1,6-Hexanediol
1	1,6-Hexanediol
1	1,6-Hexanediol
1	1,6-Hexanediol
1	1,6-Hexanediol
0	1,6-Hexanediol
0	1,6-Hexanediol
0	1,6-Hexanediol
0	1,6-Hexanediol
0	1,6-Hexanediol
0	1,6-Hexanediol
0	1,6-Hexanediol
0	1,6-Hexanediol
0	1,6-Hexanediol
0	1,6-Hexanediol
0	1,6-Hexanediol
0	1,6-Hexanediol
0	1,6-Hexanediol
0	1,6-Hexanediol
0	1,6-Hexanediol
0	1,6-Hexanediol
0	1,6-Hexanediol
0	1,6-Hexanediol
0	1,6-Hexanediol
0	1,6-Hexanediol
0	1,6-Hexanediol
0	1,6-Hexanediol
0	1,6-Hexanediol
0	1,6-Hexanediol
0	1,6-Hexanediol
0	1,6-Hexanediol
0	1,6-Hexanediol
0	1,6-Hexanediol
0	1,6-Hexanediol
0	1,6-Hexanediol
0	1,6-Hexanediol
0	1,6-Hexanediol
0	1,6-Hexanediol
0	1,6-Hexanediol
0	1,6-Hexanediol
0	1,6-Hexanediol
0	1,6-Hexanediol
0	1,6-Hexanediol
0	1,6-Hexanediol
0	1,6-Hexanediol
0	1,6-Hexanediol
0	1,6-Hexanediol
0	1,6-Hexanediol
0	1,6-Hexanediol
0	1,6-Hexanediol
0	1,6-Hexanediol
0	1,6-Hexanediol
0	1,6-Hexanediol
0	1,6-Hexanediol
0	1,6-Hexanediol
0	1,6-Hexanediol
0	1,6-Hexanediol
0	1,6-Hexanediol
0	1,6-Hexanediol
0	1,6-Hexanediol
0	1,6-Hexanediol
0	1,6-Hexanediol
0	1,6-Hexanediol
0	1,6-Hexanediol
0	1,6-Hexanediol
0	1,6-Hexanediol
0	1,6-Hexanediol
0	1,6-Hexanediol
0	1,6-Hexanediol
0	1,6-Hexanediol
0	1,6-Hexanediol
0	1,6-Hexanediol
0	1,6-Hexanediol
0	1,6-Hexanediol
0	1,6-Hexanediol
0	1,6-Hexanediol
0	1,6-Hexanediol
0	1,6-Hexanediol
0	1,6-Hexanediol
0	1,6-Hexanediol
0	1,6-Hexanediol
0	1,6-Hexanediol
0	1,6-Hexanediol
0	1,6-Hexanediol
0	1,6-Hexanediol
0	1,6-Hexanediol
0	1,6-Hexanediol
0	1,6-Hexanediol
0	1,6-Hexanediol
0	1,6-Hexanediol
0	1,6-Hexanediol
0	1,6-Hexanediol
0	1,6-Hexanediol
0	1,6-Hexanediol
0	1,6-Hexanediol
0	1,6-Hexanediol
0	1,6-Hexanediol
0	1,6-Hexanediol
0	1,6-Hexanediol
0	1,6-Hexanediol
0	1,6-Hexanediol
0	1,6-Hexanediol
0	1,6-Hexanediol
0	1,6-Hexanediol
0	1,6-Hexanediol
0	1,6-Hexanediol
0	1,6-Hexanediol
0	1,6-Hexanediol
0	1,6-Hexanediol
0	1,6-Hexanediol
0	1,6-Hexanediol
0	1,6-Hexanediol
0	1,6-Hexanediol
0	1,6-Hexanediol
0	1,6-Hexanediol
0	1,6-Hexanediol
0	1,6-Hexanediol
0	1,6-Hexanediol
0	1,6-Hexanediol
0	1,6-Hexanediol
0	1,6-Hexanediol
0	1,6-Hexanediol
0	1,6-Hexanediol
0	1,6-Hexanediol
0	1,6-Hexanediol
0	1,6-Hexanediol
0	1,6-Hexanediol
0	1,6-Hexanediol
0	1,6-Hexanediol
0	1,6-Hexanediol
0	1,6-Hexanediol
0	1,6-Hexanediol
0	1,6-Hexanediol
0	1,6-Hexanediol
0	1,6-Hexanediol
0	1,6-Hexanediol
0	1,6-Hexanediol
0	1,6-Hexanediol
0	1,6-Hexanediol
0	1,6-Hexanediol
0	1,6-Hexanediol
0	1,6-Hexanediol
0	1,6-Hexanediol
0	1,6-Hexanediol
0	1,6-Hexanediol
0	1,6-Hexanediol
0	1,6-Hexanediol
0	1,6-Hexanediol
0	1,6-Hexanediol
0	1,6-Hexanediol
0	1,6-Hexanediol
0	1,6-Hexanediol
0	1,6-Hexanediol
0	1,6-Hexanediol
0	1,6-Hexanediol
0	1,6-Hexanediol
0	1,6-Hexanediol
0	1,6-Hexanediol
0	1,6-Hexanediol
0	1,6-Hexanediol
0	1,6-Hexanediol
0	1,6-Hexanediol
0	1,6-Hexanediol
0	1,6-Hexanediol
0	1,6-Hexanediol
0	1,6-Hexanediol
0	1,6-Hexanediol
0	1,6-Hexanediol
0	1,6-Hexanediol
0	1,6-Hexanediol
0	1,6-Hexanediol
0	1,6-Hexanediol
0	1,6-Hexanediol
0	1,6-Hexanediol
0	1,6-Hexanediol
0	1,6-Hexanediol
0	1,6-Hexanediol
0	1,6-Hexanediol
0	1,6-Hexanediol
0	1,6-Hexanediol
0	1,6-Hexanediol
0	1,6-Hexanediol
0	1,6-Hexanediol
0	1,6-Hexanediol
0	1,6-Hexanediol
0	1,6-Hexanediol
0	1,6-Hexanediol
0	1,6-Hexanediol
0	1,6-Hexanediol
0	1,6-Hexanediol
0	1,6-Hexanediol
0	1,6-Hexanediol
0	1,6-Hexanediol
0	1,6-Hexanediol
0	1,6-Hexanediol
0	1,6-Hexanediol
0	1,6-Hexanediol
0	1,6-Hexanediol
0	1,6-Hexanediol
0	1,6-Hexanediol
0	1,6-Hexanediol
0	1,6-Hexanediol
0	1,6-Hexanediol
0	1,6-Hexanediol
0	1,6-Hexanediol
0	1,6-Hexanediol
0	1,6-Hexanediol
0	1,6-Hexanediol
0	1,6-Hexanediol
0	1,6-Hexanediol
0	1,6-Hexanediol
0	1,6-Hexanediol
0	1,6-Hexanediol
0	1,6-Hexanediol
0	1,6-Hexanediol
0	1,6-Hexanediol
0	1,6-Hexanediol
0	1,6-Hexanediol
0	1,6-Hexanediol
0	1,6-Hexanediol
0	1,6-Hexanediol
0	1,6-Hexanediol
0	1,6-Hexanediol
0	1,6-Hexanediol
0	1,6-Hexanediol
0	1,6-Hexanediol
0	1,6-Hexanediol
0	1,6-Hexanediol
0	1,6-Hexanediol
0	1,6-Hexanediol
0	1,6-Hexanediol
0	1,6-Hexanediol
0	1,6-Hexanediol
0	1,6-Hexanediol
0	1,6-Hexanediol
0	1,6-Hexanediol
0	1,6-Hexanediol
0	1,6-Hexanediol
0	1,6-Hexanediol
0	1,6-Hexanediol
0	1,6-Hexanediol
0	1,6-Hexanediol
0	1,6-Hexanediol
0	1,6-Hexanediol
0	1,6-Hexanediol
0	1,6-Hexanediol
0	1,6-Hexanediol
0	1,6-Hexanediol
0	1,6-Hexanediol
0	1,6-Hexanediol
0	1,6-Hexanediol
0	1,6-Hexanediol
0	1,6-Hexanediol
0	1,6-Hexanediol
0	1,6-Hexanediol
0	1,6-Hexanediol
0	1,6-Hexanediol
0	1,6-Hexanediol
0	1,6-Hexanediol
0	1,6-Hexanediol
0	1,6-Hexanediol
0	1,6-Hexanediol
0	1,6-Hexanediol
0	1,6-Hexanediol
0	1,6-Hexanediol
0	1,6-Hexanediol
0	1,6-Hexanediol
0	1,6-Hexanediol
0	1,6-Hexanediol
0	1,6-Hexanediol
0	1,6-Hexanediol
0	1,6-Hexanediol
0	1,6-Hexanediol
0	1,6-Hexanediol
0	1,6-Hexanediol
0	1,6-Hexanediol
0	1,6-Hexanediol
0	1,6-Hexanediol
0	1,6-Hexanediol
0	1,6-Hexanediol
0	1,6-Hexanediol
0	1,6-Hexanediol
0	1,6-Hexanediol
0	1,6-Hexanediol
0	1,6-Hexanediol
0	1,6-Hexanediol
0	1,6-Hexanediol
0	1,6-Hexanediol
0	1,6-Hexanediol
0	1,6-Hexanediol
0	1,6-Hexanediol
0	1,6-Hexanediol
0	1,6-Hexanediol
0	1,6-Hexanediol
0	1,6-Hexanediol
0	1,6-Hexanediol
0	1,6-Hexanediol
0	1,6-Hexanediol
0	1,6-Hexanediol
0	1,6-Hexanediol
0	1,6-Hexanediol
0	1,6-Hexanediol
0	1,6-Hexanediol
0	1,6-Hexanediol
0	1,6-Hexanediol
0	1,6-Hexanediol
0	1,6-Hexanediol
0	1,6-Hexanediol
0	1,6-Hexanediol
0	1,6-Hexanediol
0	1,6-Hexanediol
0	1,6-Hexanediol
0	1,6-Hexanediol
0	1,6-Hexanediol
0	1,6-Hexanediol
0	1,6-Hexanediol
0	1,6-Hexanediol
0	1,6-Hexanediol
0	1,6-Hexanediol
0	1,6-Hexanediol
0	1,6-Hexanediol
0	1,6-Hexanediol
0	1,6-Hexanediol
0	1,6-Hexanediol
0	1,6-Hexanediol
0	1,6-Hexanediol
0	1,6-Hexanediol
0	1,6-Hexanediol
0	1,6-Hexanediol
0	1,6-Hexanediol
0	1,6-Hexanediol
0	1,6-Hexanediol
0	1,6-Hexanediol
0	1,6-Hexanediol
0	1,6-Hexanediol
0	1,6-Hexanediol
0	1,6-Hexanediol
0	1,6-Hexanediol
0	1,6-Hexanediol
0	1,6-Hexanediol
0	1,6-Hexanediol
0	1,6-Hexanediol
0	1,6-Hexanediol
0	1,6-Hexanediol
0	1,6-Hexanediol
0	1,6-Hexanediol
0	1,6-Hexanediol
0	1,6-Hexanediol
0	1,6-Hexanediol
0	1,6-Hexanediol
0	1,6-Hexanediol
0	1,6-Hexanediol
0	1,6-Hexanediol
0	1,6-Hexanediol
0	1,6-Hexanediol
0	1,6-Hexanediol
0	1,6-Hexanediol
0	1,6-Hexanediol
0	1,6-Hexanediol
0	1,6-Hexanediol
0	1,6-Hexanediol
0	1,6-Hexanediol
0	1,6-Hexanediol
0	1,6-Hexanediol
0	1,6-Hexanediol
0	1,6-Hexanediol
0	1,6-Hexanediol
0	1,6-Hexanediol
0	1,6-Hexanediol
0	1,6-Hexanediol
0	1,6-Hexanediol
0	1,6-Hexanediol
0	1,6-Hexanediol
0	1,6-Hexanediol
0	1,6-Hexanediol
0	1,6-Hexanediol
0	1,6-Hexanediol
0	1,6-Hexanediol
0	1,6-Hexanediol
0	1,6-Hexanediol
0	1,6-Hexanediol
0	1,6-Hexanediol
0	1,6-Hexanediol
0	1,6-Hexanediol
0	1,6-Hexanediol
0	1,6-Hexanediol
0	1,6-Hexanediol
0	1,6-Hexanediol
0	1,6-Hexanediol
0	1,6-Hexanediol
0	1,6-Hexanediol
0	1,6-Hexanediol
0	1,6-Hexanediol
0	1,6-Hexanediol
0	1,6-Hexanediol
0	1,6-Hexanediol
0	1,6-Hexanediol
0	1,6-Hexanediol
0	1,6-Hexanediol
0	1,6-Hexanediol
0	1,6-Hexanediol
0	1,6-Hexanediol
0	1,6-Hexanediol
0	1,6-Hexanediol
0	1,6-Hexanediol
0	1,6-Hexanediol
0	1,6-Hexanediol
0	1,6-Hexanediol
0	1,6-Hexanediol
0	1,6-Hexanediol
0	1,6-Hexanediol
0	1,6-Hexanediol
0	1,6-Hexanediol
0	1,6-Hexanediol
0	1,6-Hexanediol
0	1,6-Hexanediol
0	1,6-Hexanediol
0	1,6-Hexanediol
0	1,6-Hexanediol
0	1,6-Hexanediol
0	1,6-Hexanediol
0	1,6-Hexanediol
0	1,6-Hexanediol
0	1,6-Hexanediol
0	1,6-Hexanediol
0	1,6-Hexanediol
0	1,6-Hexanediol
0	1,6-Hexanediol
0	1,6-Hexanediol
0	1,6-Hexanediol
0	1,6-Hexanediol
0	1,6-Hexanediol
0	1,6-Hexanediol
0	1,6-Hexanediol
0	1,6-Hexanediol
0	1,6-Hexanediol
0	1,6-Hexanediol
0	1,6-Hexanediol
0	1,6-Hexanediol
0	1,6-Hexanediol
0	1,6-Hexanediol
0	1,6-Hexanediol
0	1,6-Hexanediol
0	1,6-Hexanediol
0	1,6-Hexanediol
0	1,6-Hexanediol
0	1,6-Hexanediol
0	1,6-Hexanediol
0	1,6-Hexanediol
0	1,6-Hexanediol
0	1,6-Hexanediol
0	1,6-Hexanediol
0	1,6-Hexanediol
0	1,6-Hexanediol
0	1,6-Hexanediol
0	1,6-Hexanediol
0	1,6-Hexanediol
0	1,6-Hexanediol
0	1,6-Hexanediol
0	1,6-Hexanediol
0	1,6-Hexanediol
0	1,6-Hexanediol
0	1,6-Hexanediol
0	1,6-Hexanediol
0	1,6-Hexanediol
0	1,6-Hexanediol
0	1,6-Hexanediol
0	1,6-Hexanediol
0	1,6-Hexanediol
0	1,6-Hexanediol
0	1,6-Hexanediol
0	1,6-Hexanediol
0	1,6-Hexanediol
0	1,6-Hexanediol
0	1,6-Hexanediol
0	1,6-Hexanediol
0	1,6-Hexanediol
0	1,6-Hexanediol
0	1,6-Hexanediol
0	1,6-Hexanediol
0	1,6-Hexanediol
0	1,6-Hexanediol
0	1,6-Hexanediol
0	1,6-Hexanediol
0	1,6-Hexanediol
0	1,6-Hexanediol
0	1,6-Hexanediol
0	1,6-Hexanediol
0	1,6-Hexanediol
0	1,6-Hexanediol
0	1,6-Hexanediol
0	1,6-Hexanediol
0	1,6-Hexanediol
0	1,6-Hexanediol
0	1,6-Hexanediol
0	1,6-Hexanediol
0	1,6-Hexanediol
0	1,6-Hexanediol
0	1,6-Hexanediol
0	1,6-Hexanediol
0	1,6-Hexanediol
0	1,6-Hexanediol
0	1,6-Hexanediol
0	1,6-Hexanediol
0	1,6-Hexanediol
0	1,6-Hexanediol
0	1,6-Hexanediol
0	1,6-Hexanediol
0	1,6-Hexanediol
0	1,6-Hexanediol
0	1,6-Hexanediol
0	1,6-Hexanediol
0	1,6-Hexanediol
0	1,6-Hexanediol
0	1,6-Hexanediol
0	1,6-Hexanediol
0	1,6-Hexanediol
0	1,6-Hexanediol
0	1,6-Hexanediol
0	1,6-Hexanediol
0	1,6-Hexanediol
0	1,6-Hexanediol
0	1,6-Hexanediol
0	1,6-Hexanediol
0	1,6-Hexanediol
0	1,6-Hexanediol
0	1,6-Hexanediol
0	1,6-Hexanediol
0	1,6-Hexanediol
0	1,6-Hexanediol
0	1,6-Hexanediol
0	1,6-Hexanediol
0	1,6-Hexanediol
0	1,6-Hexanediol
0	1,6-Hexanediol
0	1,6-Hexanediol
0	1,6-Hexanediol
0	1,6-Hexanediol
0	1,6-Hexanediol
0	1,6-Hexanediol
0	1,6-Hexanediol
0	1,6-Hexanediol
0	1,6-Hexanediol
0	1,6-Hexanediol
0	1,6-Hexanediol
0	1,6-Hexanediol
0	1,6-Hexanediol
0	1,6-Hexanediol
0	1,6-Hexanediol
0	1,6-Hexanediol
0	1,6-Hexanediol
0	1,6-Hexanediol
0	1,6-Hexanediol
0	1,6-Hexanediol
0	1,6-Hexanediol
0	1,6-Hexanediol
0	1,6-Hexanediol
0	1,6-Hexanediol
0	1,6-Hexanediol
0	1,6-Hexanediol
0	1,6-Hexanediol
0	1,6-Hexanediol
0	1,6-Hexanediol
0	1,6-Hexanediol
0	1,6-Hexanediol
0	1,6-Hexanediol
0	1,6-Hexanediol
0	1,6-Hexanediol
0	1,6-Hexanediol
0	1,6-Hexanediol
0	1,6-Hexanediol
0	1,6-Hexanediol
0	1,6-Hexanediol
0	1,6-Hexanediol
0	1,6-Hexanediol
0	1,6-Hexanediol
0	1,6-Hexanediol
0	1,6-Hexanediol
0	1,6-Hexanediol
0	1,6-Hexanediol
0	1,6-Hexanediol
0	1,6-Hexanediol
0	1,6-Hexanediol
0	1,6-Hexanediol
0	1,6-Hexanediol
0	1,6-Hexanediol
0	1,6-Hexanediol
0	1,6-Hexanediol
0	1,6-Hexanediol
0	1,6-Hexanediol
0	1,6-Hexanediol
0	1,6-Hexanediol
0	1,6-Hexanediol
0	1,6-Hexanediol
0	1,6-Hexanediol
0	1,6-Hexanediol
0	1,6-Hexanediol
0	1,6-Hexanediol
0	1,6-Hexanediol
0	1,6-Hexanediol
0	1,6-Hexanediol
0	1,6-Hexanediol
0	1,6-Hexanediol
0	1,6-Hexanediol
0	1,6-Hexanediol
0	1,6-Hexanediol
0	1,6-Hexanediol
0	1,6-Hexanediol
0	1,6-Hexanediol
0	1,6-Hexanediol
0	1,6-Hexanediol
0	1,6-Hexanediol
0	1,6-Hexanediol
0	1,6-Hexanediol
0	1,6-Hexanediol
0	1,6-Hexanediol
0	1,6-Hexanediol
0	1,6-Hexanediol
0	1,6-Hexanediol
0	1,6-Hexanediol
0	1,6-Hexanediol
0	1,6-Hexanediol
0	1,6-Hexanediol
0	1,6-Hexanediol
208	Vehicle
195	Vehicle
188	Vehicle
182	Vehicle
171	Vehicle
154	Vehicle
152	Vehicle
148	Vehicle
146	Vehicle
144	Vehicle
140	Vehicle
138	Vehicle
137	Vehicle
133	Vehicle
128	Vehicle
126	Vehicle
124	Vehicle
122	Vehicle
112	Vehicle
109	Vehicle
108	Vehicle
108	Vehicle
107	Vehicle
105	Vehicle
103	Vehicle
100	Vehicle
100	Vehicle
99	Vehicle
96	Vehicle
96	Vehicle
94	Vehicle
92	Vehicle
91	Vehicle
90	Vehicle
90	Vehicle
90	Vehicle
89	Vehicle
88	Vehicle
87	Vehicle
87	Vehicle
84	Vehicle
83	Vehicle
83	Vehicle
83	Vehicle
83	Vehicle
82	Vehicle
81	Vehicle
80	Vehicle
80	Vehicle
80	Vehicle
79	Vehicle
78	Vehicle
78	Vehicle
77	Vehicle
73	Vehicle
72	Vehicle
72	Vehicle
71	Vehicle
71	Vehicle
70	Vehicle
69	Vehicle
69	Vehicle
69	Vehicle
69	Vehicle
68	Vehicle
68	Vehicle
68	Vehicle
67	Vehicle
67	Vehicle
66	Vehicle
66	Vehicle
66	Vehicle
66	Vehicle
65	Vehicle
65	Vehicle
65	Vehicle
65	Vehicle
65	Vehicle
65	Vehicle
64	Vehicle
64	Vehicle
63	Vehicle
62	Vehicle
62	Vehicle
62	Vehicle
61	Vehicle
61	Vehicle
60	Vehicle
59	Vehicle
59	Vehicle
59	Vehicle
59	Vehicle
59	Vehicle
59	Vehicle
58	Vehicle
58	Vehicle
58	Vehicle
58	Vehicle
57	Vehicle
57	Vehicle
57	Vehicle
56	Vehicle
56	Vehicle
55	Vehicle
54	Vehicle
54	Vehicle
52	Vehicle
51	Vehicle
51	Vehicle
50	Vehicle
50	Vehicle
50	Vehicle
50	Vehicle
49	Vehicle
49	Vehicle
49	Vehicle
48	Vehicle
48	Vehicle
48	Vehicle
48	Vehicle
47	Vehicle
47	Vehicle
46	Vehicle
46	Vehicle
46	Vehicle
46	Vehicle
46	Vehicle
46	Vehicle
45	Vehicle
45	Vehicle
45	Vehicle
45	Vehicle
45	Vehicle
44	Vehicle
44	Vehicle
44	Vehicle
44	Vehicle
44	Vehicle
43	Vehicle
43	Vehicle
43	Vehicle
43	Vehicle
43	Vehicle
43	Vehicle
43	Vehicle
43	Vehicle
42	Vehicle
42	Vehicle
42	Vehicle
42	Vehicle
41	Vehicle
41	Vehicle
41	Vehicle
41	Vehicle
41	Vehicle
41	Vehicle
40	Vehicle
40	Vehicle
40	Vehicle
39	Vehicle
39	Vehicle
39	Vehicle
39	Vehicle
39	Vehicle
38	Vehicle
38	Vehicle
38	Vehicle
38	Vehicle
37	Vehicle
37	Vehicle
37	Vehicle
37	Vehicle
36	Vehicle
36	Vehicle
36	Vehicle
36	Vehicle
36	Vehicle
36	Vehicle
36	Vehicle
35	Vehicle
35	Vehicle
35	Vehicle
35	Vehicle
35	Vehicle
34	Vehicle
34	Vehicle
34	Vehicle
34	Vehicle
34	Vehicle
34	Vehicle
33	Vehicle
33	Vehicle
33	Vehicle
33	Vehicle
33	Vehicle
33	Vehicle
32	Vehicle
32	Vehicle
32	Vehicle
32	Vehicle
32	Vehicle
32	Vehicle
31	Vehicle
31	Vehicle
31	Vehicle
31	Vehicle
31	Vehicle
31	Vehicle
31	Vehicle
31	Vehicle
31	Vehicle
31	Vehicle
31	Vehicle
30	Vehicle
30	Vehicle
30	Vehicle
29	Vehicle
29	Vehicle
29	Vehicle
29	Vehicle
29	Vehicle
29	Vehicle
29	Vehicle
29	Vehicle
29	Vehicle
29	Vehicle
28	Vehicle
28	Vehicle
28	Vehicle
28	Vehicle
28	Vehicle
28	Vehicle
28	Vehicle
27	Vehicle
27	Vehicle
27	Vehicle
27	Vehicle
27	Vehicle
27	Vehicle
27	Vehicle
27	Vehicle
27	Vehicle
27	Vehicle
27	Vehicle
27	Vehicle
26	Vehicle
26	Vehicle
26	Vehicle
26	Vehicle
26	Vehicle
26	Vehicle
26	Vehicle
26	Vehicle
26	Vehicle
26	Vehicle
26	Vehicle
26	Vehicle
25	Vehicle
25	Vehicle
25	Vehicle
25	Vehicle
25	Vehicle
25	Vehicle
25	Vehicle
25	Vehicle
24	Vehicle
24	Vehicle
24	Vehicle
24	Vehicle
24	Vehicle
24	Vehicle
24	Vehicle
24	Vehicle
24	Vehicle
23	Vehicle
23	Vehicle
23	Vehicle
23	Vehicle
23	Vehicle
23	Vehicle
23	Vehicle
23	Vehicle
23	Vehicle
23	Vehicle
23	Vehicle
22	Vehicle
22	Vehicle
22	Vehicle
22	Vehicle
22	Vehicle
22	Vehicle
22	Vehicle
22	Vehicle
22	Vehicle
22	Vehicle
21	Vehicle
21	Vehicle
21	Vehicle
21	Vehicle
21	Vehicle
21	Vehicle
21	Vehicle
21	Vehicle
21	Vehicle
21	Vehicle
21	Vehicle
21	Vehicle
20	Vehicle
20	Vehicle
20	Vehicle
20	Vehicle
20	Vehicle
20	Vehicle
20	Vehicle
20	Vehicle
20	Vehicle
20	Vehicle
20	Vehicle
20	Vehicle
20	Vehicle
20	Vehicle
20	Vehicle
20	Vehicle
20	Vehicle
20	Vehicle
20	Vehicle
20	Vehicle
20	Vehicle
20	Vehicle
20	Vehicle
20	Vehicle
20	Vehicle
20	Vehicle
19	Vehicle
19	Vehicle
19	Vehicle
19	Vehicle
19	Vehicle
19	Vehicle
19	Vehicle
19	Vehicle
19	Vehicle
19	Vehicle
19	Vehicle
19	Vehicle
19	Vehicle
19	Vehicle
19	Vehicle
19	Vehicle
19	Vehicle
19	Vehicle
18	Vehicle
18	Vehicle
18	Vehicle
18	Vehicle
18	Vehicle
18	Vehicle
18	Vehicle
18	Vehicle
18	Vehicle
18	Vehicle
18	Vehicle
18	Vehicle
18	Vehicle
17	Vehicle
17	Vehicle
17	Vehicle
17	Vehicle
17	Vehicle
17	Vehicle
17	Vehicle
17	Vehicle
17	Vehicle
17	Vehicle
17	Vehicle
17	Vehicle
17	Vehicle
17	Vehicle
17	Vehicle
17	Vehicle
17	Vehicle
17	Vehicle
16	Vehicle
16	Vehicle
16	Vehicle
16	Vehicle
16	Vehicle
16	Vehicle
16	Vehicle
16	Vehicle
16	Vehicle
16	Vehicle
16	Vehicle
16	Vehicle
16	Vehicle
16	Vehicle
16	Vehicle
16	Vehicle
16	Vehicle
16	Vehicle
16	Vehicle
15	Vehicle
15	Vehicle
15	Vehicle
15	Vehicle
15	Vehicle
15	Vehicle
15	Vehicle
15	Vehicle
15	Vehicle
15	Vehicle
15	Vehicle
15	Vehicle
15	Vehicle
15	Vehicle
15	Vehicle
15	Vehicle
15	Vehicle
15	Vehicle
14	Vehicle
14	Vehicle
14	Vehicle
14	Vehicle
14	Vehicle
14	Vehicle
14	Vehicle
14	Vehicle
14	Vehicle
14	Vehicle
14	Vehicle
14	Vehicle
14	Vehicle
14	Vehicle
14	Vehicle
14	Vehicle
13	Vehicle
13	Vehicle
13	Vehicle
13	Vehicle
13	Vehicle
13	Vehicle
13	Vehicle
13	Vehicle
13	Vehicle
13	Vehicle
13	Vehicle
13	Vehicle
13	Vehicle
13	Vehicle
13	Vehicle
13	Vehicle
13	Vehicle
13	Vehicle
13	Vehicle
13	Vehicle
13	Vehicle
13	Vehicle
12	Vehicle
12	Vehicle
12	Vehicle
12	Vehicle
12	Vehicle
12	Vehicle
12	Vehicle
12	Vehicle
12	Vehicle
12	Vehicle
12	Vehicle
12	Vehicle
12	Vehicle
12	Vehicle
12	Vehicle
12	Vehicle
12	Vehicle
12	Vehicle
12	Vehicle
12	Vehicle
12	Vehicle
12	Vehicle
12	Vehicle
12	Vehicle
12	Vehicle
12	Vehicle
12	Vehicle
12	Vehicle
12	Vehicle
12	Vehicle
12	Vehicle
12	Vehicle
12	Vehicle
12	Vehicle
12	Vehicle
12	Vehicle
12	Vehicle
12	Vehicle
12	Vehicle
12	Vehicle
12	Vehicle
12	Vehicle
12	Vehicle
12	Vehicle
12	Vehicle
12	Vehicle
11	Vehicle
11	Vehicle
11	Vehicle
11	Vehicle
11	Vehicle
11	Vehicle
11	Vehicle
11	Vehicle
11	Vehicle
11	Vehicle
11	Vehicle
11	Vehicle
11	Vehicle
11	Vehicle
11	Vehicle
11	Vehicle
11	Vehicle
11	Vehicle
11	Vehicle
11	Vehicle
11	Vehicle
11	Vehicle
11	Vehicle
11	Vehicle
11	Vehicle
11	Vehicle
10	Vehicle
10	Vehicle
10	Vehicle
10	Vehicle
10	Vehicle
10	Vehicle
10	Vehicle
10	Vehicle
10	Vehicle
10	Vehicle
10	Vehicle
10	Vehicle
10	Vehicle
10	Vehicle
10	Vehicle
10	Vehicle
10	Vehicle
10	Vehicle
10	Vehicle
10	Vehicle
10	Vehicle
10	Vehicle
10	Vehicle
10	Vehicle
10	Vehicle
10	Vehicle
10	Vehicle
10	Vehicle
10	Vehicle
10	Vehicle
10	Vehicle
10	Vehicle
10	Vehicle
10	Vehicle
10	Vehicle
10	Vehicle
10	Vehicle
10	Vehicle
10	Vehicle
10	Vehicle
10	Vehicle
10	Vehicle
9	Vehicle
9	Vehicle
9	Vehicle
9	Vehicle
9	Vehicle
9	Vehicle
9	Vehicle
9	Vehicle
9	Vehicle
9	Vehicle
9	Vehicle
9	Vehicle
9	Vehicle
9	Vehicle
9	Vehicle
9	Vehicle
9	Vehicle
9	Vehicle
9	Vehicle
9	Vehicle
9	Vehicle
9	Vehicle
9	Vehicle
9	Vehicle
9	Vehicle
9	Vehicle
9	Vehicle
9	Vehicle
9	Vehicle
9	Vehicle
9	Vehicle
8	Vehicle
8	Vehicle
8	Vehicle
8	Vehicle
8	Vehicle
8	Vehicle
8	Vehicle
8	Vehicle
8	Vehicle
8	Vehicle
8	Vehicle
8	Vehicle
8	Vehicle
8	Vehicle
8	Vehicle
8	Vehicle
8	Vehicle
8	Vehicle
8	Vehicle
8	Vehicle
8	Vehicle
8	Vehicle
8	Vehicle
8	Vehicle
8	Vehicle
8	Vehicle
8	Vehicle
8	Vehicle
8	Vehicle
8	Vehicle
8	Vehicle
8	Vehicle
8	Vehicle
8	Vehicle
8	Vehicle
8	Vehicle
8	Vehicle
8	Vehicle
8	Vehicle
8	Vehicle
8	Vehicle
7	Vehicle
7	Vehicle
7	Vehicle
7	Vehicle
7	Vehicle
7	Vehicle
7	Vehicle
7	Vehicle
7	Vehicle
7	Vehicle
7	Vehicle
7	Vehicle
7	Vehicle
7	Vehicle
7	Vehicle
7	Vehicle
7	Vehicle
7	Vehicle
7	Vehicle
7	Vehicle
7	Vehicle
7	Vehicle
7	Vehicle
7	Vehicle
7	Vehicle
7	Vehicle
7	Vehicle
7	Vehicle
7	Vehicle
7	Vehicle
7	Vehicle
7	Vehicle
7	Vehicle
7	Vehicle
7	Vehicle
7	Vehicle
7	Vehicle
7	Vehicle
7	Vehicle
7	Vehicle
7	Vehicle
6	Vehicle
6	Vehicle
6	Vehicle
6	Vehicle
6	Vehicle
6	Vehicle
6	Vehicle
6	Vehicle
6	Vehicle
6	Vehicle
6	Vehicle
6	Vehicle
6	Vehicle
6	Vehicle
6	Vehicle
6	Vehicle
6	Vehicle
10	Vehicle
10	Vehicle
10	Vehicle
10	Vehicle
10	Vehicle
10	Vehicle
10	Vehicle
10	Vehicle
10	Vehicle
10	Vehicle
10	Vehicle
10	Vehicle
10	Vehicle
11	Vehicle
11	Vehicle
11	Vehicle
11	Vehicle
11	Vehicle
11	Vehicle
12	Vehicle
12	Vehicle
12	Vehicle
12	Vehicle
12	Vehicle
12	Vehicle
12	Vehicle
13	Vehicle
13	Vehicle
13	Vehicle
13	Vehicle
13	Vehicle
13	Vehicle
13	Vehicle
13	Vehicle
13	Vehicle
13	Vehicle
13	Vehicle
14	Vehicle
14	Vehicle
14	Vehicle
14	Vehicle
14	Vehicle
14	Vehicle
14	Vehicle
14	Vehicle
14	Vehicle
15	Vehicle
15	Vehicle
15	Vehicle
15	Vehicle
15	Vehicle
15	Vehicle
15	Vehicle
16	Vehicle
16	Vehicle
17	Vehicle
17	Vehicle
17	Vehicle
17	Vehicle
17	Vehicle
17	Vehicle
17	Vehicle
17	Vehicle
17	Vehicle
17	Vehicle
18	Vehicle
18	Vehicle
18	Vehicle
18	Vehicle
18	Vehicle
19	Vehicle
19	Vehicle
19	Vehicle
20	Vehicle
20	Vehicle
20	Vehicle
20	Vehicle
20	Vehicle
20	Vehicle
20	Vehicle
20	Vehicle
20	Vehicle
21	Vehicle
21	Vehicle
21	Vehicle
22	Vehicle
22	Vehicle
22	Vehicle
23	Vehicle
23	Vehicle
23	Vehicle
23	Vehicle
23	Vehicle
24	Vehicle
24	Vehicle
24	Vehicle
25	Vehicle
25	Vehicle
26	Vehicle
26	Vehicle
26	Vehicle
27	Vehicle
27	Vehicle
28	Vehicle
28	Vehicle
29	Vehicle
29	Vehicle
29	Vehicle
29	Vehicle
31	Vehicle
31	Vehicle
31	Vehicle
31	Vehicle
32	Vehicle
33	Vehicle
33	Vehicle
34	Vehicle
35	Vehicle
35	Vehicle
36	Vehicle
36	Vehicle
37	Vehicle
37	Vehicle
37	Vehicle
37	Vehicle
38	Vehicle
38	Vehicle
39	Vehicle
40	Vehicle
44	Vehicle
45	Vehicle
48	Vehicle
50	Vehicle
53	Vehicle
55	Vehicle
56	Vehicle
64	Vehicle
66	Vehicle
74	Vehicle
74	Vehicle
79	Vehicle
81	Vehicle
92	Vehicle
96	Vehicle
106	Vehicle
107	Vehicle
108	Vehicle
124	Vehicle
134	Vehicle
140	Vehicle
140	Vehicle
157	Vehicle
190	Vehicle

## Sheet: Extended 2 E
	Total Nuclear Notch 1 Fluorescence
Treatment condition	Mean	Median	Standard deviation	25th percentile	75th percentile	N
1,6-Hexanediol	2643.9	2320.3	877.4	2028.5	3011.6	848
Vehicle	2566.3	2496.8	599.4	2035.7	3016	994
