# Supplementary material for: Notch1 Phase Separation Coupled Percolation facilitates target gene expression and enhancer looping
Source: Sci Rep. 2024 Sep 19;14:21912. doi: 10.1038/s41598-024-71634-6 (PMC11413390; doi:10.1038/s41598-024-71634-6)
Supplement: Supplementary file 42 — Supplementary Information 34. [file 41598_2024_71634_MOESM42_ESM.xlsx]

## Sheet: Extended 3B
	Total Nuclear Fluorescence per Cell(A.U)
Condition	Mean	Median	25th percentile	75th percentile	Standard Deviation	N(Number of Cells Measured)
Control	946	935	685	1182	312	5040
DeltaMax	1276	1191	912	1478	462	16550

## Sheet: Extended 3C
	Volume of Individual Nuclear Focus(microns^3)
Condition	Mean	Median	25th percentile	75th percentile	Standard Deviation	N(Number of Foci Measured)
Control	0.141	0.148	0.062	0.163	0.153	58252
DeltaMax	0.554	0.423	0.29	0.687	0.335	51378

## Sheet: Extended 3D
	Individual Focus Fluorescence(A.U)
Condition	Mean	Median	25th percentile	75th percentile	Standard Deviation	N(Number of Foci Measured)
Control	37	22	15.4	40.3	38.7	58252
DeltaMax	65.6	50.1	35.5	83	40.1	51378

## Sheet: Extended 3F
	Total Fluorescence per Cell(A.U)
Condition	Mean	Median	25th percentile	75th percentile	Standard Deviation	N(Number of Cells Measured)
Control	1891	1962	1408	2398	581	6369
DeltaMax	3194	2507	2178	5030	3343	3666

## Sheet: Extended 3G
	Volume of Individual Nuclear Focus(microns^3)
Condition	Mean	Median	25th percentile	75th percentile	Standard Deviation	N(Number of Foci Measured)
Control	0.142	0.0825	0.0578	0.34	0.238	4556
DeltaMax	0.235	0.116	0.0906	0.498	0.635	24004

## Sheet: Extended 3H
	Individual Focus Fluorescence(A.U)
Condition	Mean	Median	25th percentile	75th percentile	Standard Deviation	N(Number of Foci Measured)
Control	69.1	41.8	30.4	66.8	110	4556
DeltaMax	99.3	54.3	42.2	84.2	250	24004

## Sheet: Extended 3J
	Total Nuclear Fluorescence(A.U)
Condition	Mean	Median	25th percentile	75th percentile	Standard Deviation	N(Number of Foci Measured)
DMSO	1159	1237	750	2499	507	31750
GSI	774	761	368	1826	460	47184

## Sheet: Extended 3K
	Volume of Individual Nuclear Focus(microns^3)
Condition	Mean	Median	25th percentile	75th percentile	Standard Deviation	N(Number of Foci Measured)
DMSO	0.558	0.365	0.154	0.666	0.636	71656
GSI	0.236	0.19	0.137	0.3	0.127	54984

## Sheet: Extended 3L
	Individual Focus Fluorescence(A.U)
Condition	Mean	Median	25th percentile	75th percentile	Standard Deviation	N(Number of Foci Measured)
DMSO	57.9	27.7	16	70.5	65.3	71656
GSI	25.6	20.6	14.6	32.7	14.2	54984

## Sheet: Extended 3N
	Total Nuclear Fluorescence(A.U)
Condition	Mean	Median	25th percentile	75th percentile	Standard Deviation	N(Number of Foci Measured)
Control	3516	3464	2276	4476	1571	4982
GSI	1556	1456	1044	1992	680	36934

[truncated: 2 more sheets: Extended 3O, Extended 3P]
